# Supplementary material for: Transcriptome-Wide Identification of Novel UV-B- and Light Modulated Flavonol Pathway Genes Controlled by VviMYBF1
Source: Front Plant Sci. 2017 Jun 22;8:1084. doi: 10.3389/fpls.2017.01084 (PMC5479930; doi:10.3389/fpls.2017.01084)
Supplement: Supplementary file 1 [file Table_1.XLSX]

## Sheet: array_data_all
#Supplemental Table 1: Complete list of genes from differential expression analysis
	logFC	AveExpr	t	P.Value	adj.P.Val	B	ID	MYBF1.vs.control	ID	MYBF1.vs.control	ID	Grapegen.unique.ID	Annotation	Grapegen.Functional.Categories	Redundant.probesets	Sequence	ID
VVTU13862_at	2.96381	7.10956	17.3425	5.69402e-09	8.59171e-05	10.0025	VVTU13862_at	1	VVTU13862_at	8.59171e-05	VVTU13862_at	VIT_13s0067g02560	Unknown protein	Unknown	VVTU13862_at	AAACGAGAACGAAGAACCCAAGAAGAGCAAGCAATCTCTGTTTTCTAGTGTGACTGAGGCTCTTGATTTCTCTCAAGTAAGATCAGTGGAGGATGCCCAGCTTCTGGAGAAGGCCAGAGATGCCACTCAGTCTGGAGGGAGGATGTCCAGGGAACAGTATGGAGCTCTCAGAAGGAAAATTGGAGGAACATACAAGGATTTCTTCAAATCATACGTAGATGTGGATGGACA	VVTU13862_at
VVTU8264_at	2.41375	11.2362	13.8439	5.33546e-08	0.000402534	8.41304	VVTU8264_at	1	VVTU8264_at	0.000402534	VVTU8264_at	VIT_08s0040g00780	P-coumaroyl shikimate 3'-hydroxylase isoform 1	Metabolism.Secondary metabolism.Phenylpropanoid metabolism.Phenylpropanoid biosynthesis	VVTU8264_at	TGTATGGGCTGTGGCACGTGATCCAGCGGAGTGGAAAGATCCAGAAGAGTTCCGACCCGAACGGTTCCTGGAGGAGGATGTTGATATGAAGGGTCATGATTTTAGGCTACTGCCTTTTGGTGCTGGGAGACGTGTGTGCCCAGGTGCACAACTTGGTATCAATTTGGTTACGTCAATGTTGGGTCACCTACTGCACCATTTTAACTGGGCTCCACCCGAGGGGGTTAACCCAGAGGATCTGGACATGTCGGAGAACCCTGGATTGGTCAGTTACATGAGGACTCCGCTACAGGCTATTCCTACTTCAAGGTTACCTGCAAGCTTATACAAAAGGATGGCTGTGGATATTTAATTTTTAAGATGTTGGATTCTCCTTTTAAGCTTTTGGATTACTTTGAA…	VVTU8264_at
VVTU25667_at	2.34013	5.3566	12.8108	1.14105e-07	0.000430434	7.82136	VVTU25667_at	1	VVTU25667_at	0.000430434	VVTU25667_at	VIT_18s0001g11950	Unknown protein	Unknown	VVTU25667_at	TCAGAACCTCCAAAGAACCGTCGTTCGAGGGGTACTTCCAGCGCCGATTCAAGGCCAAGCAAAAGCAGTTGATGAAGACCCACAACTTTGACTTGGAAAAGTACAACAACCTCTGCAGAGCCTTCTATCCTAACTACTACTCACCCAACTCAGACCATTTTCCCCCCTCTGATCGTGCAGAGGGAGCTTTTTTTGGTGCTCTGCACCGTTGAATAGATCTCTAACTCATTCTCAAGAAATAAAGTTAATACAGCCAATACAAACCCTTTTTATGATCAATAAGACTGGCCATCAATTCAGCCTGTGATGAATTGAGCTCAACATGAGATCCAACCCATTGACGACTACTCCAAAGATCACTTTTTTAAGGTGGAGGGAGCGTGATCCCTTGGCATTATA…	VVTU25667_at
VVTU35421_at	1.80582	5.40982	13.1027	9.15535e-08	0.000430434	7.99526	VVTU35421_at	1	VVTU35421_at	0.000430434	VVTU35421_at	VIT_16s0039g02040	4-coumarate-CoA ligase 3	Metabolism.Secondary metabolism.Phenylpropanoid metabolism.Phenylpropanoid biosynthesis	VVTU35421_at VVTU3650_s_at	AAATGGAGGCATACACAATCAAAAATGAAAGCAAAAAATTAAAAATATATTTTCTCCTGAAATGGTATCTTCTCTACCCTACAATGAATATGCTCCTTTCAAATTCAATGTAAATGAAATCAAAAAAATCGACTTTGATATCCAATGAGACCATGAAGTACGAGAATCCATAAACTTCTGATGCGAAATGTGTTGTTTGTATCAAACAGGTTGTGTTCTACAAAAGACTGCACAAGGTGTACTTTGTTCATGCCATTCCAAAGTCACCATCAGGGAAAATTTTAAGAAAAGACCTCAGAGCTAAACTAGCAGAAAAGACCCCAGAGCCAAACTAGCCACTGCCGCGCTTGTGCTATAGTAT	VVTU35421_at
VVTU5559_at	1.5726	5.89127	11.8057	2.52425e-07	0.00076177	7.17818	VVTU5559_at	1	VVTU5559_at	0.00076177	VVTU5559_at	VIT_05s0020g01090	BZIP protein HY5 (HY5)	Regulation overview.Regulation of gene expression.Regulation of transcription.Transcription factor.bZIP family transcription factor	VVTU5559_at	AGAAACAGGGTTTCTCCCCAACAAGCTCGAGAAAGAAAGAAGGTGTATGTGAATGATCTGGAGTCAAGAGCCCAGGAGTTGCAGGACAGGAACTCAAAACTAGAAGAGAAAATCTCNACTCTTGTTAACGAAAACACCATGCTCCGNAAGGTCCTCATGAACACTAGGCCTAAGATGGATGACAGTAGTACTGAGTCAAAGCATGATCAGTTGGGCAAGAGCTGAAGAACTTCTACCACATCCTTCTGCCTGTCATCAGATCAATTTATTTTTGAATNTGCGCCAAACCCATTTGCCAAACACCTGAAAAATTAGCCTTGCAGATATGCACTTAGCTGTGCTACATGATTATCACTGTCTGGGTCATGTNNNNNNNNCCAGTGCCATGGAGCCACTATC…	VVTU5559_at
VVTU3650_s_at	2.62826	10.204	11.5327	3.16408e-07	0.000795714	6.99076	VVTU3650_s_at	1	VVTU3650_s_at	0.000795714	VVTU3650_s_at	VIT_16s0039g02040	4-coumarate-CoA ligase 3	Metabolism.Secondary metabolism.Phenylpropanoid metabolism.Phenylpropanoid biosynthesis	VVTU35421_at VVTU3650_s_at	ATCAATTGCCGATGCAGCTGTTGTCCCGCAAAAAGATGATGTTGCGGGTGAAGTTCCTGTTGCATTTGTGGTTAGATCAAACGGGTTTGAACTCCCTGAAGAGGCTGTGAAAGAGTTCATATCAAAACAGGTTGTGTTCTACAAAAGACTGCNCAAGGTGTACTTTGTTCATGCCATTCCAAAGTCACCATCAGGGAAAATTTTAAGAAAAGACCTCAGAGCTAAACTAGCAGAAAAGACCCCAGAGCCAAACTAGCCACTGCCNCTGCNGCNCTTGTGCTATAGTATTCTTTGCATCAAAGAGAGCTTTTCANGATGGTTTTATGGCATCAATCAAAAACAGAGGAGGGGAAAAACAAAGAAAGGCAGTGGGAGAAAGTCATGACTTGGTATAAAAAT…	VVTU3650_s_at
VVTU20189_at	2.0398	11.2061	11.2969	3.86029e-07	0.000832114	6.82421	VVTU20189_at	1	VVTU20189_at	0.000832114	VVTU20189_at	VIT_18s0001g06250	3-deoxy-D-arabino-heptulosonate 7-phosphate synthase	Metabolism.Cellular metabolism.Shikimate metabolism|Metabolism.Primary metabolism.Amino acid metabolism.Amino acid biosynthesis|Metabolism.Primary metabolism.Amino acid metabolism.Aromatic amino acid metabolism.Aromatic amino acid biosynthesis	VVTU20189_at VVTU5446_at	ATGGAAACACCATCAAGGCTCCCTGTGGTCTCAAAACTCGCCCCTTCGATGCCATCAGGGCCGAAGTAAGAGCATTCTTTGACGTGCATGAGCAAGAAGGAAGCCACCCGGGAGGAGTTCATCTAGAGATGACAGGCCAAAATGTGACAGAGTGTATTGGTGGGTCACGAACTGTGACATTTGATGATTTGAGCTCACGCTACCACACCCATTGTGACCCTAGGCTCAATGCTTCTCAGTCTCTTGAGCTCGCTTTCATTATTGCAGAGCGCCTTAGGAAGAGAAGGATTGGATCCCAGCTGTCTCTGAACACCATGGGGCTGTAAAATGATGTTAAGGGCATCCAAGTATATTGGTGTTTTTTTACCGCGGAATTAGTAGTGCCTTT	VVTU20189_at
VVTU30314_s_at	1.66403	7.24976	10.5932	7.14413e-07	0.00134747	6.29989	VVTU30314_s_at	1	VVTU30314_s_at	0.00134747	VVTU30314_s_at	VIT_18s0001g00190	Cell division protease FtsH	Metabolism.Primary metabolism.Protein metabolism and modification.Proteolysis.Peptidase-mediated proteolysis.Metallopeptidase-mediated proteolysis	VVTU1213_s_at VVTU23154_s_at VVTU30314_s_at VVTU5814_at	TGATGAATGAGGCAGCCATCCTCGCAGTTAGGCGCGCCCTCAAGGAGATAAGCAAGGATGAGATATCTGATGCCCTGGAGAGGATAATTGCTGGGCCAGAGAAGAAAAATGCTGTGGT	VVTU30314_s_at
VVTU12415_at	2.82393	9.15044	10.2437	9.82518e-07	0.00137053	6.02346	VVTU12415_at	1	VVTU12415_at	0.00137053	VVTU12415_at	VIT_09s0018g01190	Anthranilate N-benzoyltransferase	Metabolism.Cellular metabolism.Phytoalexin metabolism.Phytoalexin biosynthesis|Metabolism.Secondary metabolism.Aromatic compound metabolism.Aromatic compound biosynthesis	VVTU12415_at	GTCATATTCACGACGACGCCGGTGGCCGTCGCTGGAGAATTGATGTCCAAACCGCTGTGGTACGCCGCCAGCAAGATCCACAACGCACTGGCGAGGATGGATGACGAGTATTTAAGGTCAGCCTTGGACTACCTGGAGTTACAGCCAGATCTAACGGCTCTGGTGCGCGGTGCCCACACCTTTCGGTGCCCAAATATCGGGATAACGAGTTGGACCAGGTTACCGATCTACGA	VVTU12415_at
VVTU19140_s_at	2.10203	8.48873	10.283	9.47518e-07	0.00137053	6.0551	VVTU19140_s_at	1	VVTU19140_s_at	0.00137053	VVTU19140_s_at	VIT_06s0004g08150	Trans-cinnamate 4-monooxygenase	Metabolism.Secondary metabolism.Phenylpropanoid metabolism.Phenylpropanoid biosynthesis	VVTU12032_s_at VVTU19140_s_at	GAAATTAAAGCTGCCTCCAGGTCCTCTGCCGGTGCCGGTTTTCGGGAACTGGCTGCAGGTTGGGGATGACTTGAACCACCTGAACCTCTCCGACTTAGCGAAGAAATTCGGGGACATTTTCATGCTGCGAATGGGGCAGCGGAACCTGGTGGTGGTGTCGTCGCCGGACCTGGCGAAGGACGTTTTGCACACTCAGGGAGTGGAGTTCGGATCACGCACAAGAAACGTGGTGTTCGACATATTCACAGGTAAGGGCCAGGACATGGTGTTCACGGTGTACGGTGAGCATTGGCGGAAGATGCGGCGGATCATGACCGTCC	VVTU19140_s_at
VVTU12032_s_at	1.94532	9.96394	9.91987	1.33097e-06	0.00137053	5.75714	VVTU12032_s_at	1	VVTU12032_s_at	0.00137053	VVTU12032_s_at	VIT_06s0004g08150	Trans-cinnamate 4-monooxygenase	Metabolism.Secondary metabolism.Phenylpropanoid metabolism.Phenylpropanoid biosynthesis	VVTU12032_s_at VVTU19140_s_at	GAATGATGCAAAGCTCGGTGGCTATGACATTCCTGCTGAGAGCAAAATCCTGGTGAACGCATGGTGGCTTGCTAACGACTCTTCCAAGTGGAAAAACCCAGAAGAGTTCAGGCCAGAGAGATTCCTGGAGGAGGAGTCCAAGGTTGAGGCCAATGGCAATGACTTCAGGTACCTCCCGTTCGGTGTTGGAAGAAGAAGCTGCCCTGGAATCATTCTTGCTCTGCCAATTCTTGGTATCACAATTGGACGTCTGGTTCAGAATTTTGAGCTCCTCCCTCCTCCTGGACAGGCCAAACTTGACACCACAGGAAAGGGTGGGCAGTTCAGTTTGCACATCTTGAAGCATTCCACCATTGTGGCAAGGCCAATAGAAGCTTGAATTTCCCACTCTCCACTCAA…	VVTU12032_s_at
VVTU703_s_at	1.91668	10.6719	10.0436	1.18409e-06	0.00137053	5.86008	VVTU703_s_at	1	VVTU703_s_at	0.00137053	VVTU703_s_at	VIT_13s0019g04460	Phenylalanine ammonia-lyase 2 (PAL2)	Metabolism.Secondary metabolism.Phenylpropanoid metabolism.Phenylpropanoid biosynthesis	VVTU703_s_at	ATTGATCCACTGCTGGATTGTTTGAAGGAGTGGAATGGAGCTCCTCTCCCAATCTGCTAGACACCCCTTTCCCTACACTTAAATATTGTTTTTCATGGTTTTTACTTTTTCCCCTCAACATTTGTAATGGGGTTTACTGTTCATTTCTGTACCTGAAAACTGTGGTTCATGTTTGTGTTTTCATCTTCCTTTGTAATTTGCCCAAATTCAGTTTTCAGTA	VVTU703_s_at
VVTU1194_at	1.72442	5.8572	9.89529	1.36244e-06	0.00137053	5.73652	VVTU1194_at	1	VVTU1194_at	0.00137053	VVTU1194_at	VIT_07s0005g04400	Photosystem II reaction centre W (PsbW)	Metabolism.Primary metabolism.Generation of metabolite precursors and energy.Photosynthesis.Photosystem II	VVTU1194_at	TACCAGATGTGAGGCTGACCCAATCAAGAGATGGCACAAATGGTATGGCTATATTCAAGTTCGAACAGCCCTCTGTTTTTGACTCATCTGGAGAAGTTGGAGATATCACTGGCTTTTACATGATTGATGAGGAAGGGGTTCTCCAGTCAGTTGATGTAAGTGCCAAGTTCATCAATGGAAAGCCTTCANGAATTGAAGCAAAGTATGTGATGCGCAGCCCACGAGAGTGGGACAGGTTCATGAGATTCATGGAGCGATATTCAAATGAGAATGGGTTGCAATTCGTCAAAAAATGAGNCAATGTATATCCTTCATTCCATCTTATTCTTCCACTTTCATCTGCCACCAAGTTGGGTTTCTTTTTATAATTTAGTTGAAATTTGAGAAACTTGGTTGATG…	VVTU1194_at
VVTU15831_at	1.57019	6.95567	9.92885	1.31966e-06	0.00137053	5.76466	VVTU15831_at	1	VVTU15831_at	0.00137053	VVTU15831_at	VIT_13s0084g00310	ACI112	Unknown	VVTU15831_at VVTU3814_at	GAGACATTTCTAGTGGTTCGAGTATAGGTGGAGGATTCACAGAGGCTTCACTTCACAGGAGTGCCTTTTCGCGTGACCGGCCTTATTTTCAGCTGGATGAGCTAGCTGGAATGGATCAGATGGATACCATTTTCTTGACTTCCCTACTTGAAGATCTGCCCAACACAGAAAATTTTAACAGGACGTTTTGCTTTTCTCCTGAATCCCAACACAGTGCTATGCCAGAAAACAATCAGATGGAAGACATGATTCTAGATTCACAGAGCATTTCCAGTAATTTACATAGAATGGGAAGTTCAAAGTATCTGAAAACTCATGCCTTCTCTCCATCAGGGGATTGGGATAGTGGAAGAAGTTACCACGCTGTGTCACAATCCTTGCAACTCAGTG	VVTU15831_at
VVTU3046_s_at	-1.76055	8.97076	-9.8987	1.35803e-06	0.00137053	5.73938	VVTU3046_s_at	-1	VVTU3046_s_at	0.00137053	VVTU3046_s_at	VIT_15s0046g00170	MYBPA1 protein [Vitis vinifera]	Regulation overview.Regulation of gene expression.Regulation of transcription.Transcription factor.MYB family transcription factor	VVTU3046_s_at	GCTTCCATGGCCTAGTTTCAGAGACATCCGGGACGACAAGGTTATTGGGGTTGACGGGGTNNACTTCTTCATCGGAGATGATCAAGGTCAAGACCTGGTCGCCAGCTCCGATCCAGAATCACAATCCCACATGCCACCAACTGACAACTCTCTGGACAAACTGTATGAAGAGTATCTGCAACTGCTTGAGCGAGAAGACACTCAAGTTCAGCTTGACTCCTTCGCCGAATCACTACTCATTTAATTCAAATTTCAAAAGGAGTTGCAGAGAGACCAAAAGATCAACTGGTTATGCTTGCTTGCTTGCNNNNTTTGAATCTTAGCTTCCATGCACGTGCTCACCTTCTTCAAACCCTAGCTTGGTTATGAACTTCATTGATCTATTAATTAATTACTTAG…	VVTU3046_s_at
VVTU12168_s_at	1.61694	6.594	9.75603	1.55677e-06	0.00146813	5.61854	VVTU12168_s_at	1	VVTU12168_s_at	0.00146813	VVTU12168_s_at	VIT_13s0019g02280	Regulator of chromosome condensation (RCC1)	Signalling.Signalling pathway.G-protein signalling pathway.RCC1 superfamily protein	VVTU12168_s_at	TTGACCGCAACATTCCTTCTCAAGTCACTCTTGATGGTTGTACACCAAAAAATGTTGCATGTGGGTGGTGGCATACTCTTCTGCTAGCTGAATCACCCACCTGAGTCCGTAACTTCCTAGAGGCCTCAGAACAGTTTTGTTAGGTTAGTAGTTGTCTTCGATTAGTAGATCACAAATATGTATATGTACATACAATAGCTTGTATACATATACATATATGCATGTAGTCATTCTTTCATGGCTGATGTTCACCATGACTAGTCCCATCCCTCTTGCAAGAAAGAAATATTAGCTGCGAGATGTACAACACGTTTT	VVTU12168_s_at
VVTU22714_s_at	2.28901	6.86748	9.673	1.68684e-06	0.00149722	5.54729	VVTU22714_s_at	1	VVTU22714_s_at	0.00149722	VVTU22714_s_at	VIT_16s0022g02070	Unknown protein	Unknown	VVTU22714_s_at	AAACCCGTCACTGCTTACTGCAGGTGTTGGAGGTCTGGGACTTTCCCACTTTGTGATGGAAGCCATGTGAAGCACAACAAAGCTACTGGAGATAACGTTGGGCCTTTGCTTTTGAAAAAGTAGTAATCTTTTCATCTCATTCATTTCTCGGCATGCTAGACTTGAAAACTGAAA	VVTU22714_s_at
VVTU14787_s_at	1.72696	9.04523	9.2985	2.43976e-06	0.0017655	5.21717	VVTU14787_s_at	1	VVTU14787_s_at	0.0017655	VVTU14787_s_at	VIT_14s0108g01330	Chorismate mutase, chloroplast (CM1)	Metabolism.Cellular metabolism.Shikimate metabolism|Metabolism.Primary metabolism.Amino acid metabolism.Amino acid biosynthesis|Metabolism.Primary metabolism.Amino acid metabolism.Aromatic amino acid metabolism.Aromatic amino acid biosynthesis	VVTU14787_s_at	AAATTGCAACATGGCCGGTCTTTCACTTTTCTTTTGGAATGGGCACTTTGAGATGGCGTATTTCTGGGATGAATAGAAGAAAGAGAAAGTGTCACCTTCACATGCGTTAGAACTCACCCTTGAAAGTTGGGCATCGAAGGCAGAAGTGTTTATCAGTTCAACCTTCAAACCTTAGCTTAAAGATGTGGGATTCAACTTGATTCTTACAATCCATTGTGCTTTGAAAACCGAAGTCCACGACAGGTTTGTTTTATGGGCGGCTAGGTGAGGGCTTCGCGGATCCCTCTAATATAAATTATTATGAATAAATGAGTGAAGGGAAAGATGCGCCAAGTGCTTATAAACTAAACCGTCGAGTCTTAGAGCTCAATGGTATATTGAATATGTGAGTGACTCAAT…	VVTU14787_s_at
VVTU403_at	1.71278	9.0526	9.18956	2.72241e-06	0.0017655	5.11837	VVTU403_at	1	VVTU403_at	0.0017655	VVTU403_at	VIT_05s0094g01590	Kelch repeat-containing F-box protein	Unknown	VVTU403_at	GACGCAGAGTGCTACGACCCGGAAACTGGTTGTTGGTCCAAGGTGGAAGGGCTTTGGCCATTTCCAAGCAGCAGCCCCAGAGGTTGTGTGAGTGTCAACAGCGCCAGCGGCAGAGGACAATCTAAACACCAGTGGTGGCGGATCGCGGGAGAGGAGCAACAGCAGCAACAAACTGGGATAGGGGAAATAAGGGAGTACGAGAGGGAGGCGGAAAGGTGGAGAGTGCTTAGTTCGATTCCACTTCCACATCCAGAATTTGGGTTAGGCAGATCATCCAAGTGTCTCGTCAGTCTTGATGGAGGTGGGGATGGCAATAGTAGAAGAATGTTGGTGATGAGCAGTGGTGGGGAAGGGAAAGCAGGGGCCTTCATTTTGGAGAGGAATGATAAAGGGAAAACC…	VVTU403_at
VVTU4886_at	1.50031	6.57554	9.2135	2.65737e-06	0.0017655	5.14019	VVTU4886_at	1	VVTU4886_at	0.0017655	VVTU4886_at	VIT_17s0000g06610	Zinc finger (C3HC4-type ring finger)	Regulation overview.Regulation of gene expression.Regulation of transcription.Transcription factor.Zinc finger C3HC4 family transcription factor	VVTU35651_s_at VVTU4886_at	AATGGGTTCAGGATATTCTTCCACCTGATAGGACAAAAGAACAAGTAGATTTACAGGAAATGTCAAGTAATGCAGCTAAGTATGCTCGGTTGTGGATAAAGAGGGCAAAAGAAGCAGCATGGCAAGATAGAAGACGACTTGCTGAACTCTGTCATGCTGAAGCGATGATGCCCACACCACAGGATCCTGAGCTCTTCAGT	VVTU4886_at
VVTU2494_at	1.42076	5.70303	9.28768	2.46636e-06	0.0017655	5.20741	VVTU2494_at	1	VVTU2494_at	0.0017655	VVTU2494_at	VIT_07s0031g00220	APETALA2 (AP2) floral homeotic protein	Regulation overview.Regulation of gene expression.Regulation of transcription.Transcription factor.AP2 family transcription factor	VVTU2494_at VVTU36628_at	AGAAGACCTCGGTGGACTCCATCGACGACAAGGGCAAAAGGGTCGGATCGGTTTCCAACGAGAATTCGAGCTCGTCAGCTGTAGTAATCGAGGACGGATCCGATGAAGAAGACGGAGAGAGGGGTCAGAGGAAGCGAAGCAGTAAAATATTCGGCTTCTCAGTGACCCATGAAGATGAGGGTGAGCCACCGGTTACCCGGCAGTTTTTTCCGATGGAGGAGTCGGAAATGGGGACTACTTCCTGCGGTGGTGCTGCGGCCTTCCCTCGAGCTCACTGGGTTGGTGTCAAATTCTGCCAGTCGGAGCCACTCAACAACGCAGGCGTTGCCACCGCCAAGTCACTGGAAGCGTCTCAGCCCTTGAAAAAAAGCCGCCGTGGCCCCAGGTCTAGAAGCTCCC…	VVTU2494_at
VVTU12754_at	1.33169	8.86815	9.22332	2.63117e-06	0.0017655	5.14913	VVTU12754_at	1	VVTU12754_at	0.0017655	VVTU12754_at	VIT_14s0068g01360	GEM-like protein 5	Unknown	VVTU12754_at	TTTTGCCTGTTATCTTTCCACATCAACTGGACCAGTAGCTGGAACTCTTTATCTCTCAAATATTCATGTAGCTTTCTGCAGCGACCGCCCCTTGTCCTTCACTGCACCATCTGGCCAGGAAACTTGGAGCTACTACAAGGTCATGGTACCTTTGAGCAAAATCGGTACAATCAACCCTGTAATCATGAGGGAAAATCCATCTGAAAATGAAAATCCATCTGAAAGATATATCCAGACTGTCACAGTGGATGGGCATGATTTCTGGTTCATGGGTTTTGTTAATTATGACAAAGCATCTCAGCATCTCACCGAAAGCATGACAAATTTTATAGCAACTGGCATAGCAGTACAGCCGCCCGTTGCATAACATAAGAGTGGATTATTGTCTTCCTTTTTAAG…	VVTU12754_at
VVTU16249_at	1.13677	7.77648	9.16312	2.79622e-06	0.0017655	5.09421	VVTU16249_at	1	VVTU16249_at	0.0017655	VVTU16249_at	VIT_10s0116g00590	Pectinesterase family	Cellular process.Cellular component organization and biogenesis.Cell wall organization and biogenesis.Cell wall metabolism.Cell wall modification.Pectin modification	VVTU16249_at VVTU38196_at	ACTGGCCATGCTTGTTGCAGTTTCACCTGCCAAAGAGGATGTTCTCCAGCCACTTCACAGTGAATTTCCACCATGGGTGGACAGCAGAGACAGGAAAATCTTGGAGAGTTCGTCTAAGGACATTAAGGCCAATGTTGTGGTGGCAAAGGATGGGAGTGGGAACTACAAAACAGTGAAAGAAGCCATAGCATCAGTCCCAAATAATAGCAAGACCCGATATGTCATCCATGTGAAGAAGGGAACATATAAAGAGAATGTTGAAATTGTCACGAAACAGAAAAATGTGATGATCGTTGGAGATGGCATGGATTCAACGGTTATCACAGGAAGCCTAAATGTTATCGATGGTTCCACAACCTTCAAGTCAGCAACTCTTGGTAAAGCTCTCACCCTTTAGCC…	VVTU16249_at
VVTU11275_at	-1.5641	7.22919	-9.15892	2.80814e-06	0.0017655	5.09037	VVTU11275_at	-1	VVTU11275_at	0.0017655	VVTU11275_at	VVTU11275_at	No hit	Unknown	VVTU11275_at	AAGATTTACATCCTTCGTCGCTGTGCCACTATGCTCTTGTGCTGGTATATTCAGGGCGATGACTAGGCAACACAACTTCAAGAATCAACACCCTACTACTCCTCCCCCCACCTTTCCCTCTCCCTCTATATATATCTGATCTCTCTGTTTTTTTTTTTCCTTTTTGAACCTCTTGTCCCACATTTCTATTGGGCTTGTCCTATTTGGTTCAGTGGGCAATGGTGTGGCCTCTCTATGCATTACGCTTCCGAATGTGTCGCTTGTCTTTTTTACCTAACTGGCTATAGTCCATTAGGTTTATGGGCACAGGAGCTGTTTTGGCTGCACTCTGCTGTTCAGTGAACCGCCTGTGGGTACATGGACGGGGAAATTAAATCTTTGTAACCTGGAACATACCTT…	VVTU11275_at
VVTU31385_at	1.47443	5.54064	9.0969	2.99088e-06	0.00180517	5.03334	VVTU31385_at	1	VVTU31385_at	0.00180517	VVTU31385_at	VIT_11s0118g00410	ANTR2 (anion transporter 2	Transport overview.Ion transport.Anion transport.Phosphate transport	VVTU31385_at VVTU9980_at	GAGTTTTCTCCGCAATCAGAGGAAAAGAAAGCGTTACAGAAACCGAGAGTGTGATTACGGGTCTTCGGGTGGATGAATTGGACAATTCGGCTTCAGCGTCGGATGCTGAGGGTCAAGAGGAGGGTGGGGAAGTGGGTTTTGATTGGAATTGGCCGCCCTGGAAAAATCTTCCTCAAAGATATAAACTCATTGGCACAACTTCCTTGGCTTTTGTTGTTTGTAATATGGACAAGGTGAATCTGAGTATTGCTATAATTCCAATGTCGCACCAATTTGGGTGGAATTCAACCACTGCTGGATTGGTCCAATCATCTTTCTTTTGGGGATACGCATTAAGTCAATTGCCTGGGGGGTGGCTTGCAAAGATTTTTGGTGGAAGAAAAGTTCTTGAGATTGGAG…	VVTU31385_at
VVTU27986_s_at	1.63124	9.19056	9.01254	3.26044e-06	0.00189179	4.95512	VVTU27986_s_at	1	VVTU27986_s_at	0.00189179	VVTU27986_s_at	VIT_03s0038g02310	Myb domain protein 4	Regulation overview.Regulation of gene expression.Regulation of transcription.Transcription factor.MYB family transcription factor	VVTU27986_s_at	AGATGATCGCCTCATCGCTTATATCCGGGCACACGGCGAGGGCTGCTGGAGGTCTCTCCCCAAGGCCGCAGGCCTTCTCCGATGTGGGAAAAGTTGCCGCCTCCGATGGATAAACTACCTGAGGCCTGACCTCAAGCGGGGAAACTTCACTGAGGAAGAAGATGAACTCATCATCAAACTGCATAGTCTCCTTGGCAACAAGTAAGCATAATTCACATCACTCCACAATCGAATTCTGAATTCTAAGTATATGGGGTCTAATCCATCTTTTTGGATCTTGTTTGCAGATGGTCTCTTATAGCTGGGAGATTACCAGGAAGAACAGATAATGAAATAAAGAATTACTGGAACACCCACATACGGAGAAAGCTTCTGAACCGAGGCATCGATCCGTCTACT…	VVTU27986_s_at
VVTU7071_at	1.36432	7.91448	8.97604	3.38513e-06	0.00189179	4.92103	VVTU7071_at	1	VVTU7071_at	0.00189179	VVTU7071_at	VIT_02s0087g00340	NFD4 (nuclear fusion defective 4)	Unknown	VVTU7071_at	TTCTTCTTGCTTGCGGCATCAGGCAGCAGCGGCAGCNTCTTGCACGCAAGCACCGCACTGGTAGGGCTAAGCTCAGGGTTCATATTTGCCGCGGCTGTTTCAATAACATCAGAGCTGTTTGGACCCAATAGCGTGGGAGTCAACCACAACATTCTCATCACCAACATACCAATAGGCTCCCTTGTGTATGGCATGCTTGCTGCAATAATCTATGATGCCAACATAGGCTCCAGCTTAAGAATGGTNACTGATACAGCAGTGTGTATGGGTACGAGATGTTATTTCTTGACGTTTGTCTTGTGGGGAAGCCTNTCAGTTATAGGGCTAGTGTGCAGTGTGCTTCTATTCTTGAGAACTAGACATGCATATGATCGGTTTGAACNCAATCGGATTTCATCG…	VVTU7071_at
VVTU6866_s_at	1.82135	9.03853	8.9397	3.51445e-06	0.00189391	4.88695	VVTU6866_s_at	1	VVTU6866_s_at	0.00189391	VVTU6866_s_at	VIT_14s0060g00720	CCR4-NOT complex subunit CAF16	Metabolism.Primary metabolism.Nucleobase, nucleoside, nucleotide, nucleic acid metabolism.Nucleic acid metabolism	VVTU6866_s_at	TGATCTTGATGTACTGGCCAGGGCCGACCTTCTGAAGTTCCTCAGAAAGGAATGTGAAGAGCGAGGTGCTACAATCATCTATGCGACGCATATATTTGATGGTCTGGAGAATTGGCCATCCCATCTTGTGTATGTGGCTCATGGGAAATTACAATTAGCAATGCCAATGGAAAAGGTCAGGGAGATGAGCAATTTGTCACTAATGAGAACAGTGGAGAGTTGGCTAAGGAAGGAAAGAGATGAGGGGAGGAAAAGAAGGAAAGAACGAAAGGCAGTCGGCCTTCCAGAATTTGAAAGCCAAGTTGAGGGCAGCCGAGTGGCCGGGGACCCTGCTCGTGCTGCTGTTCGTGCATTGAACAATGGATGGGCTGCTGGAAGACTGCACTCCACCATTGCTGG…	VVTU6866_s_at
VVTU3248_at	1.4477	6.74631	8.81771	3.98934e-06	0.0020757	4.77145	VVTU3248_at	1	VVTU3248_at	0.0020757	VVTU3248_at	VIT_07s0005g03680	CCR4-NOT complex subunit CAF16	Metabolism.Primary metabolism.Nucleobase, nucleoside, nucleotide, nucleic acid metabolism.Nucleic acid metabolism	VVTU3248_at	GTTGGTTGACCTGCTTGATATTGATCTACAATGGAGAATGCATAAGGTATCTGATGGACAGCGGCGTCGAGTCCAAATATGCATGGGTCTTCTTCATCCGTTCCAGGTTCTTTTACTAGATGAAGTGACAGTTGATCTTGATGTTGTGGCAAGGATGGATTTACTTGAATTCTTCAAGGAAGAATGTGATCAGCGAGGAGCTACAATTGTGTATGCAACCCATATTTTTGATGGGTTGGAGACATGGGCAACAGATCTGGCATATGTCCAAGAAGGCGATTTAAGGAAGATTGAGAAGTTATCTGAGCTTGACGAGTTGAAGACCTCCGCCAACCTTCTTTCAGTGGTGGAGTCTTGGCTCCGTTCTGAAACCAAGTGTGAGAAAAAGAAACCCATAAA…	VVTU3248_at
VVTU2205_at	1.01506	9.01032	8.77734	4.16147e-06	0.00209308	4.73286	VVTU2205_at	1	VVTU2205_at	0.00209308	VVTU2205_at	VIT_10s0092g00640	Unknown protein	Unknown	VVTU2205_at	TTCCAGCCACTATCAGAGTGTCTGCACTCTCGACAAGGTCAAATCCGCTCTGGAGAGAGCAGAGAAAGAGGCCTCGAAGAAGCGGTCNTCGCCTCCGATGTCGCTTTCTTCGTCNTTGACGACCAGAGAAGAGGGAGATGATGAAGAAGAGAAGCGGTCGTGGTCGTTGTCTTCGACTTCCACGTCACCGGCGTCATCGTCGGGGATGTTTGCAGCGGGATGTCCAGTGTGCCTGCTGTACGTGATGACATATAGGAAAAACCCAAAGTGCCCTCGCTGCGACTCCATTGTTCCGTCTCCATCTGCTTTTAAGAAACCCCGAATTGATTTAAACGCATCGTTTTGATGTTTCACATCTACATGCAACTTTTTCCCAATATTTTTGGATGGAAGGCACAC…	VVTU2205_at
VVTU23154_s_at	1.51545	9.11067	8.61225	4.95424e-06	0.00241144	4.57309	VVTU23154_s_at	1	VVTU23154_s_at	0.00241144	VVTU23154_s_at	VIT_18s0001g00190	Cell division protease FtsH	Metabolism.Primary metabolism.Protein metabolism and modification.Proteolysis.Peptidase-mediated proteolysis.Metallopeptidase-mediated proteolysis	VVTU1213_s_at VVTU23154_s_at VVTU30314_s_at VVTU5814_at	GACAAGTTGCCATTGGTGGACCTGGTGGAAATCCATTCTTAGGTCAACAGATGTCATCGCAGAAAGACTATTCCATGGCAACTGCAGATATAGTGGATGCGGAAGTGAGGGAGTTGGTGGAGAAGGCATATTCAAGAGCCAAGCAGATCATGACAACTCACATTGACATCCTCCACAAGCTTGCACAACTCCTCATCGAGAAGGAAACCGTGGATGGAGAAGAGTTCATGAGTCTCTTTATTGATGGCAAGGCTGAATTATTCGTTGCTTAATTGCACTCCTTTCAACCCTCAAAATCATGTTGTATTGTAATTCCATTCCACAT	VVTU23154_s_at
VVTU2645_at	1.5141	11.9174	8.49395	5.6226e-06	0.00265123	4.45666	VVTU2645_at	1	VVTU2645_at	0.00265123	VVTU2645_at	VIT_11s0052g01090	4-coumarate-CoA ligase 2	Metabolism.Secondary metabolism.Phenylpropanoid metabolism.Phenylpropanoid biosynthesis	VVTU2645_at	GCAATGTTAATTGCACATCCCAATGTTTCTGATGCCGCTGTTGTTTCGATGAAAGATGAGGCCGCTGGGGAGGTTCCTGTTGCATTCATTGTGAGATCGAATGGTTCGAAGATCACTGAGGATGAGATCAAGCAATATATCTCAAAGCAGGTCGTGTTCTATAAAAGGATTTATCGAGTTTTNTTCGTAGAGACAATTCCTAAAGCTCCATCGGGTAAAATCCTGCGAAAAGACTTGAGAGCAAGGCTGGCCGTTGGTGTTCCGAATTAATCCTTGTGTGAGAGTTTATAAATTACCTAAAATGAGCGTGAGAACCATGGGCATACATGGAGTAATTTTCTGTTCTTTTCTTTTCTAGTTGGAAAGGAAAGGAAAAAACATTCAGNTATGTTTAAATGA…	VVTU2645_at
VVTU35651_s_at	1.54599	5.5488	8.41914	6.09535e-06	0.00276083	4.38219	VVTU35651_s_at	1	VVTU35651_s_at	0.00276083	VVTU35651_s_at	VIT_17s0000g06610	Zinc finger (C3HC4-type ring finger)	Regulation overview.Regulation of gene expression.Regulation of transcription.Transcription factor.Zinc finger C3HC4 family transcription factor	VVTU35651_s_at VVTU4886_at	TGCCTTCCGACGACTTCAACGATGTCGAGGACTTCAATTGGGTCAATGAAGGCGAGGGACTATCGAAGCGGGACCGATATCCTGAGTTGTTGGATCTCGTAAAGAAGGGCAATCGTGCGTTCCGAGAAAATCGAATGGAGGAGGCGATCAATTGTTACACAAAAGCCAGTAACATCCAGCCAAATGATGCTGTTATCCTCAGCAACTGATGTATACTTGGCTTCAGCTTGCTGGTCTATCAAACCGGAGGCCACCAGAAAGATTGGATCTCCTGTATATACGAGACACAAAAGAGAGGATAAGGCGTGGACTCATTTATATGAGAGATGCAGAACAGGGCTGTCAAGTGCAATGAGAGAAGTTGTATCAGTTTTCAGAATTTGGTTATTATGATTCAAT…	VVTU35651_s_at
VVTU33588_at	1.12943	9.16119	8.40032	6.22097e-06	0.00276083	4.36335	VVTU33588_at	1	VVTU33588_at	0.00276083	VVTU33588_at	VIT_00s0434g00090	Aspartyl protease	Metabolism.Primary metabolism.Protein metabolism and modification.Proteolysis.Peptidase-mediated proteolysis	VVTU33588_at	ATATTGCTCTGCGTTTTCTCATTGATTTCATGCATTGAAGATAGAACCATGGGTTTTGATCTTAACTCTAGTTGGGTGTTGGTGGTGGTGCTGATATCGGGCTGGGTTTCGCAGATTTGTTATGGGTTGGGTACCTTCGGATTTGATATGCATCACAGGTTCTCCGATCCGGTCAAGGGGATTTTGGACGTCGATGACTTGCCCGAGAAGCTTACTCTTCAGTATTACAAAGCTATGGCTCACCGCGATTGGGTGATTCATGGGCGCCGACTCTCTACCAGTGATGAAGTTAAGCCGCCCCTCACTTTCTCCGATGGAAATGAAACCTACCGTCTCAGTTCTTTGGGCTAGTA	VVTU33588_at
VVTU7500_at	1.98485	5.89783	8.24096	7.40418e-06	0.0030195	4.20211	VVTU7500_at	1	VVTU7500_at	0.0030195	VVTU7500_at	VIT_04s0008g02670	Cryptochrome DASH	Metabolism.Primary metabolism.Nucleobase, nucleoside, nucleotide, nucleic acid metabolism.Nucleic acid metabolism.DNA metabolism.DNA repair	VVTU7500_at	AGACATGGGCATTGACTGGCGTATGGGAGCTGAATGGTTTGAGACTTGCCTCCTCGATTACGACCCTTGTTCCAATTATGGAAATTGGACCTATGGAGCAGGTGTTGGGAATGACCCAAGAGAAGATCGCTATTTCAGCATCCCAAAGCAAGCAAAGACGTATGATCCTGAAGGGGAGTATGTAGCATTCTGGTTGCCAGAGTTACAAGCACTTCCAAATGATAAGAGGAACTTTCCTGGGAAATCATACATTAACCAAATTGTACCTCTCAAATTTGGCAACATTACTAGCAGTGGTGACAAGGACTCAGCCTCAGCAAGACGAACTGCCTTCAGAGGAAAACAGAGAAAAGGGCATATGAGATAGAATTGAAGAAAGAAAGACAGAGCAGCATACCA…	VVTU7500_at
VVTU12868_s_at	1.87979	7.18374	8.26759	7.19059e-06	0.0030195	4.22926	VVTU12868_s_at	1	VVTU12868_s_at	0.0030195	VVTU12868_s_at	VIT_16s0050g02520	RNA polymerase sigma subunit SigE (sigE)	Metabolism.Primary metabolism.Nucleobase, nucleoside, nucleotide, nucleic acid metabolism.Nucleic acid metabolism.RNA metabolism.RNA biosynthesis	VVTU12868_s_at VVTU3883_s_at	ATCATCAAACCCCTTTGAGGAGGCCCCTTGTTTTGGCATTCAAAGCAGATAAAGCCAAGAACATAGCTCTGGTTACTCCCCATGAGCCAATCCCTTTACCTATAGAGACTTCTAAAGATCATAAGAAGAGACTTGGTAGGGCTTCCAAGCCTTCAAAGAGAGTAAAAGCGGTCAGTACAGATGAAGTATCGCCATGTAGTGTAGAATTGGATTACAATGAAGCTGCTGCCAAACTTGAAAATATATACAAGCTTAGCCCTGCAACTGATGTTTCAGAGGCAGAAGATTTAGAACGTGTCGTTA	VVTU12868_s_at
VVTU34928_s_at	1.0827	8.9845	8.24659	7.35846e-06	0.0030195	4.20786	VVTU34928_s_at	1	VVTU34928_s_at	0.0030195	VVTU34928_s_at	VIT_06s0004g06640	PDX1 (pyridoxine biosynthesis 1.3)	Metabolism.Primary metabolism.Coenzyme and prosthetic group metabolism.Pyridoxine metabolism	VVTU2109_s_at VVTU31824_s_at VVTU31824_x_at VVTU34928_s_at	GACAACCACATCAACAAGCATAATTTCAGGATCCCCTTCGTCTGCGGCTGCCGGAACCTCGGGGAAGCCCTTCGCCGGATTCGGGAGGGCGCGGCGATGATTCGTACCAAGGGGGAGGCCGGGACAGGCAACATCGTGGAAGCGGTAAGGCACGTGAGGTCGGTGATGGGGGAGATTAGGGTGCTGAGGAACATGGATGACGATGAGGTCTTCACCTAC	VVTU34928_s_at
VVTU1968_s_at	2.43641	7.09551	8.20359	7.71565e-06	0.00306372	4.16385	VVTU1968_s_at	1	VVTU1968_s_at	0.00306372	VVTU1968_s_at	VIT_11s0037g00570	Anthranilate N-benzoyltransferase	Metabolism.Cellular metabolism.Phytoalexin metabolism.Phytoalexin biosynthesis|Metabolism.Secondary metabolism.Aromatic compound metabolism.Aromatic compound biosynthesis	VVTU1968_s_at VVTU34805_at	CCCCAGGTATTTCGGAAATGGTACATTTCGGGTAACTGCTGAAACCACATCAGGGGAGCTAGTCTCCAATTCTTTAGGTTTTGCTTCAGGTAAAGCGCGACAGGCAATAGAGAAGGCAACGCATGAATATTTACAATCATCTCTTGTGTATGTGAAATGTCAGGAGGATGTGACCAATTTCAGGAATTTCCACACNGTTGGGTGCGCCAAAGGGGCTTTCTATGGGAACCCTAATCTTGAGATCACTAGCTGGGCTAGACTTCCCATCTATGGGGCGGATTTCGGGTGGGGCCAGGAAATATACATGGGGCCTGGAGGAATTGGCTACGATGGTAAGGTTTTCGTATTTCCCGGCCAGGGTCAAGACGGATCATTCGTTGTTGCGTTGAGGCTGCAAGT…	VVTU1968_s_at
VVTU1756_s_at	1.78914	8.52355	8.12292	8.4375e-06	0.00326445	4.08067	VVTU1756_s_at	1	VVTU1756_s_at	0.00326445	VVTU1756_s_at	VIT_05s0051g00680	Unknown protein	Unknown	VVTU1756_s_at	TTCGGCTTCTTCATCAGGTTCAGGGTCCGGCTCAGGCTCAGAAGCAGGTTCATACGCCGGGTCATACGCGGGTTCCAGGGCTGGGTCAGGATCCGGAAGTAATCAAGGACGAGGATCAGGCTCTGGGTCAGGCCAAGGGCATGGTCAAGGTTCAGGTTCTGGCTCTGGCTCTGGATCTGGTTCTGGTCATGGTGAAGGATATGGGGAGGGCTCTGGTCGAGGAAGCGGCTCTGGTGAAGGATCAGGCCATGGCGAAGGTNATGGCTATGGTGAAGGCTCGGGGCGTGGAAACTAAATGACCAAGAACATAAAGAGTATAATAAAAGAATAAAACGGTCGTCTCTATTTGACTATGTGGAGAAGAAATAAGTAGATGAGACCTATGTGCATGTGAATAAT…	VVTU1756_s_at
VVTU23065_at	1.54243	4.24237	8.07708	8.88001e-06	0.00334976	4.03305	VVTU23065_at	1	VVTU23065_at	0.00334976	VVTU23065_at	VVTU23065_at	No hit	Unknown	VVTU23065_at	GGTAATCACTTTGAACTCCATTTTGTTACACATCTCATAATTTCAGCTAATTGAATCATCACAAGTAAACATAGAAGCATGCTCATTTCCTAGCAGTTGCAGCACCCTAGCAGTTGCTGTGCTGCTATGCAAATGAGCCTGCATTACCAATCTTTCCATGTTTGATTTTCCTCAAAGTTTCCTGCAAACCGGTTTTGATCAATTCAGTCTTGCTTG	VVTU23065_at
VVTU16667_at	1.94495	4.81863	8.03511	9.30734e-06	0.00342533	3.98921	VVTU16667_at	1	VVTU16667_at	0.00342533	VVTU16667_at	VIT_00s0533g00020	Zeaxanthin epoxidase, chloroplast precursor	Metabolism.Secondary metabolism.Terpenoid metabolism.Tetraterpenoid metabolism.Tetraterpenoid biosynthesis.Carotenoid biosynthesis|Response to stimulus.Stress response.Abiotic stress response.Light stress response|Signalling.Hormone signalling.ABA signalling.ABA metabolism.ABA biosynthesis	VVTU16667_at	ACAATCATTAGAACTCCCCTGGTAGACCGGTGGCTGTGGCCTGCCATAAGCCCTCCCGCCTCATCAGGTGGAGTTGTGCTGGTCGGGGATGCTTGGCACCCAATGACTCCCAATCTTGGGCAAGGCGCTTGTTGTGCATTGGAAGATGCAGTAGTTCTCGCAAAAAAGCTCTCAGATGCACTCAGGTTAGGGCCCGAATCTGTGGAAGGTGCACTCAGATTGTATGGAAGCGAAAGGTGGCCTCGTATCTTTCCATTAACGATGCGTGCAAATCTTGTGGGATCACTCCTGCAGTGGGCCAACCCAGTTGTGTGTTCTGTCAGGAACAATGTCATCGTCCTTAAGCTGGTTAGGCTTGGCCCACTATTGGAACCTACCAATTTTGAGTTTGAGCCTGTA…	VVTU16667_at
VVTU10829_s_at	-0.966752	7.09129	-7.76049	1.27164e-05	0.0045685	3.69691	VVTU10829_s_at	-1	VVTU10829_s_at	0.0045685	VVTU10829_s_at	VIT_08s0007g03570	Anthocyanin membrane protein 1 (Anm1)	Unknown	VVTU10829_s_at	GTTATGCCGTGTCAACCTTTCTGTTCTATACCATTGTTCCTTTTCTTCTGCAGATCAGTGGAGCCACATGGTTCAACCTTTCCCTTCTCACATCTGATATGTGGGCAGTGGTGATTCGCATCTTTTTCTACCACCAGAAGGTTGATTGGTTATACTATATTTCTTTTGCAATGGTTGCTGTTGGACTCGTCATTTATTCAAAAACTGAGAAGGACCCCATTCCCCTACCAACTCTTGGGGATGGAAACCACAATGCAGAATATCAAGTGCTAGATGAAGAGGTTACAGAATCTAGGAATGAAACTCCTGCTTCATGAGGATCAGAGCAGTTAAAAAAAATAAAAATAAAAAGGAATTGAATTGGAAGTTGTCACCCCTGCTGCTAGAAGCTGTCCTCTT…	VVTU10829_s_at
VVTU7234_s_at	-1.36039	7.55188	-7.57553	1.57634e-05	0.00553149	3.49453	VVTU7234_s_at	-1	VVTU7234_s_at	0.00553149	VVTU7234_s_at	VIT_04s0043g00160	Receptor protein kinase	Signalling.Signalling pathway.Protein kinase	VVTU7234_s_at	GAAACACTCGCCAGTATCAGCACGGTTGCTGAACTTGCAGGTCACTGCTGTGCCAGGGAGCCATACCAAAGGCCTGATATGGGTCATGCTGTAAATGTTCTATCTTCTCTCGTAGAGCTCTGGAAACCTGTGGACCAAAACACAGAGGACATATATGGCATCGACCTTGACATGTCCTTGCCACAAGCCCTCAAGAAGTGGCAGGCATTTGAAGGAAGAAGCCACATGGATTCTTCTTCGTCTTCCTCATTCCTCGCAAGTTTGGACAACACTCAAACCAGCATACCCACTCGCCCATATGGATTTGCTGAATCGTTCACATCAGCAGATGGGAGGTAATCAAGAAGAAAATTGGGGTGATGGTGGAGGTGTTTGTTCATTCTTTTGCTGCTTTCATCT…	VVTU7234_s_at
VVTU31465_s_at	1.60302	7.56085	7.49423	1.73451e-05	0.00594818	3.40415	VVTU31465_s_at	1	VVTU31465_s_at	0.00594818	VVTU31465_s_at	VIT_06s0004g03690	Glutathione S-transferase GSTO1	Metabolism.Primary metabolism.Coenzyme and prosthetic group metabolism.Glutathione metabolism|Response to stimulus.Stress response.Abiotic stress response.Oxidative stress response	VVTU31465_s_at	GGAAGAGCTGCTATCCTACACTTACTCCTTCACTAGAGCTGTGATATTTTCCCTCAAGGATGGATCACAAAATGAAATTAATGCTGCTTTTGACTACCTAGAAACAGCTCTTTCAAAACTCAATGATGGGCCTTTCTTCCTTGGCCAATTCAGTCTGGTGGATATAGCATTTGCACCATTCATTGAACGATTTCATCCTCTACTACTAGATGTAAGAAGTGTGACATCACCTCAGGAAGGCCAAAGCTGGTATCACGGATTGAGGAGATGAACAAAATCGAGGCCTACAAACAAACAAAACGTGATCCTCAGGAGCTTGTTGATGCCCTCAAGAAGCGCTTTATGGCAAACTGAAGACAGAAGACCTATCTGGATATTCCTATCAATCTGTAGCCTAAA…	VVTU31465_s_at
VVTU1826_at	1.06802	7.37609	7.46131	1.80337e-05	0.00604691	3.36729	VVTU1826_at	1	VVTU1826_at	0.00604691	VVTU1826_at	VIT_02s0025g00140	Ring-H2 zinc finger protein RHA1b	Unknown	VVTU1826_at	TCAGAAAACTCATCTCCTACTTCTTCCGCTTCCTGGGTCTCACCGATTTTCTGGAACCGGACATTGTGTGGACGGAGGGGTCGACCCAGGTGCCGGAATTTCAGTCGGTGTCGGCGGTTCTGATCCGGGAGATCCTCCCGGTGATGAAGTTCGAGGAGCTGGTGGGGGCCGGCGCTGGAGACCCGCCGGACCAGTGTGCGGTCTGTCTGTATGAGTTTGAAGGACAGGAGGAGATCCGACGGCTGACGAACTGCCGGCACATATTTCACCGGAGCTGCCTGGACCGTTGGATGGACTGTGATCAGAAGACGTGTCCGCTTTGTAGAACTCCCTTCATCCCTGATGATATGCAAGAAGCCTTCAATGAGAGGCTTTGGGCTGCCTCTGCTCTTCCTGATT…	VVTU1826_at
VVTU26995_x_at	2.50707	10.4235	7.42688	1.87858e-05	0.00612322	3.32859	VVTU26995_x_at	1	VVTU26995_x_at	0.00612322	VVTU26995_x_at	VIT_05s0020g04110	ELIP1 (early light-inducible protein)	Response to stimulus.Stress response.Abiotic stress response.Light stress response	VVTU26995_x_at VVTU31270_at VVTU31270_x_at VVTU31382_x_at VVTU31633_at VVTU31633_x_at VVTU40867_x_at VVTU5202_at	AGTACACAGTAGCATCGCCATAGCATCATAGCGCCATTGGAAGCCCTTGCACGACTCGCTAAGAATTTCGGAGTCGACGCTGATGGCCATGGCAACCACCATGCAATCCACCCTTGCAACAGCTATGACTTCTGATGCGGAGATGTGGAATGGGAGGTTTGCCATGTTGGGTCTGGTTGCACTCGCCTTCACTGAATATCTTAAAGGTGGTGCTCTTGTCTAGCTCTCACCCCCCGCGTTTGCCATCTGTTTTGGCTCACATCTCTAATGTAAATTCAGGATCCTTCAATGTAATGGAAAAATTGGTATCTTGACTTAATATAATCCAAAGTTCTTTCACCC	VVTU26995_x_at
VVTU6789_s_at	-1.5236	7.18911	-7.41412	1.90729e-05	0.00612322	3.31421	VVTU6789_s_at	-1	VVTU6789_s_at	0.00612322	VVTU6789_s_at	VIT_03s0088g00260	Serine carboxypeptidase S10	Metabolism.Primary metabolism.Protein metabolism and modification.Proteolysis.Peptidase-mediated proteolysis	VVTU6789_s_at	GGCTCCAGAGTACTATAGAAGAGAATGTTACTACATGTTCAAGAGGTGGGTGCATTACTACCCTCTCTAGTTCAACCTCACCCACTACTTCAAATCTATTATGAAGGTCCTCAAGGGGAGGGAGTGCTTTTATTTTACCTTCTGTAATCCTTTTTGGGTTTAGTTTCTTGCAATCTAGAT	VVTU6789_s_at
VVTU35022_s_at	2.25886	5.36559	7.36933	2.01192e-05	0.00619549	3.26355	VVTU35022_s_at	1	VVTU35022_s_at	0.00619549	VVTU35022_s_at	VIT_04s0008g04150	RD22	Response to stimulus.Stress response.Abiotic stress response.Drought stress response	VVTU27778_x_at VVTU27781_s_at VVTU35022_s_at	GCTCAAAGTCAAGCCAGGAGTTCCCATCTGCCATTTCCTTACTCAGGATCAGATCATCTGGGTGGTTTCAAAATAGAAATGCAGGGGCAATAAATAAATAAAGAAAATAATCCATCTTTAGTACCTCGATCGGTAATGTAATGAACTTATGAGTTATGAGTTGTTTGCTGCCACCCTCG	VVTU35022_s_at
VVTU1213_s_at	1.2449	7.18885	7.37211	2.00524e-05	0.00619549	3.26671	VVTU1213_s_at	1	VVTU1213_s_at	0.00619549	VVTU1213_s_at	VIT_18s0001g00190	Cell division protease FtsH	Metabolism.Primary metabolism.Protein metabolism and modification.Proteolysis.Peptidase-mediated proteolysis.Metallopeptidase-mediated proteolysis	VVTU1213_s_at VVTU23154_s_at VVTU30314_s_at VVTU5814_at	TGTTGCACTGGGTGGAAGGGTTGCAGAAGAGGTAATATTTGGAGAGGATAATGTAACAACAGGGGCATCCAATGACTTTATGCAAGTTTCACGGGTGGCCAGGCAGATGGTGGAGAGATTTGGGTTCAGCAAAAAGATTGGACAAGTTGCCATTGGTGGACCTGGTGGAAATCCATTCTTAGGTCAACAGATGTCATCGCAGAAAGACTATTCCATGGCAACTGCAGATATAGTGGATGCGGAAGTGAGGGAGTTGGTGGAGAAGGCATATTCAAGGGCCAAGCAGATCATGACAACTCACATTGACATCCTCCACAAGCTTGCACAACTCCTCATCGAGAAGGAAACCGTGGATGGAGAAGAGTTCATGAGTCTCTTTATTGATGGCAAGGCTGAATT…	VVTU1213_s_at
VVTU2456_s_at	-1.06145	7.62233	-7.28142	2.23576e-05	0.00674708	3.16333	VVTU2456_s_at	-1	VVTU2456_s_at	0.00674708	VVTU2456_s_at	VIT_18s0001g03430	Flavonol synthase	Metabolism.Secondary metabolism.Phenylpropanoid metabolism.Flavonoid metabolism.Flavonoid biosynthesis	VVTU2456_s_at	ACAGCCTCAACTGGCGCTCGGAGTTGANCCTCACACCGACATGTCCGCCCTCACCCTACTCGTGCCCAATGATGTTCCAGGCCTTCAAGTCTGGAAAGACGATNACTGGGTTGNCGTCGATTACTTGCCAAATGCCCTCTTTGTCCATGTCGGTGATCAAATTGAGGTGCTGAGCAATGGGAAGTACAAGAGTGTTCTCCACAGGAGTACAGTGAACAAGGAACGAACCCGCATGTCATGGGCTGTGTTTTGCGCACCTCCCCATAAGGCAATGATCGGACCTCTTCC	VVTU2456_s_at
VVTU35258_s_at	2.3142	7.22283	7.22918	2.38143e-05	0.00677988	3.10327	VVTU35258_s_at	1	VVTU35258_s_at	0.00677988	VVTU35258_s_at	VVTU35258_s_at	AWPM-19	Unknown	VVTU35258_s_at	TATTCGCCATACTGGCGGGTGTGGTGGGGGTGGCATCAAAGTTTTCCGGCGGTAACCCCATCAGAGCATGGGGGAACGACAGTTTAGCAGCAGCAGGATCATCAGCCCTGGTTGCATGGGCCATCCCTGCCCTAGCCTTCGGATTAGCTTGTAAGGAGATCCCCATAGGAGGGCCCAGGGGCTGGAGACTGAGGGTGCTAGAGGCCCTGATAATAATTTTAACATTCCCCCAACTGCTTTACCTCATGGTGCTCCATGCTGGGGTTTTCAGCAGCAAGTATGGTCCGGGTTACAGGGATACTGAGTATGGCCCCGGAGCTCCCCCCGTCGATCCGGGACATAAAGGGGGGGTTGCTGGAACTAGGGTTTAAATTAAGGACGAAGTAGCTAGTATATACC…	VVTU35258_s_at
VVTU1814_at	0.838879	7.90532	7.23816	2.35568e-05	0.00677988	3.11361	VVTU1814_at	1	VVTU1814_at	0.00677988	VVTU1814_at	VIT_15s0048g02990	AAA-type ATPase	Diverse functions.Gene family with diverse functions.AAA-type ATPase domain family	VVTU1814_at	AAGGATCACAAGCTTTTCCCTCAACTGGAGGAGATTTTCCAAAGCGGCGCCACCCTCAGCCCGGCGGAGATCGGCGAGATCATGATCGTCAACCGAAGCTCCCCGAGCCGGGCTCTAAAATCCGTCATCACAGCTCTGCAAATCAATGGCGATTCAAGGAGCCCGGCGAAAATTGGGCAACGGAGCGCCGATAAACCGCCTAGACCGGTGGAAGAAGCTGGCGACCAGGGCGGCGGCTTTCTTTGCCGGGAAAGTGTGCACACAGTGAGAGAGTTCCGGAAACTGTACGGCTTCTTGAGGTTGAAGAGCAGCAGAAAATCTGGATCGTTCGATTTAGATTCAAACCAAAATGAACGATGATGACGACGATCGTGATAATAATTAATATATAATATTTTG…	VVTU1814_at
VVTU10123_at	-1.66393	4.20707	-7.26058	2.29269e-05	0.00677988	3.13941	VVTU10123_at	-1	VVTU10123_at	0.00677988	VVTU10123_at	VIT_10s0003g04950	Esterase/lipase/thioesterase	Unknown	VVTU10123_at	GAAACCTTTGGCAAGTAAGTCCTACAAAGAGGAGTGGAAGAGAAAGTTAGTGGCAAAGAGTCCAAACCGTCGTGCCTCTGGAAAGCCACCTGCAGCCACAGCACTGGAGTTTCTGAGAGTTTGTGACTACATAAGTAGGCATTGCCACGAGTTAGAAGTTCCAATGCTAGTAGTCCATGGGGAGGATGATATGGTGTGTGCCACGGATTCTGCAAGGACAGTTTATGAGTTAGCAGCCAGTAAGGATAAAACATTGAACATCTTTCCAGGTATGTGGCATCAATTGATTGGTGAACCTAAGGAAGGCGTCGAGCTAGTTTTTGGGACCATTCTCTCATGGATAGGCAGTCGGGCTGAAAAGGCTAAAGCCAATACAAATAGGCTTTATGTTGAACAGTG…	VVTU10123_at
VVTU4745_at	-1.19145	5.98349	-7.16977	2.55965e-05	0.00715232	3.0345	VVTU4745_at	-1	VVTU4745_at	0.00715232	VVTU4745_at	VVTU4745_at	No hit	Unknown	VVTU4745_at	GATGCTAACTTGGTTGTTTCAACAGCAGTGCTACAGCCTACCGCCTGGTGAGAACTGTGTCGAATTCTGTAGGAATGGATGGAGTACAAGTTTTGAGNAGTGGATCAACGTTACGTTTGGNATGAATATTAATTCAGCCCCAATTCTAGAGTGACCAGAGGGAGGTTCATTCCACAAGGAAATATATAGGACAATCATAGAGCAAGGAGATTGATCCTTCAATTGTATGCCTATGCAAAAATCTATCAAGCACAAAACATTGTAAAACTTTCAGTTTATATGGCTGTTAGGGAAAGCCTCTTGCATGTTCTTTTCACATGGCTAGTTCTTGGGAGTCTGGCCTCCTTGGGGTAGAGCTTATATCATTGAATCTTTCTTGGTGGATTCTGGTTATCATAA…	VVTU4745_at
VVTU2682_at	-1.77875	5.70641	-7.1248	2.70412e-05	0.00741863	2.98212	VVTU2682_at	-1	VVTU2682_at	0.00741863	VVTU2682_at	VIT_16s0013g00890	Ethylene-responsive element binding factor	Regulation overview.Regulation of gene expression.Regulation of transcription.Transcription factor.AP2 family transcription factor.ERF subfamily transcription factor	VVTU2682_at	GAGCGTTGCTCAATTTTCCGCACAGGGTCGGCTCGGGTGACCCGGATCCGGTGAGAATCACGGCAAAGCGCCGCTCGCCAGAGCCGGAGCCGTCGTCAGAAAGTGGCTCGCCGAAGCGGCTAAAGAATGGTTTGGCAGCTGAAGTGGAGCGAAGATCCAATGTGTTTCAGGTGGGGCATCAGATGGGTGCGTTGCCAGTTGGCGAGCAATTATTGGTCGTGTAATTGTGAAGCGACGATGAGCTGTGTGGGGAGGTTTTGTTTGGCTTTTATNTGAATACCAAATACAGCGTTAGCTATCAGGGAAAATGAAGCCTGCCCAAAGTGAGAAGACTGTAAGGGGTTGTTTGGATACGGGAAATTTCATGGAAAATGAAATCATTCCATTTCTGCTGTAGGC…	VVTU2682_at
VVTU2247_at	1.71952	4.93666	7.109	2.75695e-05	0.0074285	2.96365	VVTU2247_at	1	VVTU2247_at	0.0074285	VVTU2247_at	VIT_05s0077g01010	HCF107 (high chlorophyll fluorescent 107)	Metabolism.Primary metabolism.Nucleobase, nucleoside, nucleotide, nucleic acid metabolism.Nucleic acid metabolism.RNA metabolism.RNA processing.mRNA processing.mRNA splicing	VVTU2247_at VVTU30191_s_at	TGGGACTACTGTTCCAAGACGAGTTAAACTTCCAAGAAGGATAAAGAGATTAGAGAACACTCAGAGCCGAACCACGACAGCAGTGACACAATCCAGAGTTTAATCAGTTNCGTATGGGGTTATTGAAACTTGTGTCTGGCTCAAACTCAAGCCACATCCTCACATTCTAGCCAAACTACAAAGGCTGAAACAGCATTACTTTTTCTGTATAGTACCTGTGTACTAAAGTTAAAAGCAGAATCTGTATACAGTGATTACAAATCTACTTCTGTTATACTACCTTTANAGTTAAAAGCAGAATCTGTATACTACGATTCCAGTGCACAATCGGATCTTTGTAAACTGTCCCTTTTCAGAAGAGAATCAGAACAACACTTCTTTAGAGAAGACATAATATTT…	VVTU2247_at
VVTU38196_at	0.987372	8.57021	7.04421	2.98552e-05	0.00790323	2.88755	VVTU38196_at	1	VVTU38196_at	0.00790323	VVTU38196_at	VIT_10s0116g00590	Pectinesterase family	Cellular process.Cellular component organization and biogenesis.Cell wall organization and biogenesis.Cell wall metabolism.Cell wall modification.Pectin modification	VVTU16249_at VVTU38196_at	AAGGCCGAACCAACCCATATCAGAACACTGGAACTTCAATCCAAAACTGCAACATAATAGCCAGCTCTGATCTTGAGCCTGTAAAGGGCACCATAAAATCATATCTGGGTCGACCCTGGAAGGAATACTCTAGGGCTGTGGTCCTGCAGTCATACATTGGAGATCATATTGATCCAGCAGGGTGGTCAGTGTGGGATGGGGAATTTGCATTGAAGACTTTGTACTATGGTGAGTATGTGAATAGGGGACCAGGGGCTGGCACCAGCAAACGCGTTAAATGGCCAGGCTATCGCGTCATTACCAGTCCCGCGGAGGCCAGAAATTTCACCGTAGCTGAGCTGATTCAAGGAGGGACCTGGTTAGAGTCCACTGGTGTGGCTTACACAGAAGGGTTGTGAT…	VVTU38196_at
VVTU1405_at	2.22232	5.46924	6.99849	3.15907e-05	0.00821848	2.83349	VVTU1405_at	1	VVTU1405_at	0.00821848	VVTU1405_at	VIT_14s0083g00640	Constans 2 (COL2)	Development.Reproductive development|Regulation overview.Regulation of gene expression.Regulation of transcription.Transcription factor.CO-like / B-box family transcriprion factor	VVTU1405_at VVTU5880_s_at	TACAACCCTTCAATTAGCCACAGCGTCTCTGTGTCATCAATGGATGTTGGCGTCGTGCCAGAAGCAACAACTATGAGTGATATCTCAATCTCAATCTCGCATCCGAGACCTCCCAAGGGAACAATCGANCTTTTCTCAGGCCCTCCAATTCAGATGCCAACCCAGCTGACTCCAATGGATAGGGAGGCAAGGGTCCTGAGGTACAGAGAGAAAAAGAAGACAAGGAAGTTTGAGAAGACAATCAGGTATGCATCAAGGAAAGCATATGCAGAGACAAGACCCCGGATCAAGGGCAGGTTTGCCAAGAGGACAGATGTAGAAGTTGAAGTGGATCAGATGTTCTCTACGACATTAATGGCGGAAAGCGGATATGGCATTGTCCCGTCATTCTAAATCCAG…	VVTU1405_at
VVTU4372_at	1.03599	6.60489	6.96776	3.28185e-05	0.00839319	2.79698	VVTU4372_at	1	VVTU4372_at	0.00839319	VVTU4372_at	VIT_05s0062g00830	Ribosomal protein S1	Metabolism.Primary metabolism.Protein metabolism and modification.Translation	VVTU4372_at	AAACAACTGGAAGAAGATCCACTTTTAGAAACTTTAGACAAAGTAATTCCTCAGGATGGATCAACAGGTCCAGATTCTCTGAGGACAAGCGATAGCTATGACATCGAACCTCTTCCAGGGCTTGAAACAATATTTGAAGAGCTTCTCCAGGAAGAAGGGATAAGTGATGTAAGAATTAGTCGTCAAGGATTCGAGAA	VVTU4372_at
VVTU2139_at	2.33804	5.17318	6.87028	3.70657e-05	0.00855081	2.68029	VVTU2139_at	1	VVTU2139_at	0.00855081	VVTU2139_at	VVTU2139_at	No hit	Unknown	VVTU2139_at	AATTTTATGTTTTCCTCTCATTGCTAGCTTTTCTTTGTGTGGGTAGTGTTTGATGATTGTAGCATGGGGGTCTTTCTGGGTTGATTGATGATAGTATATAGATTGGGATCTTATAATCCAATGGCTCAAGAGGTAGGGTTGCAGAAAACTTGGATTGGGAGCGAGGAAAATATGTGAAAGAGCTGAGTAGAAAGCCAACCCAGTGGTTCAAATGAAGGTCTTACTCCATTATCACATGTCCGTCCCTCTGCAAAAACTAACACATATGGGCATTGGGTCATGGATCGATCAGCTCAAATCCCATCC	VVTU2139_at
VVTU22881_at	1.14506	6.28789	6.9041	3.55286e-05	0.00855081	2.72093	VVTU22881_at	1	VVTU22881_at	0.00855081	VVTU22881_at	VIT_08s0058g00970	Cationic peroxidase	Response to stimulus.Stress response.Abiotic stress response.Oxidative stress response	VVTU22881_at	GTACAGCTAACAGTGACATCCCTGCCCCCACTTTGAACCTCAGCGGTATCATCTCTTCCTTCTCAAACAAAGGTTTCAGTGCCAATGAAATGGTGGCTCTCTCAGGATCTCACACAATTGGACAAGCAAGGTGCACAAGCTTCCGAGATCGGTTGTACAATGAAACCAACATAGATGCCTCATTCCAGTCGTCCTTGCAAGCCAACTGTCCCAGCTCTGGGGGTGACAACAATCTCTCTCCGCTTGACACCAAAAGCCCTACAACTTTTGACAATTCATACTTCACTAACTTGGTGAACAACAAGGGCCTTCTCCACTCTGATCAACAGCTCTTCAATGGGGGCTCCACGGATTCTCAAGTGACCACATACAGCACCAGGTCCACCACATTTTTCACGG…	VVTU22881_at
VVTU15830_s_at	1.04314	7.192	6.85111	3.79683e-05	0.00855081	2.65719	VVTU15830_s_at	1	VVTU15830_s_at	0.00855081	VVTU15830_s_at	VIT_05s0077g00280	Beta-amylase	Metabolism.Primary metabolism.Carbohydrate metabolism.Polysaccharide metabolism.Starch and sucrose metabolism.Starch biosynthesis and catabolism.Starch catabolism	VVTU1222_at VVTU15830_s_at VVTU18587_s_at	GATTCTCTCACGCAGAAGTTGTACGGAGCATGGCAGCTATGAGTATCACCCATCAGATGGGGGCAATCTCCGGCACGCCGGTCATGTCGGAGTCTGGTAACGGGACCGCAGAGTCGACGGCGGCTGTGAGTGCAGCGGCGGTGTGGAAGTTGCCGCTTCCGCCCATACGGTGCAGGGCTGGAGCGGAGATCGAGGGTCTGTCGCCGCCGGTGAGCCCTTGCCTCTCGCCGGTGATGG	VVTU15830_s_at
VVTU9670_at	0.85576	7.71167	6.90041	3.56929e-05	0.00855081	2.7165	VVTU9670_at	1	VVTU9670_at	0.00855081	VVTU9670_at	VIT_17s0000g07840	Unknown protein	Unknown	VVTU9670_at	CACTGATACTCTTGTGCTTGGCCAAGTCTATAGGCTCATCACTGCTGAAGAGGTAATGAAAGCATTGTGGGCAAAGAAGTATGCTAAGATGAAGAAGACCCAGGCAGCATCTGCAGATATGGCAGGGAGGGTGAATGAGAAGCTGGGAGGTGGATTANAGTTTACTGTGAGAAGATCTGAAATGGAGAAGAACCATCAGATGGCACGCCATGAAAGAGGACATGAAAGAGGGCGAGGGAGGGCAGCAGCAGCNTCAGCAGGCGCAAACTCTGCCNCAGCNAGGCCAAGAACATGGCAACCCTCATTGCATAGCATCTTAGAGGGTGGAAGCTGATTATGCTACAAAACTTCTCTGCATCCNTTGNANGAGGCNNAGGAGCAANNGATGGCTCCACTGAT…	VVTU9670_at
VVTU4452_at	-1.21694	7.58353	-6.85918	3.75855e-05	0.00855081	2.66692	VVTU4452_at	-1	VVTU4452_at	0.00855081	VVTU4452_at	VIT_06s0004g05950	Unknown protein	Unknown	VVTU4452_at	GTTCTATATGGATGGCAGCCTCTCGTCGCTGCTCCACCCAGATCAGTACCGCCGAGACTGCTTCGCCCAGTACCGCGACATGAAAGCCATGGACCCTGTGGAGCTTCTCGGAATCTTACCCACTTGCCACTTCGGNAAATTCTGCACCAAGAAGTACCTCGCCATCGTCCACCCAAAAATGGAGGAGTCGCTGTTCGGGGACCTGGAGCATCGCCGGCAAGTCTTGGCCGGAAATCACCCCAGAAGTCATTTCTACAGCGAGTTTCTGGGTTTGGCCAAGGCGGTTTGGTTACTTCACTTGTTGGCATTTTCGCTAGATCCTCCCCCAGGTCATTTTGAAGCGAGTCGGGGAGCTGACTTCCACCCTCAGTATATGGAAAGCGTCATCAGATTATCCGG…	VVTU4452_at
VVTU21956_s_at	-1.22417	7.55982	-6.89371	3.59932e-05	0.00855081	2.70847	VVTU21956_s_at	-1	VVTU21956_s_at	0.00855081	VVTU21956_s_at	VIT_05s0136g00260	Chalcone synthase	Metabolism.Secondary metabolism.Phenylpropanoid metabolism.Flavonoid metabolism.Flavonoid biosynthesis	VVTU21956_s_at VVTU28131_s_at VVTU4266_s_at	AAGGCCCAGCCACCGTGATGGCCATCGGCACTGCCACTCCCCCAAATTGTGTGGATCAAAGCACCTATCCTGACTACTACTTTCGCATCACAAATAGCGAACACAAGACTGAGCTCAAAGAGAAGTTCAAGCGAATGTGTGACAAGTCTATGATCAA	VVTU21956_s_at
VVTU1347_s_at	-1.34096	5.36028	-6.87205	3.69833e-05	0.00855081	2.68243	VVTU1347_s_at	-1	VVTU1347_s_at	0.00855081	VVTU1347_s_at	VIT_03s0091g00040	Limonoid UDP-glucosyltransferase	Metabolism.Cellular metabolism.Phytoalexin metabolism.Phytoalexin biosynthesis|Metabolism.Secondary metabolism.Terpenoid metabolism.Tetranortriterpenoid metabolism	VVTU1347_s_at	TTTATTCTGTCTCCTAATTACTGTCTTGTAATATTCTATTATTGTAA	VVTU1347_s_at
VVTU5631_s_at	-1.96683	8.23523	-6.88751	3.62737e-05	0.00855081	2.70102	VVTU5631_s_at	-1	VVTU5631_s_at	0.00855081	VVTU5631_s_at	VIT_02s0025g04250	Osmotin	Response to stimulus.Stress response.Abiotic stress response.Osmotic stress response|Response to stimulus.Stress response.Biotic stress response	VVTU5631_s_at	TGCGGTGGCGTCCTCCAATGCACAGCCTATGGTGCACCCCCCAACACCTTGGCTGAATTCGCACTTAACCAGTTCAACAACCTGGACTTCTTTGATATATCCTTGGTCGATGGGTTTAATGTGCCTATGGCTTTTAACCCTACCTCCAATGGGTGCTCCCGTGGAATACGGTGCACGGCCAACATCGTGGGACAGTGCCCCAATCAGCTCCGAGCTCAGGGTGGCTGCAATAACCCATGCACCGTTTTCAAGACCGATCNGTACTGTTGCAATTCCGGGAGCTGTGGCCCTACAGATTACTCAAGGTATTTCAAGACTANGTGCCCTGATGCTTACAGCTACCCTAANGATGATCNAACCAGCACCTTTACATGCCCTGGTGGTACCAACTATGATGTT…	VVTU5631_s_at
VVTU27087_at	-0.829923	4.17012	-6.79731	4.06318e-05	0.00888542	2.59205	VVTU27087_at	-1	VVTU27087_at	0.00888542	VVTU27087_at	VIT_13s0084g00880	NADPH:quinone oxidoreductase	Metabolism.Primary metabolism.Generation of metabolite precursors and energy.Electron transport.Respiratory-chain phosphorylation	VVTU27087_at	GCAACTTGATCGATGAAGACGCCAAGAAGAGGATAAAAGAGGTTATTCTATCCTTGCAAACATTTACTAGGCGGCTTCAAGGTAAGTAAACGAACGAATAGGCTTTTGTCCTTCAAACCATACCATGTTTTGATTATCCCGTTCATCTTTTAATTCTGTTACCTTTTAACTTGGAATTGATACATCCCCTTTTTCTCAGTCTCCCTAGAAGATCTTATTGATCTTCCTGGTTTTT	VVTU27087_at
VVTU18569_s_at	-2.05043	4.57355	-6.80393	4.02934e-05	0.00888542	2.60009	VVTU18569_s_at	-1	VVTU18569_s_at	0.00888542	VVTU18569_s_at	VIT_01s0146g00260	Nodulin MtN3	Unknown	VVTU18569_s_at VVTU32034_s_at VVTU34682_s_at VVTU864_at	ATCAGCAGAAGGCTTTCATTCACTGCCTTACATAGTAGCACTCTTCAGTGCTATGCTATGGTTGTACTATGCTCTACTCAAGAAAGATGCATTTCTTCTGATTACCATTAACTCCTTCGGCTGCGCCATAGAGTCTTTCTACATTCTTCTGTACTTCTTTTACGCGCCGATGCAGGCCAAGAAACAAACTCTCAAAGTGGTCATTTCTTTGAATGTTGGGGTGTTCTCTATCCTTGTTGTCCTT	VVTU18569_s_at
VVTU18880_s_at	1.3665	8.61783	6.76831	4.21505e-05	0.00908584	2.55677	VVTU18880_s_at	1	VVTU18880_s_at	0.00908584	VVTU18880_s_at	VIT_08s0040g01890	Aquaporin PIP2;4	Transport overview.Water transport.Aquaporins.PIP	VVTU17536_s_at VVTU18880_s_at	GGTACCGGAATCAACCCGGCTCGAAGTCTCGGAGCTGCTGTCATCTACAACCAACCCAAAGCCTGGAGTGACCATTGGGTATTTTGGGCTGGACCCTTCATT	VVTU18880_s_at
VVTU19184_s_at	1.84277	6.26876	6.73861	4.37689e-05	0.00922761	2.52051	VVTU19184_s_at	1	VVTU19184_s_at	0.00922761	VVTU19184_s_at	VIT_12s0034g01140	Plastocyanin domain-containing protein	Metabolism.Primary metabolism.Generation of metabolite precursors and energy.Electron transport|Metabolism.Primary metabolism.Generation of metabolite precursors and energy.Photosynthesis.Photosynthetic-chain phosphorylation	VVTU19184_s_at VVTU3263_s_at VVTU38114_s_at	GTGCTTCCATGTGACATGGTTGATGCAGCCACCTTCACTGTTGGCGGTGCCAGCGGCTGGGCCTTCAATGCTGTTGGCTGGCCTAAGGGCAAGCGTTTCAAGGCTGGTGATGTGCTTGTGTTCAACTATAGCCCTTCGGCTCACAATGTGGTGGCGGTGAACAAGGCCGGGTACAATGGGTGCACCACGCCTCGAGGTTCCAAGGTGTA	VVTU19184_s_at
VVTU11926_at	1.23245	3.79045	6.73391	4.40313e-05	0.00922761	2.51476	VVTU11926_at	1	VVTU11926_at	0.00922761	VVTU11926_at	VVTU11926_at	No hit	Unknown	VVTU11926_at	CTTAGTTTCATCTCACAATCGTGGAGGTCAAAGTACCGTTCATTTTTTCTTGTTCTTCGTTCTTGTCTGCAGCAGCAACAGAGTCATGAGGCAGAAGTCCTACATGACAACATGGTTTGTTGGGATCTCTGAATCATACAACATTATTGCAGAATTATGATATGTGACGGCCCAAAAACTTCTCAATCATTATTCACAGCAAGAGCCCAGTTAGT	VVTU11926_at
VVTU22308_at	1.63397	9.37324	6.68091	4.71084e-05	0.00973536	2.4497	VVTU22308_at	1	VVTU22308_at	0.00973536	VVTU22308_at	VIT_00s0567g00020	Peroxidase	Response to stimulus.Stress response.Abiotic stress response.Oxidative stress response	VVTU22308_at	ATCTCCTATCGAGCCCTTAGAAAATATCACTGCAAAATTTACTTCCAAGGGTCTTACATTGAAGGATGTGGTTGTGCTCTCAGGCGCACACACTATTGGCTTTGCTCAATGCTTCACATTCAAATCAAGGCTATTCAACTTCGATAACACTGGTAATCCTGATCCAACACTAGATGCATCACTCCTACAGAGCTTGCAGCAAATTTGCCCAAATCAAGCTGATTCCAACACCAACTTGGCTCCTTTAGATTCAGTTACTACCAACAAGTTTGATAATGTTTACTATAGGAACCTTGTGAACAACTCTGGACTTCTTCAGTCAGACCAAGCTCTCATGGGGGACAACAGAACTGCTCCCATGGTTATGTTGTACAACAGGCTTCCCTATCTTTTTGCCTC…	VVTU22308_at
VVTU27411_at	1.10591	4.26783	6.66322	4.8187e-05	0.00973536	2.42788	VVTU27411_at	1	VVTU27411_at	0.00973536	VVTU27411_at	VIT_08s0007g07110	Unknown protein	Unknown	VVTU27411_at	TTGAAATTGTCAGCCGATCACACGGACCTCGCTGTTCGCAGCGACAACACAGCGGAGATGATCAAGCACGTGATCTTCGGCTACTTCAGTCAACGGAGTGGACTGCTGGTGTACCTAGAAGATTCCTATTTAACGCGCATACAATCACCTGGGTCCCGCCCCACGTACTGGGAGACCACCATGGCCACCAAGATCGAGGACTATCGGACGGTCGAGGGCGTGATGATCGCTCACGGCGGTCAATCAAGCGCCATCATCACACGGTTCGGAGACAATTTGAAGGTGGGGCCCGCGATCACGAGGATGGAGGAGACCTGGACCATTGACGATCTGGCATTCAACGTCCCAGGGTTGTCCATGGATTGCTTCATCCCGCCTGAAGAAGTACAGAAAGATTAC…	VVTU27411_at
VVTU25516_s_at	-1.07271	6.27198	-6.65994	4.83897e-05	0.00973536	2.42383	VVTU25516_s_at	-1	VVTU25516_s_at	0.00973536	VVTU25516_s_at	VIT_19s0014g00090	Glucan endo-1,3-beta-glucosidase 4 precursor	Metabolism.Primary metabolism.Carbohydrate metabolism.Polysaccharide metabolism.Beta-1,3 glucan metabolism.Beta-1,3 glucan catabolism	VVTU25516_s_at VVTU3175_at	TTTTAGCCAACATCAATTATGCATGTTCACAAGTAGATTGCCAGGTTTTGCAGAGGGGCTGCCCTTGCTTCTCCCCAGATAATTTCATGAACCATGCCTCAATAGCCATGAATCTTTACTACCAGTCAAGGGGAAGGAACCCCTGGAACTGCTATTTTCAGAACTCTGCCGTCATTGTCATGACCGATCCAAGTTATGGCAGCTGCACCTATGCGTAACGATTTGGATGACAAGAGCTTGTAGTTGTCGGGTATTTCTAGGGTTTTTTTTTTTTTTTTTTTTTGTCCTTATGTAGCTTGTAATTCTCTGCTAGTGCTAGTCTGTTACATACTTACATAAGAGTGCAATATTTTGCTGCAGAAATACAGCAAAACCGAGTGTTATTTGGCAATTTTC	VVTU25516_s_at
VVTU25697_at	1.40594	6.19583	6.6016	5.21549e-05	0.00996158	2.35155	VVTU25697_at	1	VVTU25697_at	0.00996158	VVTU25697_at	VIT_00s0286g00030	S-locus protein kinase	Signalling.Signalling pathway.Protein kinase	VVTU25697_at	GGAGATTTTATCATCCTGACCATGACCTCAACCTTTTGGGACATGCATGGAAACTATGGAATGAAGGCCGGGCAATGGAATTAGTGGATGTTCTAATGGAGGGTCCATTGCACAATGCAGAAGTGTTGCTCTGTGTTCAAGTGGGTCTCTTGTGTGTTCAACAACGACCCGAAGACAGGCCAACTATGTCATGGGTTGTTTTAATGTTGGACAGTGAGAATCCAATTCTTCCCCATCCCAAACAACCTGGTTTTTACACGGAAAGATTTCCTGTTGACACCGACTCTTCATCAACTGGGAAACGACCTGCTACTTCAAATGAATTAACTGTTACAATGTTACATGCCAGATAGAAAAGTGTCCCTACTCTCTGTATATTTCCATCCCAAAGCTATGACC…	VVTU25697_at
VVTU9280_at	-0.810374	5.74664	-6.62737	5.04542e-05	0.00996158	2.38354	VVTU9280_at	-1	VVTU9280_at	0.00996158	VVTU9280_at	VIT_02s0025g01220	High mobility group HMG1/2	Regulation overview.Regulation of gene expression.Regulation of transcription.Transcription factor.HMG family transcription factor	VVTU9280_at	GAAGGAAAAGGCCAACTCTGATCCAAACAAGCCTAAGAAGCCGGCATCCTCATTCCTCCTATTCAGCAANGAAGCAAGGAAAAGTTTCCTGCAAGAGCGACCAGGAATAAACAATTCCACCCTCAATGCTCTGATTTCAGTGAAATGGAAGGAGTTGGATGAGNAAGAGAGGAAAATCTGGAATGACAAAGCTAAGGAAGCNATGGAAGCATACCAGANGGAACTAGAGGAATANAACAAGTCTGCTGCAACCATNTCTGACAAGCCACAGCAATGAAGAATGTGAAGTGCTGTTGATGTTCAAGTGGTTATGTTGAACATAAAGTAGAACGTCTGGCCNTNAAGTTCACTGGCCCTTTTTTGGTTGATCAGTATTCTGTTATCTTGCAATTTCTTAGG…	VVTU9280_at
VVTU5281_at	-1.00862	6.30793	-6.60977	5.16089e-05	0.00996158	2.36171	VVTU5281_at	-1	VVTU5281_at	0.00996158	VVTU5281_at	VIT_18s0001g02730	Unknown	Unknown	VVTU28882_at VVTU5281_at	AAATCTCTGGCAACACTGGAAGACTTCCTGACCGATGCCGGGAACCTAGCAGACTTCTCTGGAAAATCAGTGATTTCTACAGCAGCAGGTGGAGAAACATGGCAGTTGCATTCCAATGACACATTTTTGCCTAGAAGAAGTGCTGATTCTTCCAACATGAGTGCTGAGATTTGTGGTCCTTCAATCAATGGTAACAATGGGAATTCATTCTCATCTTTGTCCCTCTCAGCTCCATCCATAAATCATCTCGGCTCCGATAAAACTCTTCAAGGGTTTGGAAACCAGTTGCCTCCA	VVTU5281_at
VVTU20706_at	-1.32312	5.02796	-6.60242	5.20999e-05	0.00996158	2.35257	VVTU20706_at	-1	VVTU20706_at	0.00996158	VVTU20706_at	VVTU20706_at	Receptor protein kinase	Signalling.Signalling pathway.Protein kinase	VVTU20706_at	ATGGACGATGTCTTGCTTCTTCTTCAAGTACATCTAGGTCATATTGTAGTAGAAGCTTTTTACTTGAAAATGGCTCTCCACAATCTCCTTCTGGTATACTCTCTGTTTGAGGCCAACTTTTCCTCTGCTTCAGGCACTGATGATGGACTGAAAACTTTTGAATGCAGCTCTTGTTTATGGTAATGCTTAGGAAGCATGGAACCACAGTTGCTATTTGACAGGTATGCTCACATGTTTCTTTAATTTTGAATGGGTTAAAGAATTGCTTCTATAGAGCATGTCAAAGGATTTTGATAGTATTATTAGGCCTGGTGAAAGGGAAAAACAGAAACAAATGAGAAATTGAAGTAGCCTGTGGCATTTGTTTTTGGCTCATATTGTGTTAAATTTTGGGAGAAA…	VVTU20706_at
VVTU3479_at	1.2753	9.7754	6.52297	5.77364e-05	0.0106459	2.25335	VVTU3479_at	1	VVTU3479_at	0.0106459	VVTU3479_at	VIT_00s0220g00130	Allyl alcohol dehydrogenase	Unknown	VVTU3479_at	TGGTGTCTCAGACTAGCCTTTCCAATCCCCAAGGAATTCACAACATGTACGCTCTCATAACAAAGCGCATCACCATGAAGGGTTTCCTGCAGAGTGATTACTTGCACCTATTCCCTCGTTTCGTGGAAGATGTCTCCTGTTACTACAAGCAAGGGAAGATTGTTTATATTGAAGACATGAACCAGGCCTTGGAGAGTGCTCCAGCTGCCTTTGTTGGGCTATTTTCTGGGAAAAATGTTGGCAAGCAGGTCATCTGTGTAGCGCCTGAATGATTTTCTCGTGTAACCNTTGGACTGTCCAGTTGAAGCAAACTTAAAGCTTTCTGAAGATTCAATTGGAGGGCAAATTTTGGCAAGGAAGTTACGGAAAATCTAGCTTGTCTCTGTAACC	VVTU3479_at
VVTU7073_at	1.09973	7.60278	6.52747	5.74002e-05	0.0106459	2.25899	VVTU7073_at	1	VVTU7073_at	0.0106459	VVTU7073_at	VIT_01s0011g04620	Unknown protein	Unknown	VVTU7073_at	GACGCAGGACACATACACACAGTTGGTGGCTGCAGTTAACGAGAGTTATGCTCTTGAGCATTACACTCCACNATTACTTAGCCTTCAGAATTGCAATTTTGTGCAGGATACTTTCCGTGAAATCAAGACAAGGTACTGTCACCCACTGGAGCATGATCTCCAGATGGTGGATGCAGGATTGGGCCTTATTTCAGTAGGGGTCATGNTCTGCCTTGTCCTGTGGATATTCTATGCAAACCACCCCCAAAGGGAGGGAGTGTTTGTGACGCTATTTTCACCAATAAGAAAGAGGCAGAAGTAGCAGTTAGAAGAACGGCTCTACAAATAANAGCAACATCAATACATGATGAATCAAACATATTTCCAGCCAGTGGAATCAAGGAATGTAGAATAGAAACA…	VVTU7073_at
VVTU28722_s_at	0.897275	10.5486	6.52139	5.78545e-05	0.0106459	2.25137	VVTU28722_s_at	1	VVTU28722_s_at	0.0106459	VVTU28722_s_at	VIT_19s0015g02500	CYP72A1	Metabolism.Cellular metabolism.Oxidation reduction.Cytochrome P450 oxidoreductase	VVTU28722_s_at VVTU4072_x_at	GCACATCTTGCAGTCCAGGTTTCGCAGTCAATATATATTCCGGGATGGAGGT	VVTU28722_s_at
VVTU9777_at	0.914444	7.22005	6.50856	5.88273e-05	0.0106945	2.23525	VVTU9777_at	1	VVTU9777_at	0.0106945	VVTU9777_at	VIT_13s0019g03550	APETALA2 (AP2) floral homeotic protein	Regulation overview.Regulation of gene expression.Regulation of transcription.Transcription factor.AP2 family transcription factor	VVTU9777_at	GAGATCCATGGTTGAGGGCTCCACTTACACACTAGTTGGTGGACAACCCCGCCATAGTCTAACCACAGTATCCAAGCACCTTCCCATGATATCCGGCATATGCACTAGTTTCTTACCAATTCACGAGGAAACAGCCCTGGAGAAAAGGTTGGAAGGGGTTTCTTCACCAAGATTCTCAAACTGGGCAAGGCAAGTGTATGGCCATGGTGTCAATATCCCAATCCCACTGTTGTCTACTGCAGCATCATCAGGATTCCCTTCTTGCTCCACCATTGGTCCCTCTGCAACTCTTCCACTATTAAATCCCAGGAACATTAATCCTGCCCTGCAGCCTCCTCCACAAATCTCCCCACCAACCACATCCACCACCAACAGTACAAGTTGCTTCTACAATTTTGG…	VVTU9777_at
VVTU30378_s_at	1.66965	10.6818	6.49715	5.97065e-05	0.0107251	2.2209	VVTU30378_s_at	1	VVTU30378_s_at	0.0107251	VVTU30378_s_at	VIT_09s0002g05730	Esterase	Unknown	VVTU30378_s_at VVTU3133_at	GATGAGAGGGTTGAGAGATACGGACCCTCCAAATCCTAGATTCCGCATTCATCCCATTTGGATTATGGTAATGTAA	VVTU30378_s_at
VVTU3883_s_at	1.90614	7.91015	6.46002	6.26688e-05	0.0111248	2.17405	VVTU3883_s_at	1	VVTU3883_s_at	0.0111248	VVTU3883_s_at	VIT_16s0050g02520	RNA polymerase sigma subunit SigE (sigE)	Metabolism.Primary metabolism.Nucleobase, nucleoside, nucleotide, nucleic acid metabolism.Nucleic acid metabolism.RNA metabolism.RNA biosynthesis	VVTU12868_s_at VVTU3883_s_at	GGGCGGCAACTTGCTCTTCTCAGACTTGCTCTTGATGATGTGCTNGATTCTCTGAAGCCAAAGGAGAGCTTGGTGATGAGACAGAGATATGGTCTTGATGGTAAGGGTGATCGGACACTGGGGGAGATTGCAGGAAACCTAAGCATCTCNAGAGAAATGGTTCGAAAGCATGANGTGAAGGCTCTCATGAAGCTCAAGCATCCAGCACGAGTGGATTATCTTCGCCAATACATATTCTAAAATAATCAAACTTCATCTGCCTTGCTTATCAATACGTCTTCATATACTCCTCTGCTTCCTCCCAATCATCTCTATTCATCAGCCATGGTTGTATACTAATTGATCTGCACCATAGTCTTTTAACTACCAGAATATACAAGTTTCATAAATTCATACAGT…	VVTU3883_s_at
VVTU7328_at	-1.16006	5.55559	-6.43381	6.48537e-05	0.0113788	2.14088	VVTU7328_at	-1	VVTU7328_at	0.0113788	VVTU7328_at	VIT_10s0116g00630	Unknown protein	Unknown	VVTU7328_at	ATCCCATGGCCTCTCAAAGAACATAATTCAACTGCCAATCCCTCCTCAAACTCCAACAATATTGCAGACACGACAAACCAAGCTTCAACATGATAACACTGAATACCAGAAACATCTGCTTTTCACATCATCATTCTCTGCTGATGAGATAAAGTTCTACTCTACTTGGTTGAAGGTGCACAAGCAGATATGTAAAGTTTGAACTTGANGNCAACCCTGCCTGGAAGCTTCGTGTTCTCTGTGTATATAGGATTTAGTTGCTTACAGTGGGTTGGCTGGNTTANTATATCCTTCCTAATCAGATCTGAAGCATCTGTAGGCACAGGCCTATTTTACATGTCCATCTTTTTCCATATTTTTCAGANTTTCCAAATGTAATTTGATTGGATTGCATATCAA…	VVTU7328_at
VVTU16405_at	0.96675	10.2747	6.40716	6.71608e-05	0.0116481	2.10702	VVTU16405_at	1	VVTU16405_at	0.0116481	VVTU16405_at	VIT_00s0510g00050	Aspartyl protease	Metabolism.Primary metabolism.Protein metabolism and modification.Proteolysis.Peptidase-mediated proteolysis	VVTU16405_at	ATGTATACTGTCTGGGTGTTGTCAAAAGTGGAGATATCAATATAATAGGACAAAACTTCATGACTGGTTACCGCATAATTTTTGATCGAGAGAAGATGGTTCTGGGTTGGACGAAATCTAACTGTTATGACACAGAAGAATCGAATACTCTACCTATCAACCCAGCCAACTCTCCTGTGGTTCCACCCACTGTTTCTGTAGAACCAGAAGCCACTGCTGGGAATGGCAATGGTTCACATATCTCAGAGGCCCCTTCACCCCTTTAGCAAATGGTTCACCTACCTGGAACTCCTTCATTCTAGCACTCCTGATGGTTTTTCTTCCCATTTTAGCCAGCATTCTATAATTTTTTTTTAGGGTCATGATATATATATATATATATATATATATATCCCCCCC…	VVTU16405_at
VVTU6743_s_at	0.985155	10.5978	6.37872	6.97194e-05	0.0118834	2.07078	VVTU6743_s_at	1	VVTU6743_s_at	0.0118834	VVTU6743_s_at	VIT_04s0023g03820	3-dehydroquinate synthase	Metabolism.Cellular metabolism.Shikimate metabolism|Metabolism.Primary metabolism.Amino acid metabolism.Amino acid biosynthesis|Metabolism.Primary metabolism.Amino acid metabolism.Aromatic amino acid metabolism.Aromatic amino acid biosynthesis	VVTU6743_s_at	TGGTCATGGCTGTCGACATGTCATACCGCCTTGGTTGGATTGATGATTCAATTGTGAAGCGAGTTCACAATATCATAAAGCAGGCTAAGCTACCCATTACCCCACCTGAAAGCATGACAGTGGAGATGTTCAAGTCAGTCATGGCGGTTGATAAGAAAGTGGCTGATGGACTGCTAAGGCTCATTCTCTTGAAAGGTCCTCTAGGCAACTGTGTTTTCACTGGTGACTATGACAGGAAGGCACTGGATGATACACTCCGGGCATTTGCCAAGTCCTGATTCCTCAATTGGACTGTTCCTATTTAATCTGCAATTTTTGTATTAGATCCATGTTGTGTATTTAGATAGACATACCAAAATGTCTTCCCTGTAGTTTGAACGGATTTTCGCTTGAACTTTC…	VVTU6743_s_at
VVTU40811_s_at	-3.09797	5.01047	-6.37467	7.00925e-05	0.0118834	2.06561	VVTU40811_s_at	-1	VVTU40811_s_at	0.0118834	VVTU40811_s_at	VIT_04s0008g04060	RD22	Response to stimulus.Stress response.Abiotic stress response.Drought stress response	VVTU12211_at VVTU40811_s_at	GTGGCCTTCAAAGTGCTCAATGTTAAGCCAGGAACAGTCCCTATCTGCCATTTCGTTCACAACAATGCCATGGTCTGGATTCCAAAATAGCCTGATCATGAAATCAACGGAAATATTTAATCCTCAAGCCCAGTTGCATTGTTCCATGTAATAGTCGTTTCTAGTATCAATGGTGTGGTTTGAATAAATGCAGGTTAATTTGAGAAGAATGTAGTGTGGAATGCTATTCATCAATCTTTCCCGGTTGATTTAAGGA	VVTU40811_s_at
VVTU20872_s_at	1.32196	4.99433	6.35761	7.16872e-05	0.0118975	2.0438	VVTU20872_s_at	1	VVTU20872_s_at	0.0118975	VVTU20872_s_at	VIT_08s0007g00840	Ribulose bisphosphate carboxylase/oxygenase activase, chloroplast	Metabolism.Primary metabolism.Generation of metabolite precursors and energy.Photosynthesis.Calvin cycle	VVTU1127_x_at VVTU20872_s_at VVTU40177_x_at	GGCAGCCCAACAAGTCAATCTTCCAGTGCCAGAAGGCTGCACTGATCCTTTTGCAAACAACTTTGACCCAACTGCTAGAAGTGACGATGGCAGCTGCCTGTATCAAATTTAGTGCGTAATAGGCATTTGAGTATATCAAGAAGGAGAAATCACCTCCAATTATGAATTGAGTTGATAATTTCACTCATTAGTGGAATGTAATTGTGTTATAGTGTATAATTCCTCTGTCCTCTATTAGTTTTTCCACTTTTAG	VVTU20872_s_at
VVTU4266_s_at	-1.26175	8.02282	-6.35692	7.17522e-05	0.0118975	2.04292	VVTU4266_s_at	-1	VVTU4266_s_at	0.0118975	VVTU4266_s_at	VIT_05s0136g00260	Chalcone synthase	Metabolism.Secondary metabolism.Phenylpropanoid metabolism.Flavonoid metabolism.Flavonoid biosynthesis	VVTU21956_s_at VVTU28131_s_at VVTU4266_s_at	CCTTCTCTTGTTGGTATTGGACTCTATTTCGAAGTTGTGTGTGGGTAGGCATCAAGGGTATGGTGTAATAGATTGCATTTGAAAAAACAACTTGTATACCAACTTATGATAATAATGA	VVTU4266_s_at
VVTU3814_at	1.24235	7.84071	6.32622	7.47241e-05	0.0121238	2.00355	VVTU3814_at	1	VVTU3814_at	0.0121238	VVTU3814_at	VIT_13s0084g00310	ACI112	Unknown	VVTU15831_at VVTU3814_at	GACATGATGACAATGGACTCCTGCAACTACAGCTTGAATCAGCAAGAGACCCATTACCCTNCTCATCCCACCACGCTCCTACAAGCTGATGCTGAGGATGATGAGGTTCCCATCTTTAGTCAAGAGAAGCTACAAACAAAAGCAGAACTGCATGAAGATTTCCCAAGAAATGGTGCAGTGGATCACTAGAGTTTGGGATGAGGCAAACATGAAGAAGAGATTTGCTAGTAGTGTGAGCCACCTACTAATGTAGATATCAAGTACATATTATATGGGTGACTGAAATGCAGGTATGAAGAACAGCTGTGTCAGCTAAATTTTGGTCAGTTTTTGGATTTTGTTCAAGAACTTCTAACATAAGTGTTCTCAATTTCATTTAAATTCAGCACCAATGGATTA…	VVTU3814_at
VVTU11871_s_at	-1.65576	8.87869	-6.33343	7.40145e-05	0.0121238	2.01281	VVTU11871_s_at	-1	VVTU11871_s_at	0.0121238	VVTU11871_s_at	VIT_08s0007g07690	Polygalacturonase inhibiting protein PGIP1	Cellular process.Cellular component organization and biogenesis.Cell wall organization and biogenesis.Cell wall metabolism.Cell wall modification.Pectin modification.Pectin modification inhibition	VVTU11871_s_at	CACACAACCAACTTTCCGGGAAAATCCCATATTCTTTCAGAGGATTCGACCCCAATGTCATGGACTTATCGCGTAACAAGCTTGAGGGTGACCTGTCAATATTCTTCAATGCCAATAAGTCAACACAGATCGTTGACTTCTCACGGAACTTGTTCCAGTTTGATCTTTCGAGAGTGGAATTCCCGAAGAGTTTGACGTCGTTGGACCTTTCGCATAACAAGATCGCCGGGAGCCTGCCGGAGATGATGACTTCTCTGGATTTACAGTTCCTGAACGTGAGTTACAATCGTTTGTGTGGTAAGATTCCGGTGGGTGGGAAGTTGCAGAGCTTCGATTACGACTCCTACTTTCACAATCGGTGCTTGTGTGGTGCTCCACTCCAGAGCTGCAAGTGACGGC…	VVTU11871_s_at
VVTU18132_s_at	1.64426	3.90854	6.31237	7.61073e-05	0.0122168	1.98575	VVTU18132_s_at	1	VVTU18132_s_at	0.0122168	VVTU18132_s_at	VIT_08s0007g08540	Mg-chelatase subunit XANTHA-F	Metabolism.Primary metabolism.Cofactor metabolism.Tetrapyrrole metabolism.Chlorophyll metabolism.Chlorophyll biosynthesis|Metabolism.Primary metabolism.Generation of metabolite precursors and energy.Photosynthesis.Reaction center pigment biosynthesis	VVTU18125_s_at VVTU18132_s_at VVTU35580_at	GGAGTGCAACCTCAGGCCAAGTTGACAATTGGGTCTATGAAGAAGCCAACTCGACTTTCATTCAAGACGAGGAGATGCTAAAGAGACTCATGAACACCAATCCGAATTCTTTCA	VVTU18132_s_at
VVTU7427_at	1.1877	7.16896	6.30275	7.70839e-05	0.0122389	1.97338	VVTU7427_at	1	VVTU7427_at	0.0122389	VVTU7427_at	VVTU7427_at	Unknown protein	Unknown	VVTU7427_at	GCGGCCCAAGCAGCTGCTGACGAGTANAAGCAACAAGGCNATTCCTTTTCTGCATAAGAAGAAAGGGGGCGAACAGNTAGACAGCAAAGAAGTTGCAGAGGAAGGGTTCGGAGACGGCGGCGTGTGGCAGAGGGCGANCCTGATGGGGGATANATGCCAGCCGTTGGATTTCTCTGGCGTAATATATTACGATAATAAGGGGGAGCAGCTCCAGGAGCTGCCGCTCAGGTCGCCGCGTGCGAGTCCGCTGCCGAGTTACGCTTTTCGGAAGTGAAAGCAGCCGCGGGTGAGTTGGGTAGTAGTTCAACGTTCAAATTTAAAAGGGGTAGTGGGATTGGAGAAACAAAATCGTAGGGCATGTGAATTTATTTTCTCTTTACCTGCTTGGTTTCACATGTA…	VVTU7427_at
VVTU3151_at	-0.768791	8.68308	-6.29514	7.78671e-05	0.0122389	1.96356	VVTU3151_at	-1	VVTU3151_at	0.0122389	VVTU3151_at	VIT_09s0002g05820	Unknown	Unknown	VVTU3151_at	GTCTTCAATCCTACCGGAATCCGAGCCTCCGCCGTCTCCGGCCCTCGTAAGCTCGATCAGAACCGCCGGAGAGCATCTCAGCCTACCTGGTGGTCTCCGATCTTCGGGTGGTCTTCAGATCCGGACTACATTGTCGGCGAATCGGCCGAGAAATCCGCCGGAGCACTAGAAGGAAAAGATAGCGAAACGGCGAGATCCAGGTCGCGGTTCACTCTCGGATGCTTCNCCGAGGAGAAGGCGAAGCAACTGCGGAGGAAGACTATGGAGTCGGCGTCGTTTCATGACATTATGTACCNTTCGTCGATCGCGTCTCGGCTCGCCTCCGATGTNCCGGAGCTGTAGAATTTCCGCCGGTGATTGTTTCTCCGGGGAGGTAGGTTTAGGGCTTAGGTAAAGCTT…	VVTU3151_at
VVTU21825_s_at	1.4771	6.46928	6.2691	8.06101e-05	0.0125394	1.92994	VVTU21825_s_at	1	VVTU21825_s_at	0.0125394	VVTU21825_s_at	VIT_12s0028g02630	Rac-like GTP-binding protein RAC2	Cellular process.Cellular transport.Protein trafficking.Vesicle-mediated trafficking	VVTU21825_s_at	TTATGCTCCAACTGTGCCAATTGTGCTTGTGGGAACCAAACTTGATTTACGGGAAGATAAGCAGTTTTTGATTGATCACCCTGGCGCAACACCAATTACAACTGCTCAGGGGGAGGATTTGAAGAAGATGATCGGGGCTGCTGTTTACATAGAGTGCAGCTCCAAGACTCAGCAGAATGTGAAGGCAGTTTTTGATGCTGCAATCAAGGTTGTTTTGCAGCCCCCTAAGCCCAAGAAAAGGCGAAGAAAGTCAAGGCCATGTGTTTTTCTCTAAAGCCAATTTCCATGTTAATTTCTTCCCCATAACCAGCTGCAATCCCTCCTTCAATCCTTTGTTCCTTTATACATACCAGTCTTGTGGGCTATGTTAATTTTTTTCCTTTCTTTTCCCTCTTTTCT…	VVTU21825_s_at
VVTU28131_s_at	-1.29687	7.86879	-6.24959	8.27334e-05	0.0127384	1.90468	VVTU28131_s_at	-1	VVTU28131_s_at	0.0127384	VVTU28131_s_at	VIT_05s0136g00260	Chalcone synthase	Metabolism.Secondary metabolism.Phenylpropanoid metabolism.Flavonoid metabolism.Flavonoid biosynthesis	VVTU21956_s_at VVTU28131_s_at VVTU4266_s_at	CACTCACTTGGACAGCCTTGTTGGGCAGGCACTTTTTGGCGATGGGGCGGCCGCTGTTATAGTTGGTTCCGACCCGATCCCAGGGGTGGAGAAGCCCATGT	VVTU28131_s_at
VVTU4248_at	-1.01831	8.38883	-6.21656	8.64657e-05	0.0131786	1.8618	VVTU4248_at	-1	VVTU4248_at	0.0131786	VVTU4248_at	VIT_01s0150g00460	Xyloglucan endotransglucosylase/hydrolase precursor	Cellular process.Cellular component organization and biogenesis.Cell wall organization and biogenesis.Cell wall metabolism.Cell wall modification.Xyloglucan modification	VVTU4248_at	AAGGCTCCATTTGTGGCTTCGTACAAGAGTTTCCACGTGGATGGGTGTGAGGCNTCAGTGGAAGCCAAATTTTGTGCGACCCAGGGCAAGAGATGGTGGGACCAAAGGGAATTTCAAGATCTCGACTCCCTTCAGTACAGGAGACTCGCCTGGGTCCGCCAGAAATACACCATCTACAACTACTGCACTGACCGAGTTAGATACCCCACCATGCCACCTGAATGCAAGAGAGACAGAGACGTTTAGACCCTTCTACTAATACTAATACTAATACCACTGCTACTACTATTATCTCTCTCGCTTATTGCTNTGTTCCATTCATAGTTCTTTGGGATTTGCCTCTTATTACTATGCTCTCATCTTCATCTCTACCATGTATTTGATTGCTGTAATTTTTAA…	VVTU4248_at
VVTU32034_s_at	-1.31529	4.93728	-6.20428	8.78994e-05	0.0132631	1.84581	VVTU32034_s_at	-1	VVTU32034_s_at	0.0132631	VVTU32034_s_at	VIT_01s0146g00260	Nodulin MtN3	Unknown	VVTU18569_s_at VVTU32034_s_at VVTU34682_s_at VVTU864_at	TTTTTGGGTGGATCTGTGCTTCATTCTCAGCGTGCAGTCTTTGCAGCTCCTTTGAGCATTGTAGCCAAAGTGATTCGAACCAAGAGGAGCGAATTCATGCCTTTTTCCTTGTCCTTCTTCCTCACATTGAGTGCCATCATGTGATCTGCCTATGATCTTCTCAAAAATGACCCCTGTGTTGCTATTCCAAACATTCTGGGGTTCATATTGCGGCTGGTCCAAATGTTGCTGTATGGATTCTATAGGAATGCTGGCAAAG	VVTU32034_s_at
VVTU5138_at	0.817154	9.26729	6.15863	9.34562e-05	0.0136909	1.78617	VVTU5138_at	1	VVTU5138_at	0.0136909	VVTU5138_at	VIT_04s0008g05770	CBL-interacting protein kinase 25 (CIPK25)	Signalling.Signalling pathway.Protein kinase	VVTU21278_s_at VVTU5138_at	CCGGCCTTCTTCAATGCATTTGAGTTCATTTCCTCNATGTCATCGGGCTTCGACTTATCAAGCTTGTTTGAAAATCAGAAGAAGGCTGGATCAATGTTTACCTCCAAGTGCTCGGCGGCTGCGATCATGGCCAAAATTGAGCTGGTGGCCAAGGGTTTGAAGTTTAGGGTTGCAAAGGTGAAGGACTTCAAGTTGAAGCTTCAAGGGCAATCAGAGGGCCGGAAAGGGAGGTTATCGTTGACGGCGGAGGTGTTCGAGGTGGCGCCTGAAGTCGCCATCGTCGAGCTCTTGAAGTCGGCTGGCGATACGTTGGAGTATGCCAAATTCTGTGAGGAAGACGTTAGGCCTGCATTGAAAGACATTGTTTGGACATGGCAAGGTGACAATCACAATGGTAAT…	VVTU5138_at
VVTU18131_s_at	-1.1647	7.07668	-6.16192	9.30427e-05	0.0136909	1.79049	VVTU18131_s_at	-1	VVTU18131_s_at	0.0136909	VVTU18131_s_at	VIT_06s0004g01270	Callose synthase catalytic subunit	Metabolism.Primary metabolism.Carbohydrate metabolism.Polysaccharide metabolism.Beta-1,3 glucan metabolism.Callose biosynthesis	VVTU1323_at VVTU18131_s_at VVTU38493_at	GAGCAAGAACATCTTCGTCATTCTGGAAAGCGTGGTATCATTGCTGAGATATTGTTATCGTTAAGATTCTTCATCTATCAATATGGGCTTGTTTATCACCTGAACCTCACAAAGAATACCAAAAGTTTTCTGGTCTATGGCATATC	VVTU18131_s_at
VVTU5962_at	-1.29322	5.9914	-6.17029	9.20018e-05	0.0136909	1.80144	VVTU5962_at	-1	VVTU5962_at	0.0136909	VVTU5962_at	VIT_05s0077g01980	Unknown protein	Unknown	VVTU34610_s_at VVTU5962_at	ATACCTTATCTCAGCCTCAGAGAGCTCAATCTGGAGCAGCAACAGCAGCAACATAGAATCTCAACCTCTGCCGCCATGCCCATATACCTAGTTACTTAGCTACTATTTGGTTGGTTAGAATCCTGAAAGTGGTTTTCTCTGCTTTTTAAATGCTAAAATCATCCCATTTCTGTTT	VVTU5962_at
VVTU40867_x_at	2.06228	11.0192	6.13486	9.64973e-05	0.0140005	1.755	VVTU40867_x_at	1	VVTU40867_x_at	0.0140005	VVTU40867_x_at	VIT_05s0020g04110	ELIP1 (early light-inducible protein)	Response to stimulus.Stress response.Abiotic stress response.Light stress response	VVTU26995_x_at VVTU31270_at VVTU31270_x_at VVTU31382_x_at VVTU31633_at VVTU31633_x_at VVTU40867_x_at VVTU5202_at	GGATGGCCAAAGCGAACGGCCACCACCTGTCACCACCAACCCCCAGCAGCCACCCTCACTCTCACAGTCACGTCAACCGATCCCTCCTCCTCCTCCTCCTGCGCCCAAGGTGAGCACCAAATTTGGGGATGTGTTCGCGTTTAGTGGGCCGGCACCGGAGAGGATCAACGGCAGGCTTGCCATGGTAGGCTTTGTTGCGGCAATGGGTGCGGAAATATGGAAGGGTGAGGATGTGTTTGCTCAGATATCCAACGGTGGGATTCCATGGTTCCTGGGAACCGCTGTTGTACTCTCACTGGCTTCTCTGATTCCCTTGTTCAAAGGTGTGAGCGTGGAGTCCAAATCGGAGGGGTTGATGACTTCTGATGCGGAGATGTGGAATGGGAGGTTTGCCATGTT…	VVTU40867_x_at
VVTU5376_at	0.916311	9.34086	6.11983	9.84755e-05	0.0140179	1.73524	VVTU5376_at	1	VVTU5376_at	0.0140179	VVTU5376_at	VIT_18s0001g09170	Interferon developmental regulator	Unknown	VVTU2065_at VVTU5376_at	TCATGAAGTCTTTGGTTTCACACCAAAAAGAAAGCATCTTTCGGGCAGTGAGCATCATTTATCTAGTGGTGAAAAGAGGATGTACAAATCNCCAAACTCAGTGGTCAATAAGGCAAGAACTCAGTTGCTGAACAAACAGCGGATGTTGTCCCAGGGTAGAAACGCAGGCCATTATGCAGTTGGTTTGGGTGATGAAGAGCTGTAGGTGCAATCTNTGGTTAAACAGCCGTTGCAAACTTAAAGCTGAATCATAGGGCACATGTTGGTCTTCTGGTACCAGACTTCTTGATAAACCCATCTTAATATAATTACCCTGGATGATAAAAGGGATCATTTTGATTAATTTAATAGTGGGTTTTAAGTACAAGATCATATTACTTATATTGTAACTCTGGTGAT…	VVTU5376_at
VVTU1988_s_at	0.710331	9.94176	6.12369	9.79634e-05	0.0140179	1.74032	VVTU1988_s_at	1	VVTU1988_s_at	0.0140179	VVTU1988_s_at	VIT_01s0011g05250	Senescence-associated protein	Unknown	VVTU17962_s_at VVTU1988_s_at	TGGGCTCCGATCTCAACAACTTCCTCCTCTACTGCTCCAATGCCGGATCAGATGCTCTGAGTCCGTGGGAGACTATCGGCAGTAATGGCACTCGGAATTTCATGCTGTGCAAAAAGCCACAGCCGCAGAATACCACGGAAGTGGGTGTTGAGGNGAGAGCTGGTATGCCCCGGAAGGGAAGTGGGAGTTGGAAGGCTTGGATCAATAAGTCGCTTAATCTTAAGATTTCTTCCCATTAAGTCACATCTAATCGACTGGATGA	VVTU1988_s_at
VVTU4260_s_at	1.48208	10.3352	6.06676	0.000105816	0.0142559	1.66519	VVTU4260_s_at	1	VVTU4260_s_at	0.0142559	VVTU4260_s_at	VIT_19s0015g01370	Molecular chaperone DnaJ	Metabolism.Primary metabolism.Protein metabolism and modification.Protein folding.Chaperone-mediated protein folding.HSP-mediated protein folding.HSP-mediated protein folding co-chaperone	VVTU4260_s_at	CCAATCCATTTTCGCGCCGGATCTGCTCCTTCAATGTCTTGTAGCCGGAATCCCTGCCACGCCTCCATGCAAACCTTGGTGGAGGCCACCAGAAAGCCCTCCAGTCTCTACGAGGTGCTTAGGGTGAAGCAGACGGCGTCGCCCANGGAGATCAAGACGGCGTACAGGAGCTTGGCCAAGATGTACCACCCCGANGCGTCGCCGGTGGATTCGGACGGGCGTAACTTCATCCAGATTCACAACGCCTATGAGACGCTTTCCGATCCAGCGGCGNNAGGGCCGTGTATGATNTGTCGTTAGGGTCGACGGGACGGCGGCCGTATGCGTATGCGTGTTCGTCCGGGGGGGTCCGGGGTCGGAGTGCGCACTATTNGACCCGGAGATGGGAAACTGATCAGT…	VVTU4260_s_at
VVTU17536_s_at	1.41444	8.41788	6.06753	0.000105706	0.0142559	1.66621	VVTU17536_s_at	1	VVTU17536_s_at	0.0142559	VVTU17536_s_at	VIT_08s0040g01890	Aquaporin PIP2;4	Transport overview.Water transport.Aquaporins.PIP	VVTU17536_s_at VVTU18880_s_at	TGGTCCGACAGGCTCTGGATTATATGAGTTGTACATTTAGGTGTATAATAGTGGTGAGGATGTGTGACGAATTTGTGGCCCTGTAGGAGCTTGGCACTTGTTTTGAATGTGCCCCGGGATCATCATCTGCTCTGTTTTCTTTCCTTTCCTTTCCCTTTTTTGCCTCGTTTTGTAGTAGTGATGTTGTTGAGATTAATTTATCAACAACTCTGCTCTAAT	VVTU17536_s_at
VVTU6149_s_at	-0.730817	8.26162	-6.072	0.000105066	0.0142559	1.67213	VVTU6149_s_at	-1	VVTU6149_s_at	0.0142559	VVTU6149_s_at	VIT_08s0007g03110	Transposon protein, Mutator sub-class	Xenoprotein.Protein from transposable element	VVTU6149_s_at	TCGGACATGGCTGACCTCAATTTCCTCATGTGTAGAGCCATTGAGAACCCCGGCTTGACTCCATCAGGGTCGCTCAGAACTTCATTAGTCTCGGTGTTCGAGGACTGTGTGATGGACGAGTCCAACCAACTGTATCAGGAGATGGGGGTGAAGGACTACGTGGGATGCGGTTCGGCTCACGGCGTTGGACCCTCCATTGCTTTGTTCCACACCATACGAGATGGCCAGTTGGATTGTGCCTGTGTATACCCCTCCCCGCTGCATTCCAGGGAGCAGATGCTGGAACTGGTTGATGCCATGAAGAGGGTCCTTGTGGATGGTTGTGCCACTGGCGAGTGAGGGATGTTGAGAACTGGACTAGAGCAGCTTAGAGGCCTCTTGGGTTTAGGCTGTTTCATT…	VVTU6149_s_at
VVTU1323_at	-0.935074	7.80347	-6.09471	0.00010188	0.0142559	1.70214	VVTU1323_at	-1	VVTU1323_at	0.0142559	VVTU1323_at	VIT_06s0004g01270	Callose synthase catalytic subunit	Metabolism.Primary metabolism.Carbohydrate metabolism.Polysaccharide metabolism.Beta-1,3 glucan metabolism.Callose biosynthesis	VVTU1323_at VVTU18131_s_at VVTU38493_at	ATCATCATGGGCTTGCTTCTATTCACCCCAGTTGCATTTCTGGCATGGTTTCCCTTTGTTTCAGAGTTCCAAACCCGAATGCTATTCAACCAAGCGTTCAGCAGAGGTCTGCAGATCTCTCGTATTCTTGGTGGTCATAGGAAGGATCGGTCTTCNTCGCAACNAAGAGTAAGGTAAATGAGAGTATGACTAAGTGTTCATTTTGGTTTAATGTTCGTATGTACTATTATTGTGAGCTTGTTCATATCTATTACTGTAAGCTGTTGTAATTATATGGATTGNGATATTGGCNAGCATTTTTNTTGATTAGAATTGACTGGGAAGTCCTGCCAGCTCTTTTCTGTA	VVTU1323_at
VVTU19295_s_at	-0.961969	6.38121	-6.08537	0.000103178	0.0142559	1.6898	VVTU19295_s_at	-1	VVTU19295_s_at	0.0142559	VVTU19295_s_at	VIT_13s0064g00670	No hit	Unknown	VVTU19179_s_at VVTU19295_s_at	GTGAAGCTGAACTATGATGCCAAGAAGGAGGCCAACAATGGGAGGAGGGAGCTGGTGTTTGCTGCTGCAGCTGCTGCTGTTTGCTCTGTTGCAGGCATTGCCATGGCGGGTGAGCCAAAACCCGGGACACCGGAGGCCAAGAAGATCTATGCTCCGATCTGTGTCACCATGCCGACAGCAAAGATCTGCCACAAG	VVTU19295_s_at
VVTU24321_at	-1.56339	4.5557	-6.08243	0.00010359	0.0142559	1.68592	VVTU24321_at	-1	VVTU24321_at	0.0142559	VVTU24321_at	VIT_03s0091g01200	Sinapoylglucose:malate sinapoyltransferase (SNG1)	Metabolism.Secondary metabolism.Phenylpropanoid metabolism.Phenylpropanoid biosynthesis	VVTU24321_at	GAAGCTCTTCATGTCCGAAATGGTACAATACCATTTTGGAAGAGGTGCAATAAGACATTAGATTATGATTCTAATGTTGTAAGCACTGTTCCATATCATCGGAATCTCTCTGACCTTGGCTATCGAGCTTTGATATACAGTGGTGATCATGACATGCTTATTCCTTATGTGGGTACCGAAAGATGGGTAAAATCTCTTAATATATCAGTTCTAAATGGTTGGGAACCATGGTTTGTTGATGGCCAAGTTGCAGGATACTCGGTAGTCTATCAAGCAAACAAAACCGAGAGTGACATAACCTATGCTACCGTAAAGGGAGGAGGTCACACAGCTCCTGAGTTCAGGCCTAAACAATGTCTTGCAATGATCGACAGGTGGCTTGCCTTTTATCCCTTGTAA…	VVTU24321_at
VVTU13529_at	1.67202	8.09858	6.00486	0.000115128	0.0148476	1.58294	VVTU13529_at	1	VVTU13529_at	0.0148476	VVTU13529_at	VIT_17s0000g00830	Nodulin MtN3 family	Unknown	VVTU13529_at	GAGCGTTGAGTACATGCCATTTCTTCTATCTTTTTTCCTCACATTGAGTGCTGTAATGTGGTTCTTTTATGGTCTGATGCTCAAAGACTTTTACATTGCTGGTCCAAACATCCTGGGCTTCGTCTTCGGGATTGTTCAGATGGTCCTCTACTTAATCTACAGAAACAGGAAGAAAGTTCTGGAAAACGAGAAATTGCCTGAACTATCCGAACAAATCATTGACGTTGTGAAGCTTAGCACAATGGTGTGCTCAGAAGTGAACCTAACTAACCAGCAGCACAGCAATGAAGGACATGGCACCACAGAGAAACAAGGCCTTGAAGTCATAGTTGCTCTGTAATAAAACAAAGGCTTCCCACTTCCCACGTAGCTACGGTTTTAATTTCATTCGATATGCAT…	VVTU13529_at
VVTU14406_at	1.08726	7.64923	6.01237	0.000113952	0.0148476	1.59296	VVTU14406_at	1	VVTU14406_at	0.0148476	VVTU14406_at	VIT_14s0066g01580	K+ uptake permease 6	Transport overview.Ion transport.Cation transport.Potassium transport	VVTU14406_at	CTTGTCTGATACAGTGGGCACTTCAGAGCTGAGGGAAATAAGGTCCCCAGAGAGGCCGAGGAAGAGAGTGAGATTCGTTTTGCCAGATAGTCCACAGATTGATAGAGCCGCACGGGAGGAGCTGCATGAACTGATGGAAGCCAGGGAGGCAGGGATGGCGTTTATACTGGGGCATGCATATGTGAGGGCGAAGAGGGGATCAAGTTTGATAAAGAGAATTGTAATTGATATCGGATATGATTTCTTGAGGAGGAACTCTAGAGGCCCAAATTACGCGCTAAGCATTCCTCATGCATCTACTCTGGAGGTGGGGATGATCTACCATGTTTGATTTTGATTATAGAGTATAGTAGTGTATTCAATGATTTTCTGAGTCATTGTATATGATAGTTTAAAAGC…	VVTU14406_at
VVTU34662_s_at	0.888216	8.11382	6.0162	0.000113358	0.0148476	1.59805	VVTU34662_s_at	1	VVTU34662_s_at	0.0148476	VVTU34662_s_at	VIT_10s0042g01070	Zinc finger (C3HC4-type ring finger)	Regulation overview.Regulation of gene expression.Regulation of transcription.Transcription factor.Zinc finger C3HC4 family transcription factor	VVTU12689_at VVTU34662_s_at	TGATGCAAAGGCACCGGTGAAAGCGGACAGTGGCCTCACCTATAATATTCCAGTTCCGAGAAAGCGTTCAAGGGATTGGATGAGCAATCAGCAAAGCGTTTTCGACGTTTCATCCCTTTTCGGCGAAGAACTGTCCCTTCAGATGCAACAGCAGCAATTAGAGATTGACCGTTTGATCGCGGAAAATACAGAAAAGGTGAGATTGGAGGTCCAGGAAAGAAGAAAGCGGCAGTCGAGGATGCTGGTGAATGCAATTCACCAAGGAATCGGGAAAAAACTAAAAGAAAAAGACGAGGAGATACAGAGAATCGGGAAACTGAATTGGCTCCTCCAAGAAAGAGTGAGAACCCTTTCGGTAGAGAACC	VVTU34662_s_at
VVTU9554_at	0.76956	6.0768	6.01013	0.000114302	0.0148476	1.58997	VVTU9554_at	1	VVTU9554_at	0.0148476	VVTU9554_at	VIT_16s0039g00660	RNA polymerase nonessential primary-like sigma factor SIGA	Metabolism.Primary metabolism.Nucleobase, nucleoside, nucleotide, nucleic acid metabolism.Nucleic acid metabolism.RNA metabolism.RNA biosynthesis	VVTU9554_at	GTTAGGAACGCAACTGAGGCCATCAGTAAGGTGTTCTCACTTGATCGAGAAGCATTCCCCTCTTTGAATGGTCTTCCTGGAGAAACCCTTCACAGTTATATTGCAGATGTTCGCCTTGAGAACAACCCCTGGCATGGTGTAGACGAGTGGGCACTCAAGGATGAAGTAAACAAGCTGATTAACACGACGCTTGGGGAGCGGGAGAGAGATATTATACGTCTTTACTATGGTCTGGATAATGAATGCCTCACANGGGAGGACATCAGTAAACGCATAGGGTTATCAAGAGAGAGGGTACGGCAAGTTGGACTTGTTGCATTGGAGAA	VVTU9554_at
VVTU14878_s_at	-0.969585	5.86034	-6.00622	0.000114914	0.0148476	1.58476	VVTU14878_s_at	-1	VVTU14878_s_at	0.0148476	VVTU14878_s_at	VIT_04s0023g02200	S-adenosyl-L-methionine:salicylic acid carboxyl methyltransferase	Metabolism.Secondary metabolism.Aromatic compound metabolism	VVTU14878_s_at	ATGGAAGATCCCTCTGGCGGAGAATGTTGTGACCTTTGGGAGCTGCTAGCCGAATCTCTCACCGACATGTTGGCGGAGGGGCTGATTGAAGAGGCTGATTTGAATTCGTTCAATATTCCTATATATTATCCCTCTGAGGGTGAAGTCAGGGCTGTGGTTCAAGAAGAAGGGTCCTTCAATCTTGATAAGATTGAAAGTTTTGAAGCCAATTGGGACCCCTTTGATGACAGCGACAAGTATAGAGAAGCACAAAACGTGGCAAATTATGTAAGGAGTATTACAGAGCCCACCTTGAAGAGTCATTTTGGAGGCGCTGTAATTGGAAATATATTTGGAAGGTATGCGGATCATCTGGCCAAGCATCTTTTGATGGAGAAGGGAAAATACTTTTTCATGGTC…	VVTU14878_s_at
VVTU34648_s_at	-1.48636	7.55354	-5.99433	0.000116797	0.0149352	1.5689	VVTU34648_s_at	-1	VVTU34648_s_at	0.0149352	VVTU34648_s_at	VIT_04s0023g01110	PQ-loop repeat protein	Unknown	VVTU34648_s_at	ATTCTTGTAAGAACCACCGAATGGGAAAAAATTAAAGCTAATATGCCCTGGTTGCTGGATGCTGCAGTTTGTGTGATGCTTGACTTATTTATTATATTGCAGTACATATATTATAAGTACCTCCGAAAGAAAATTTCAAGTGCTGGAGAAGACCTGGGAGATTATATTGCGGCAAATAAAGCAGTTGTGTCTTGACTGCTTACTATATTTGATATTTGGGTCTTTGCTATTTACCCTGTCAATATCGTTTGTGTACTATCTGCTCTGTTTTTGGGGGAAAGCTTANAGTTGCAATGAGTCTCCACTGCATTCA	VVTU34648_s_at
VVTU16290_at	1.17334	5.80955	5.98246	0.000118711	0.0150524	1.55303	VVTU16290_at	1	VVTU16290_at	0.0150524	VVTU16290_at	VIT_18s0001g00550	Rho guanyl-nucleotide exchange factor ROPGEF1	Signalling.Signalling pathway.G-protein signalling pathway	VVTU16290_at VVTU27866_at	TTTCGTGCAGTAGCAGAGCCCATTTCTCTTTTCAAGCAGGATGGATATGGTGATGGTTGTCTCCTACGAAGGCAGATTTTACCTAGCCCCTTCTCTATCCAAAACACTTCCTATGTCTCTCAAATTACTGCACCGGCATCTTATTCCTCTGCTATCAAGGAGAACAGAGATGGGAACCCAATTGATAGGAATTAACAGGATCAGTGCTCTCAAGGCCATGCATGGATTGAGCTGAAGGTGGAGTTCTCAAGCCTCAGGGTGAATTCATTTGTATCCAAAGTTGGTGAATTATCAAGGACTACTCTCCATTTCCTGCCCTGTTACTGGAGCCAAAATAATTTTGTACTCAAATGCCTCAACAATATTCATTCGTGATCCAATTTAAAGGACTCCATTAAA…	VVTU16290_at
VVTU14806_at	1.1439	9.45173	5.95418	0.000123406	0.015389	1.51517	VVTU14806_at	1	VVTU14806_at	0.015389	VVTU14806_at	VIT_17s0000g04930	Desulfo-glucosinolate sulfotransferase 18	Metabolism.Secondary metabolism.Glucosinolate metabolism	VVTU14806_at	AAAGGATTTTCTCCATACGGACCCTTCTGGGATCATATACTAGGGTATTGGAAGGCAAACTCAAAATGGCCAGAGAGGGTACTCTTATTGAAATATGAAGATATGAAGAGGGATTCCTCATTTCATCTCAAGAGGATAGCAGAGTTCATCGGTCAACCCTTCTCTTCAGAGGAAGAAAAACAGGGTTTGGTGCATGAAATTATAAAATTGTGTAGTTTTGAGAGTTTAAGTAATATGAAGGTTAACAAGACTGGACCCTTCCGAGCAGGCTCCCTGCCCGTGGATAAGAATTCGTTCTTTAGGAAAGGTGGGGTTGGAGACTGGAAGAATCATCTTACAGCAGAGATGGCCGAGCGCCTGGACAAGATCACTGAGCGAAATTTGGATGGTTGTGATTTC…	VVTU14806_at
VVTU21278_s_at	0.854706	9.62603	5.95771	0.00012281	0.015389	1.51989	VVTU21278_s_at	1	VVTU21278_s_at	0.015389	VVTU21278_s_at	VIT_04s0008g05770	CBL-interacting protein kinase 25 (CIPK25)	Signalling.Signalling pathway.Protein kinase	VVTU21278_s_at VVTU5138_at	AGGTGGCGCCTGAAGTCGCCATCGTCGAGCTCTTGAAGTCGGCTGGCGATACGTTGGAGTATGCCAAATTCTGTGAGGAAGACGTTAGGCCTGCATTGAAAGACATTGTTTGGACATGGCAAGGTGACAATCACAATGGTAATGTTAGCAACAATATTGTTGAATGTGAAAATTAAGCAACCATGATGACAACTAAGTCACCATCTTTGTTTTTTTTGGTTTTTGGATTGAGAAGTTAGGGTTTTCTCTTTCTTTTGCTTGTTCTAATGATTT	VVTU21278_s_at
VVTU14555_s_at	1.07304	9.86536	5.94214	0.000125465	0.0155175	1.499	VVTU14555_s_at	1	VVTU14555_s_at	0.0155175	VVTU14555_s_at	VIT_00s2576g00010	Phosphoenolpyruvate carboxykinase	Metabolism.Primary metabolism.Carbohydrate metabolism.Glycolysis and gluconeogenesis.Gluconeogenesis	VVTU14555_s_at	GGACCCAGCTAGAAAGACCGACACTACTCCAAAGTCGCACGTGACGCACCACCATTTCACTCCGACGCTTAACATCAGCGATAGTGCCTTGAAGTTCACCCATATCCTCTACAATCTCTCTCCTGGAGAGTTATACGAGCAGGCAATAAAGTACGAGCATGGGTCGTTCATTACATCGAGCGGTGCCTTGGCGACCCTTTCTGGAGCCAAGACGGGCCGTTCTCCTAGAGACAAACGCGTCGTCAAGGATGAGACCACCGAGGTCGAGCTCTGGTGGGGAAAGGGCTCACCCAACATTGAGATGGACGAGCATACCTTCATGGTGAACAGAGAGAGAGCTGTTGATTACCTCAACTCTTTGGACAAG	VVTU14555_s_at
VVTU4649_s_at	0.856767	7.6423	5.93566	0.000126589	0.0155293	1.49029	VVTU4649_s_at	1	VVTU4649_s_at	0.0155293	VVTU4649_s_at	VIT_00s0264g00100	Phospholipase D delta isoform 1b	Metabolism.Primary metabolism.Lipid metabolism.Glycerolipid metabolism.Glycerophospholipid metabolism.Glycerophospholipid catabolism|Signalling.Signalling pathway.Phosphatidylinositol signalling	VVTU25996_at VVTU4649_s_at	GAGATTCACAGCTGAGGAGTTTACTCCATTGCAGGGCCACCTTCTCAAGTATCCTATGCAGGTANACGCNGATGGGAAGGTGAGCTCCAAGCCTGGACATGAGAATTTCCCAGATGTTGGCGGATATGCACTTGGNTGTCATTCCACCACACTACCTGATTCTCTAACTACATAAGCTCTTCCTGTTTTTGTGTTCATATTTAAATATGGCAGCAGCAAAAGAAAACTGGCAGTGACATTCTAGAGATCCCTCTGAGTTACTGTGTNNTCCTTATCGCAGAGGGGTTGGGTTGGGATGGGAATTAGTGCTTGTAAATTCTGTGTTTATCAAGTGTACACACTTTGGATAGATTGATTTGTTGTGCATATCTTGCTCATCCTTGTTGGGATCTCGTAACA…	VVTU4649_s_at
VVTU25747_at	0.965729	6.62206	5.92753	0.000128013	0.0155773	1.47936	VVTU25747_at	1	VVTU25747_at	0.0155773	VVTU25747_at	VIT_18s0001g10810	Carboxylesterase CXE	Metabolism.Cellular metabolism.Esterase activity	VVTU25747_at	GAAGCCTGGTCAGGGCGACGTTACTTCGAGAGAGGTTCCTGTAGGAGACAGTGCTGGTGCCAATATAGCACACCATCTAGCTTTGAGGATTGTGGGATCCAGGTCAGCCCAAAGGATGAAGCTTGTTGGGATTGTTTCAATCCATCCCTACTTTTGGGGAGAAGACCAAATTGGGTCGGAGGCAAAGGATCCGGTGAGGAAGGCAATGGTGGATAAATGGTGGCAACTTGTTTGCCCGTCTGGAAGGGGAAACGATGATCCACTCATAAACCCGTTTGTGGATGGGGCCCCGAGTTTCAAAGACTTGGGGTGTGATAAGGTGCTGGTGTGTGTGGCAGAGAGAGACATACTGAGGGATAGAGGGCGGCTGTATTATGAAACATTGGTGAAGAGTGGGTG…	VVTU25747_at
VVTU4018_s_at	-1.91286	6.41244	-5.91665	0.000129947	0.0156861	1.46472	VVTU4018_s_at	-1	VVTU4018_s_at	0.0156861	VVTU4018_s_at	VIT_00s0259g00110	ATFP3 (Arabidopsis thaliana farnesylated protein 3	Unknown	VVTU4018_s_at	AGCCACCTCCAGTTATAACAGCAGTGTTGAAAGTTTACATGCATTGTGAAGCATGCGCTCAAGTTNTACAGAGGCGAATCCGGAAGTTCCCAGGTGTAGAGTCAGTGACAACAGATGTCGCAAATGACCAAGCAATTGTCAAAGGCATAATCGAGCCTGCAAAGTTGGTTGATTATGTGAACAAGAAAACCAGAAAGCAAGCCTATATAGTGAAGGANGAAGAAAAAAAGGAAGAAGAGAAGAAAGAAGAGAAGAAGGAAGGGCAAGAAGGAGAAAAGAAAGATGAAGAAGAAGGCAAAGGGGAAGATGATAAGAAGACCGATGTCAAGCGAAGTGAATATTGGCCTACAAAGGACTACTTGGAGTTTGCTTCTTATCCCCCTCAATATTTCAGTGATG…	VVTU4018_s_at
VVTU4809_at	-1.19054	3.74693	-5.90468	0.00013211	0.0158207	1.44858	VVTU4809_at	-1	VVTU4809_at	0.0158207	VVTU4809_at	VIT_03s0110g00430	No hit	Unknown	VVTU4809_at	GTAAATTACGGCCACTTCCATTTGTTCTTGGCTCTGCTTCTTGTATTCATGCTATCTGCGTTAGCCCAGATGTATTCAATGACTCCCATGACCACGCCCAAGATGGTTCCTAAGAGCATCATCCAACACGCCGCGCTCCATGGCTTCCGCACTTTGATCACCTACTTGGTCCTCCTCTGTGTCATTACCTTCAATGTTGGAGTCATAATGACGGTACTCCTTGGACACGTCGCCGGCTACTTAGCTCTCACAATGTACATCAAGTACTACTACCCTGCTCCCGTTGCTTCTACTCCTGTAGATGATGTCAAAGCCTGATGCGCGCCCCCGTCCCCGCCTCTAGCTACCATGTTTCTGTATCTTTCATTTTCATGGCTATCATAATTACTTATATGTTTA…	VVTU4809_at
VVTU15195_at	-0.991721	6.22313	-5.89842	0.000133258	0.0158325	1.44012	VVTU15195_at	-1	VVTU15195_at	0.0158325	VVTU15195_at	VIT_14s0030g00440	Gibberellin receptor GID1L1	Signalling.Hormone signalling.Gibberellic acid signalling.Gibberellic acid-mediated signalling pathway	VVTU15195_at VVTU19750_x_at VVTU19832_s_at	AAATTGGCTTGTTTTGAAGGCACTTATTGGTGGTTGGAGTTTTGGATGGTATTGAGAAGGGACCACATTGAGAAGCCTCAGACAGAGCTTTGAAGCTGCTGGTATTTGCTTTCGAAGAATATTAAAATGGCAAGGAACAGCTAAGCTTTGGACAGAGACATGCAGTCCTCTTTAATTGACTTTCCATGCCCAAATTTGA	VVTU15195_at
VVTU12948_at	0.95323	9.00574	5.8871	0.000135359	0.0158702	1.42483	VVTU12948_at	1	VVTU12948_at	0.0158702	VVTU12948_at	VIT_00s0587g00030	CBS domain-containing protein	Unknown	VVTU12948_at	TTCACTCTTGCTTGCTGCGACGAGACTGTCGCGGCGGCGATCGCCACCCTCTCGGCCGGCGATCTAATGGCGTACATAGACTGCGGTGGCCCGCCAGAGGACCTAGTCCAGTTGGTGAAGGCAAGGCTGGAAGAGAGGAAGTTAGGGGCATTTTTAGATCTAATGGACGAGGAATTTTCATATTCTTCTTCTTCATCTTCTGATGAAGAATTCGGTTTTGGTAGGCGCGGCGGGTCGGGTAAATATTCAGCAAGAATGGCGAGGAGGTCTGAGGCGATAGTATGTTATCCATGGAGCTCATTGATGGCAGTGATGATTCAAGCACTTGCGCATCGTGTGAGTTATGTTTGGGTGATTGAGGAGGACTGGAGTTTGGCCGGAATCGTGACATTTTCCGGC…	VVTU12948_at
VVTU71_at	-0.777946	4.83167	-5.88267	0.000136191	0.0158702	1.41884	VVTU71_at	-1	VVTU71_at	0.0158702	VVTU71_at	VIT_01s0011g02930	DNA-binding protein, chloroplast nucleoid	Metabolism.Primary metabolism.Nucleobase, nucleoside, nucleotide, nucleic acid metabolism.Nucleic acid metabolism.DNA metabolism	VVTU71_at	CTACCTCCAGATCCTAACGGTTATAAAACGGCGCGTGAGGTTACCGAGTCCAGCTGAGCCGACTCCGGGTTTCGATCTGTGCGTGAACGTGTCAGAAATCGAACACCCGCGTCTACCCAAACTGAGTTTCAAACTCGGAGGTGACTCGGTGTTCTCGCCACCTCCAAGAAACTACTTCGTGGANACGGACGAGGACGTGAAGTGCTTGGCGTTACAGGCCGTTATGACNCCGTCAGGGTTCTCGGTGATTGGGAATCTAATGCAACAAGGATTTTTGTTGGAGTTCGACAAGGACAGGACGAGGCTCGGTTTTTCACGGCATGGCTGCGCCCTANCTTGACGACAACAACCGAGTGTCTGACTCACTGAGTCAGTTGAACCAGCTCTCNTATTTTTTCA…	VVTU71_at
VVTU5182_at	-0.882666	5.18162	-5.87981	0.00013673	0.0158702	1.41498	VVTU5182_at	-1	VVTU5182_at	0.0158702	VVTU5182_at	VIT_06s0004g04170	Methyl-CpG-binding domain-containing protein	Metabolism.Primary metabolism.Nucleobase, nucleoside, nucleotide, nucleic acid metabolism.Nucleic acid metabolism.DNA metabolism	VVTU5182_at	TAATCTTGAACTCCCTGATAATTGGGTTTTTCAGAAGAGATCCAGTAGTTCCGGCCAAATCCACAAGTACTACTATGAACCTGGGGCTGGACGACAGTTCCGATCCCTCAAATCTGTTCAGAGACACCTAATAGAAGCAAATGATTGTACACACAAGCCTTCACAAAATTCTGATGCTTCGAAGAAAAACAATTCTAGCACGAAGGTGAAAACTTCAACTTCCCATTTTATCAAACCACCAAAAAAAGTTAATTGGGTTCTTACTGGTCCTGGGGGAGATGTATGGAGCCCTTACATAAATGCATCAGCTGTTCCAGAATCTATAAAGCAGACATGGGCTAAAATATTTATGTTACATGTCAACGAAAAATTTTAGCTGCACCAACTTTCAAAGCTAAC…	VVTU5182_at
VVTU39820_s_at	-1.11776	9.23455	-5.84947	0.000142603	0.0164254	1.37386	VVTU39820_s_at	-1	VVTU39820_s_at	0.0164254	VVTU39820_s_at	VIT_14s0068g00930	Chalcone synthase	Metabolism.Secondary metabolism.Phenylpropanoid metabolism.Flavonoid metabolism.Flavonoid biosynthesis	VVTU39820_s_at	AAGGAGCAATCGACGGACACTTGCGTGAAGTGGGCCTCGCCTTTCATTTACTGAAAGACGTCCCAGGGTTGATTTCCAAGAACATAGAAAAGAGCTTGGTGGAAGCCTTCACTCCGATAGGCATCAGCGACTGGAACTCCTTGTTCTGGATCGCTCACCCCGGCGGCCCAGCAATTTTAGACCAGGTTGAGTTAAGGCTGGGTCTGAAGGAAGAGAAACTGAGAGCAACTCGGCACGTTTTGAGCGAGTATGGGAACATGTCGAGTGCATGCGTGTTGTTTATCCTCGACGAAATGAGGAAAAAGTCAATTGAAGAAGGGAAAGCCAGCCCAGGTGAAGGGTTGGAATGGGGGGTACTGTTTGGATTCGGACCAGGTCTCCCGGTTGAGACTGTTGTCT…	VVTU39820_s_at
VVTU3133_at	1.60965	9.51833	5.8413	0.000144229	0.0164869	1.36276	VVTU3133_at	1	VVTU3133_at	0.0164869	VVTU3133_at	VIT_09s0002g05730	Esterase	Unknown	VVTU30378_s_at VVTU3133_at	GACGTCGTCGAAGCTGCTGTACGAGAAGGCTTCGAGTGAGGACAAAGCATTGAAGTTGTATGAGGGGATGTACCATTCTTTGATACAGGGAGAGCCTGATGAGAATGCCAATCTGGTGTTGAAGGATATGAGGGAATGGATTGATGAGAGGGTTGAGAGATACGGACCCTCCAAATCCTAGATTCCGCATTCATCCCATTTGGATTATGGTAATGTAATCGTAATAATCTAAATTCGTGTTTCAAAATTATTCTATCCAAAATTTTCTCACCCAAATCACATTCAAAATCCAAGCTCAACTTCCTTCAAGGAGCTTACATTTTACTCGCAATCGATCATTGCTTGTAACATTTTGCACTCTGAATGATTCCAACTTACCGTTCTTGCTTCTAATTCTTC…	VVTU3133_at
VVTU27778_x_at	1.63778	5.67221	5.77743	0.000157654	0.0165245	1.27565	VVTU27778_x_at	1	VVTU27778_x_at	0.0165245	VVTU27778_x_at	VIT_04s0008g04150	RD22	Response to stimulus.Stress response.Abiotic stress response.Drought stress response	VVTU27778_x_at VVTU27781_s_at VVTU35022_s_at	AGGTGACGTTTTTGTGGTGTGCCATAAAATGGAGTATGCATATGCAGTGTTTTACTGTCACAAGATCGCTGCCACAAGGGCTTATATGGTTCCCCTGGTGGGCAGGGATGGGGCAAAAGCGAAAGCAGTTGCATTGTGTCACACAAATACAAAGGAATGGAACCCCAAGCATTTGGCCTTTCAACTGCTCAAAGTCAAGCCAGGAGTTCCCATTTGCCATTTCCTTACTCAGGATCAGATCATTTGGGTGGTTTCAAAATAGAAATGCAGGGGCAATAAATAAATAAAGAAAATAATCCATCTTTAGTACCTCGATCGGTAATGTAATGAACTTATGAGTTATGAGTTGTTTGCTGCCACCCTCGCCCTAATGTATTATGTTTGTATGTAACTATGTAT…	VVTU27778_x_at
VVTU39650_s_at	1.3498	5.73839	5.76774	0.000159804	0.0165245	1.26239	VVTU39650_s_at	1	VVTU39650_s_at	0.0165245	VVTU39650_s_at	VIT_06s0009g00310	Unknown protein	Unknown	VVTU39650_s_at	CTACGACTACTGCTGGCGGAGCAAGCCCCCCACCGGCACCGCAATCCTCAACCCACCATCCATACCCCTCAAAAACAACAGTGACAAGTTCTTTCTGTCCAAGAGCTCAAAGGCACAAGAGCAGCAACAATTGATCCTGCTAAGGGGGAACAAGGCAGAGTATTCGGTTCCATTGTTAAGGGGCTGCAAAGAACCTAGGAGGTCTCTTGTGATTTGGGAGCCCTATTGCATTGCCACATCCTGATCCACCCTCACTCCTCTGTTCATCCAATCCACTTATTATTATTATTATTATTATTTTTCTTCTTATTTTCCATGTTGCCCTGTTGGCCTATTGCCCTATCTCTTTTTCATCTCTAGCTCCCCACTCTTAGGAGTTTGTG	VVTU39650_s_at
VVTU4401_at	1.05622	10.3368	5.76736	0.00015989	0.0165245	1.26186	VVTU4401_at	1	VVTU4401_at	0.0165245	VVTU4401_at	VIT_13s0019g04190	Chorismate synthase 1, chloroplast precursor	Metabolism.Cellular metabolism.Shikimate metabolism|Metabolism.Primary metabolism.Amino acid metabolism.Amino acid biosynthesis|Metabolism.Primary metabolism.Amino acid metabolism.Aromatic amino acid metabolism.Aromatic amino acid biosynthesis	VVTU4401_at	AGCTAATAGCTCGTGGCCGCCATGATCCATGTGTTGTTCCACGAGCGGTACCAATGGTGGAAGCTGCAGTAGCCCTGGTGCTTGTGGATCAGTTGATGGCACAGTATGCACAATGTGAGCTGTTTCCCATCAATCCAGCTTTACAAGAACCCTTGGAGTTCCGGGATCCTGAGCTGGCTGGCACTCACATTTAAAAGGTACAAGCAGTTTGTAGCATGTTCTCCATCATACCCTGCCAATCTTCTGGACTTCATATCAATGCTAAATTCTAGTGTTATGAGAAGTTTTTGTACTTGTAAGAGTGAGATTTGAAATTTCAATTTATTTTCCTTTTCTTGTTATAATCTCTCAAAAGTTAGAGATCATATTTCAAATGTTGTATTGCTCAATGTACAAGCA…	VVTU4401_at
VVTU3095_at	0.950854	9.47425	5.78979	0.000154955	0.0165245	1.29256	VVTU3095_at	1	VVTU3095_at	0.0165245	VVTU3095_at	VIT_18s0001g08110	Glutamyl-tRNA reductase, chloroplast precursor	Metabolism.Primary metabolism.Cofactor metabolism.Tetrapyrrole metabolism	VVTU3095_at	ACAAGCTCTTACATGGTCCAATGCAGCACCTGAGATGTGATGGCAGCGACAGCCGGACCCTGAGTGAGACCCTTGAAAATATGCATGCTCTCAATCGAATGTTCAGCCTTGAGACAGAGATATCTTTGTTGGAACAGAAGATTCGAGCCAAGGTGGAACAAACACAGAAGTAAGCTCCTGTCTCAAATGTCTCCAATAACACATCTTTCACTTCCTCAAATTTGAATAAGGGGAAAACTTCCTCACCTGTCAGTAGTAGTATTATTACTGTTGTAATCTTCATTCAAATAGATAAACAGTAAAGGTCCCTGTGGGGAAAAATTCATTTGTTGGTAGTACCCTTTTGCTTAACTCTCATTCGGGTTTCCTTCACGTCCAAGTGTGTTCTTTGGTTGCCAT…	VVTU3095_at
VVTU8304_at	0.926742	7.87106	5.79188	0.000154505	0.0165245	1.29541	VVTU8304_at	1	VVTU8304_at	0.0165245	VVTU8304_at	VIT_04s0043g00370	Ammonium transporter 1;2	Metabolism.Cellular metabolism.Nitrogen metabolism.Nitrogen assimilation|Transport overview.Ion transport.Cation transport.Ammonium transport	VVTU8304_at	GGTTCTCATTGGATGCAACAAGCTAGCGGAGAGAGTAGAGTACGATGATCCCCTAGAGGCGGCGCAGCTTCATGGGGGGTGCGGCGCGTGGGGGTTGTTGTTCACGGGACTTTTCGCGACGAAGAAGTATGTGAGAGAGGTGTATGCGGGGCCGTCGGATAGACCGTACGGGTTGCTGATGGGCGGCGGTGGGAAGCTGCTTGCAGCTCAGTTTATTCAGATAATAGTGGTGTCCGGATGGGTGACGGTAACAATGGGCCCATTGTTTTACGCACTGCATAAGCTGAAATTGTTGAGGATCTCTAGCGAAGATGAGATGGCAGGAATGGATCTGACCAGGCACGGTGGATTTGCTTATGTGTACAACGAGGATGATGAGTCGACATTTAAACCGGGTCT…	VVTU8304_at
VVTU14281_at	0.897594	7.85426	5.83274	0.000145956	0.0165245	1.35112	VVTU14281_at	1	VVTU14281_at	0.0165245	VVTU14281_at	CF605098	No hit	Unknown	VVTU14281_at	TGGCGGCCATGCTGGGTCTCATAGCTTTTGCACTCTTGATCCTCGCCTGCTCCTACTGGAAGCTCTCTGGCTACCTGGAGGGTGAAGACGACTCCGCCGCCCGTGATGCCGAGGCAGGAGACGGAGCGGGTGGAGACGCCGTGAAGCCTCCGATGGCGTTTGAGGAGAAGATTTTGGTGATAATGGCCGGAGATGTGAAGCCCACGTACCTGGCGACGCCCATGTCCAGCAGGGCTTCCTCGTTCGGAGAACGCAGCAGTAACAACAGCGAAATGACCGAGAAATCAGAGGCAGTTGCAGAATCGCCGAAACAGGGGAGTGAGAATCAGGTACAAACAGGAAACCGGGAGGCCCGTGAAACATGAGATCAGATCAGCGACTTTGAGTAGAGAGAGCTCG…	VVTU14281_at
VVTU2065_at	0.847675	8.10485	5.81416	0.000149779	0.0165245	1.32582	VVTU2065_at	1	VVTU2065_at	0.0165245	VVTU2065_at	VIT_18s0001g09170	Interferon developmental regulator	Unknown	VVTU2065_at VVTU5376_at	GCAATTGGATTGCTGGCTTTGACTGTTGGTCATGGGGATAATGCACATGAGATATTGGAAGAATCAGTTCCTCCTATTTCACAGGCTCTCAAATCTTCATCTGAATCATCAAAGATATCATGGTTANTGGAATGCTTGGCTATTGTCACCTNCATTGGTGCAAATGATCCAGAANAAACNGAAAGATCAATGCAAATTATGTGGCAATTACTTCATCCAAAATTGGGTTCTAATGTGGTTGTCCAAAAACCTTTC	VVTU2065_at
VVTU11683_at	0.760329	6.92114	5.81709	0.000149169	0.0165245	1.32981	VVTU11683_at	1	VVTU11683_at	0.0165245	VVTU11683_at	VIT_17s0000g01160	Nodulin	Unknown	VVTU11683_at VVTU39676_at	AAGGCTGATTTTTGGCTCATCTTCGTATCCCTTCTACTAGCTGCTGGATCCGGCTTGACGATTATTGACAACATGGGCCAGATGTGTGAGTCTCTGGGGTACAGCGATACGAGCGTATTTGTCTCCATGATCAGCATTTGGAACTTCCTGGGACGGGTTGGGGGCGGCTACTTCTCTGAAAGTATTGTAAGGTGAAGCCTAATCTCCATCCTTGAGTGCTGTCTTCTTTTTGCTCATCTTACTAACTGCTTTCTTTCATTTGTGTTCTTCTACTAGAAACTTCGCCTTCCCAAGACCAGTGTCAATGGCAATGTTTCAAGTCCTCATGTCAGTTGGGCTGCTCTACTACGCCTTAGCCTGGCCTGGGGCGATATACGTCGTGAGCGTCCTAATAGGACT…	VVTU11683_at
VVTU13379_at	0.7229	6.52577	5.80287	0.000152153	0.0165245	1.31043	VVTU13379_at	1	VVTU13379_at	0.0165245	VVTU13379_at	VIT_12s0028g01570	Zinc finger (C3HC4-type ring finger)	Regulation overview.Regulation of gene expression.Regulation of transcription.Transcription factor.Zinc finger C3HC4 family transcription factor	VVTU13379_at	TCGAGCCCAGAGAGCAGGTGCTGCTCACTCCATGCAACCATATGTTCCATGAGGATTGCATTGTTCCCTGGGTGAAGAACCATGGCCAGTGCCCAGTATGTCGGTTTGCAATATGCGACCGAATGAAACAGAGCACAGCACCCTCGAACAATAACATGCCTGTGATCTATTTCTAGGTCAGATTATTTCCTATATGGACCATGGATAAAGCTTTTCGGTCAGGCAATGCAAACTTCATAATATGCATGATATCAAACGGGAAAGACATCCACATAAATTATTGGCCGTAGTGCTATTGCCATTCATCGTGTTGGCCATCCGGAAAAAGCTTTCCTTCTTGCTTCAAGATCATCGTCTGCGCAAAGAACAAAGAAAAGCAAGGAAGGAAAGATAGTCATA…	VVTU13379_at
VVTU2856_at	-0.884952	9.64094	-5.79496	0.000153841	0.0165245	1.29962	VVTU2856_at	-1	VVTU2856_at	0.0165245	VVTU2856_at	VIT_06s0004g04440	Osmotin	Response to stimulus.Stress response.Abiotic stress response.Osmotic stress response|Response to stimulus.Stress response.Biotic stress response	VVTU2856_at	TGCAGGGCCAATCTACTGGAGACGTGTCCGGGGAAGCTGCAAATGTGGTCCCCACCTGAACATGGGAAGGTGGTGGCCTGCAAGAGCGGGTGTGAGGCGTTTGGTACCGATGAGCTGTGTTGCAGGAACCACTACAACAGTCCTCAGACATGCAGAGCTTCCAGCTTCTCGGAGTTCTTCAAGCATGCTTGTCCAGCCACGTTTACCTATGCCCACGATAGCCCCTCTCTCATGCACGAGTGTTCTTCACCGCGCGAGCTCAAGGTCATCTTCTGCCACTAAAGCCATGTTTGTCTAGCCTGCTTCCTTCCGGAGAAGAGAAGGAGAAAAAAATATTATATATGTATTAGTGTGCATCCCTTTGCCGTTTTGTTTTCATGAGTCTTTCAGAGAATGTAT…	VVTU2856_at
VVTU38943_s_at	-1.07017	6.11199	-5.82713	0.000147098	0.0165245	1.34349	VVTU38943_s_at	-1	VVTU38943_s_at	0.0165245	VVTU38943_s_at	VIT_05s0062g00310	UDP-glucoronosyl/UDP-glucosyl transferase UGT75C1	Metabolism.Secondary metabolism.Phenylpropanoid metabolism.Flavonoid metabolism.Flavonoid biosynthesis.Anthocyanin biosynthesis.Anthocyanin-glycoside biosynthesis	VVTU38943_s_at	GATTGCTCGTGGATTGCTGGACAGTGGCCGGCCTTTCCTGTGGGTCATAAGAGCCAAGGAGAAGGGAGAAGAGGAGAAAGAAGAAGATAAACTAAGTTGCTACGCAGAATTAGAACAACAAGGGATGATAGTACCATGGTGTTCTCAGGTTGAGGTTCTCTCAAATCCATCACTGGGTTGTTTCGTGACTCATTGTGGGTGGAATTCAACCTTGGAGAGCTTGGCTTCTGGGGTACCAGTTGTGGCATTTCCTCAGTGGACCGACCAATCCACGAATGCAAA	VVTU38943_s_at
VVTU647_at	-1.08718	6.2168	-5.77677	0.000157801	0.0165245	1.27474	VVTU647_at	-1	VVTU647_at	0.0165245	VVTU647_at	VIT_14s0083g01110	Brassinosteroid-6-oxidase	Metabolism.Primary metabolism.Lipid metabolism.Steroid metabolism|Signalling.Hormone signalling.Brassinosteroid signalling.Brassinosteroid metabolism.Brassinosteroid biosynthesis	VVTU647_at	GTTTATACCAGGGAGATCAACTATGACNCCTTGCTATACCCCGACCCGTTAGCTTTCAACCCTTGGAGATGGCTGGACAAGAGCTTAGAGTCCCAAAACTACTTCCTACTATTTGGAGGAGGCACCAGGCAGTGTCCCGGAAAGGAACTGGGAATAGCTGAAATTTCTACATTCCTTCACTACTTTGTAACAAGATACAGATGGGAAGAAGTTGGGGGAGATAAGCTAATGAAGTTTCCAAGAGTTGAAGCACCAAATGGACTACACATTAGGGTCTCAGCTTACTGACTAACCTATGTATGTACAGAAGAAAAATATAGAGCATGTGAAAGCAATATGGATGTACAATAATTTTCTAACATATTAGAAACTTAAATGGATCTAGATTTTCCATTATGT…	VVTU647_at
VVTU3840_x_at	-1.09516	3.5833	-5.77161	0.000158942	0.0165245	1.26769	VVTU3840_x_at	-1	VVTU3840_x_at	0.0165245	VVTU3840_x_at	VIT_06s0004g02560	Kiwellin Ripening-related protein grip22	Unknown	VVTU16635_x_at VVTU25472_x_at VVTU27335_x_at VVTU3840_x_at	CAAATACCACGACAATTCAGAGCGCATCGTAGCATTGTCAACTGGGTGGTATAATGGGGGATCCCGGTGTGGAAAGATGATCAGGATAACGGCTCAAAATGGGAGGAGCGTCTTGGCCAAAGTGGTGGATGAGTGTGACTCCATGCACGGCTGTGACAAAGAGCATGCAGGTCAGCCCCCCTGTGATAATAACATAGTTGATGGATCTAATGCTGTGTGGAATGCTTTGGGGCTGGATATCAATATTGGTGAAGTGGACGTTACTTGGTCCATGGCTTAGGTATATGGTTGGTTGGTTACTCGGTTTTTGTGTGTACGTACGTACCCTCCTCTTTGTGTTCCCCTCTCTACTTTGGTTTGTATGGCTCCGCCAAGCACTATTTGTATGTAATTTTGCAG…	VVTU3840_x_at
VVTU22428_at	-1.22986	5.46795	-5.79514	0.000153802	0.0165245	1.29987	VVTU22428_at	-1	VVTU22428_at	0.0165245	VVTU22428_at	VIT_17s0000g02660	Myb domain protein 6	Regulation overview.Regulation of gene expression.Regulation of transcription.Transcription factor.MYB family transcription factor	VVTU22428_at	AAGCTCCATGCGCTTCTTGGAAACAGGTGGTCATTGATAGCGGGAAGATTGCCCGGAAGGACAGACAATGAAGTAAAGAACTATTGGAATTCTCATCTAAAGAAAAAGCTAATGCGGATGGGCATTGATCCTAATAACCATCGCCTGGGAGAAAGGGCTTCGGGTACTAGCAAATCATTTGAATCCAGGGACCAGACAAGCAATCCTCTAATCTCAGCTGCCGATAATAATGCAGTCTTGGATTCTACATGTGGCTCAGCGAGCAAGACAACAAGCAGTTTGCCTGACCTAAACCTTAATCTCAATGTGGGGGCTCCATCAGTAGATGAACAAATGCAGCTAACTGGGGCAAATAGTCATAAGGAACTTGAACCTGCTCCCTTTACAACTCTACTTCTT…	VVTU22428_at
VVTU31871_at	1.88983	7.20905	5.73971	0.000166207	0.0170605	1.22391	VVTU31871_at	1	VVTU31871_at	0.0170605	VVTU31871_at	VIT_11s0016g03830	Protein kinase	Signalling.Signalling pathway.Protein kinase	VVTU31871_at	ACAGGTCCCTGGTATAGTCATGACTGATCAAAACGGGTCCACTGCTGCAAACATAAGAAGCCGGATGATCATGAAAGGACCCGGGTCTCCACCGGAGAATTTGTGGACTGCGACGAAATCCATGTTTCTTGCTCAAGCATCTGGGTTCGGGGTGAGGCCATCCTTTATCTGCAGGACCCAGTTTCAAGGCCAGGTTGGGGTATGTGGGCAATGTGTTAATTCATGTAGATTGGTGTTTTTAACCTAACAAAACCCCATGTGGCTGAGATGTGGGAAGGATTGGCATGTCCCTAGCACTCAACCCAAGCTGTAGATAGTAAAGGGAGCCTTGTTGAATTTCAAAATCTTATGGAATCACAAACATATACCCTCCATTTTATTTGACTTCACTAGTCAATT…	VVTU31871_at
VVTU1572_at	0.718983	7.23206	5.70113	0.00017547	0.0178897	1.17076	VVTU1572_at	1	VVTU1572_at	0.0178897	VVTU1572_at	VIT_01s0010g03640	DnaJ homolog, subfamily A, member 3	Metabolism.Primary metabolism.Protein metabolism and modification.Protein folding.Chaperone-mediated protein folding.HSP-mediated protein folding.HSP-mediated protein folding co-chaperone	VVTU1572_at	AACTTCCTTTTCTTCATTACTATTGTTATGAGTCCGATCGTATTGACTCAGCTCGCCACCGGCTTGAGCGTCTTGGCCGGGGCGGTTCTGGTGAAGTCGGTCATGGACCAGAAGCCGATGGCCGGTCCATTTCCCAGGTGTTCTAGTTGCAACGGCACGGGCCGGGTCTCGTGCCTATGCTCGCGGTGGTCGGACGGCGACGTTGGCTGCCGGACCTGCGCCGGGTCCGGTCGTATGGCCTGCAGCAGCTGCGGAGGAACAGGTACGGGTCGGCCCATTCCGATTCAGATCTCGGCGAGGCCTCCGAAGCGGCCGTCGTGAGGCTTTTACGGTGGGGTGTTGGGAGGTTTGGTGCTACCGTGTGTNNCTCAATCTTTCCCTCCTCTTCTGAAATAGTCT…	VVTU1572_at
VVTU12930_s_at	0.971859	11.3042	5.67777	0.000181346	0.0182161	1.13846	VVTU12930_s_at	1	VVTU12930_s_at	0.0182161	VVTU12930_s_at	VIT_09s0070g00240	Cinnamoyl-CoA reductase	Metabolism.Secondary metabolism.Phenylpropanoid metabolism.Lignin metabolism.Lignin biosynthesis	VVTU12930_s_at	TATGCAAACTCCGTTCAAGCCTATGTCCACGTTAAGGACGTAGCCCTCGCCCACATCCTCGTTTTCGAAGCTCCCTCTGCCTCCGGCCGCTACCTCTGTGCCGAGAGCGTGCTTCACCGCGGCGACGTCGTTGAAATTTTGGCCAAGTTTTTCCCGGAGTATCCCATTCCTACAAAGTGCTCAGATGAAGTGAAGCCAAGGGCCAAGCCGTACAAGTTCTCTAACCAAAAGCTGAGGGAGCTGGGGCTGGAGTTCATACCAGTGAAGCAGTGCCTCTACGAGACTGTTAAGACCCTTCAAGAGAAAGGACACGTGCCTGTCCCCCCACAGCATGACGACTCTCTTCGTATTCAGTCTTAAACTACTGAATTTCTCAGTCTCTCTCTCACTCTTCTGCTA…	VVTU12930_s_at
VVTU15962_at	-0.961948	6.49825	-5.68088	0.000180552	0.0182161	1.14276	VVTU15962_at	-1	VVTU15962_at	0.0182161	VVTU15962_at	GSVIVT00004558001	Armadillo/beta-catenin repeat	Unknown	VVTU15962_at	GGGTTCATGGATCAACTTCTTTTCTTTCTCCGAAACGGCGAGGTCTTGGTTCAAGAATTGGCCTTAAAAGTTTCATTTCGCTTATGCGGATCATCGGAGGAGGCCAAGAAATCAATGGGTGAGGCAGGGTTCATTCCGGAGCTCATCCGACTGCTCCACGCCAAATCATTTGAAATCCGAGAAATGGCAGCGGAGGCACTTTCAAGTATGGTGTTAGTCTCGAGAAATCGCCGGAAACTAGTACAGGAGGATGGCAACATTGGCATGCTTCTACAGTTGTTGGAGTCAGAAGAGGGGAATTCAGGTAACAGAAAGTTCTTACTCTCCATACTGATGTCCTTAACCAGTTGCAACAGTGGAAGAAAGAAGATTGTAAATTCTGGGTTCATGAAAAACATA…	VVTU15962_at
VVTU549_at	-1.00809	5.56314	-5.67408	0.000182294	0.0182161	1.13335	VVTU549_at	-1	VVTU549_at	0.0182161	VVTU549_at	VIT_14s0068g00360	LNG1 (LONGIFOLIA1)	Cellular process.Cell growth and death.Cell growth	VVTU11775_at VVTU24107_at VVTU549_at	AATTAGCTTTCACAGGTTCTTCCGAGCCTTGTTTCATACCAAATAAGATAGTTAGGAGAAGCCAGAATGGACAGGAGCTCCTGAGGGAATTATGTTCAGAGATAGATCAGCTCCAAGGTAACAACTCAGACTGCAGCTTAGAGAACAAAGTCTCATGGGAAGATATCATGCATCGCTCAGCCAACCGGGCAGACTTTCATGGCGAGGTTTCAGGGATAGCATTAGATGTTGAGCGCTTAATCTTTAAAGACTTGATTGGCGAGGTTCTGAATGGCGAGGCAGCTCTATCACGAGCCCGGCCTAGAGGGCATCATTACAGGCAACTGTTTCCTAAGTAATTTGCAGTCTTTCCCTTCTTAATTTCTCTATGTATTTCTTTTCCTTTCTTTTTCTTATTTT…	VVTU549_at
VVTU15505_s_at	1.12386	9.06741	5.65879	0.000186277	0.0183324	1.11215	VVTU15505_s_at	1	VVTU15505_s_at	0.0183324	VVTU15505_s_at	VIT_05s0077g00950	ATP citrate lyase a-subunit	Metabolism.Primary metabolism.Generation of metabolite precursors and energy.Citric acid cycle|Metabolism.Primary metabolism.Generation of metabolite precursors and energy.Photosynthesis.Calvin cycle	VVTU15505_s_at VVTU19351_x_at	TGGACAACTATTTTCCCGGACTACACAAGCATTATTCTACAATTACAAACAACTTCCCATCCAGCGGATGCTTGATTTTGACTTCCTTTGTGGAAGGGAGACACCTTCAGTTGCTGGAATTATTAACCCTGGTTCTGAGGGGTTCCAGAAACTCTTTTTTGGTCAGGAGGAAATTGCCATCCCAGTACATTCATCCATTGAAGCAGCTAGTGCAGCACATCCTA	VVTU15505_s_at
VVTU9614_at	-0.741926	5.23161	-5.65469	0.00018736	0.0183324	1.10647	VVTU9614_at	-1	VVTU9614_at	0.0183324	VVTU9614_at	VIT_08s0040g00930	Cyclin B-type	Regulation overview.Regulation of cell cycle	VVTU9614_at	CACCCTGAGCAAGAGCCCTGTTTGGGATGAAACACTGAAAGTCCNCACGGGTTACTCAGAGACACAGCTGCTTGGTTGTGCCAAGCTNNTTGTGAGTTTCCACTCCATTGCTGCAGAGAACAAGCTTAAGGTGGTGTACAGAAAGTATTCCCAGCCTCAGCGAAGTGGGGTATCACTCCTTCCNCCTGCAAAATNTNTNTTGGCTGCATCATGAAGAGGACCNCAATTTCGAGTTGGTGTGGTGTGATCCNCCTGTTTTTCAATCACATTTCCGTTATGTGAGGAATGGATCATTGGCCTGTGATGATNTTNTTCAGGGGTGGCATNTNTTGTGTTTGTTTGGTACTAATTTGACATTTTNTAGGTTTAGTTAATTACCCTAAATTGTGGTTTGCCATA…	VVTU9614_at
VVTU9909_at	-0.763109	7.07711	-5.65109	0.000188318	0.0183324	1.10146	VVTU9909_at	-1	VVTU9909_at	0.0183324	VVTU9909_at	VIT_13s0019g02210	Sterol 4-alpha-methyl-oxidase 1 (SMO1)	Metabolism.Primary metabolism.Lipid metabolism.Steroid metabolism.Steroid biosynthesis	VVTU34645_s_at VVTU9909_at	TTAGGAGGATTCTTGTGGACCTCTAGACCATAGGTCCTGTCATTATCCTCCCGTGCTACCCGACTTTGTGTTCATGTGCTTTCTTTTAGAAAGAAACACATGTATTCAATATGCTAAATCTCATGTGGTTGATTTGTTTTTCCCTTAAGATTGGAATTGTTCACTCAGTTGCCTTTGTTAGACACGAAGCTTCCATGTAATGGATCCAATTTTTGCAGATGGTNTAAATGATGCCCTACCATCTGCTTC	VVTU9909_at
VVTU3339_at	-1.02817	8.76386	-5.65278	0.000187867	0.0183324	1.10381	VVTU3339_at	-1	VVTU3339_at	0.0183324	VVTU3339_at	VIT_14s0066g01790	GASA like	Diverse functions.Gene family with diverse functions.GASA family	VVTU3339_at	AAGATTGGACTGCATCCCACTATGTGATCAGAGGTGTAAAGCACATTCAAGGAAGAACATATGTGTGAGAGCATGCATGACATGCTGTGACCGCTGCAAATGTGTTCCACCAGGAACGTATGGTAACAGGGAGAAGTGTGGCAAGTGCTACACTGACATGACCACTCACGGCAACAAACCCAAGTGCCCTTAAAATGGACTAGAATCATGGTTTTCTTTGTCGGGTGCGAGTCTTGTTGACTGAAGATGTAATAACTTGAAGAGGAAAGTAAGAAGTAAATCGTTTCTAGGGATCTTTCTTCCACCGGCTTCAACTATCATTAGCCAGTCCTCATCTTTTCATGGTCTGTACTGTTTTTCCCCATTGTGAATTGCCCTTGCTACTGTTTGTTAAA	VVTU3339_at
VVTU12826_at	-1.04699	5.78342	-5.64487	0.000189983	0.018376	1.09283	VVTU12826_at	-1	VVTU12826_at	0.018376	VVTU12826_at	VIT_04s0044g01100	Invertase/pectin methylesterase inhibitor	Metabolism.Primary metabolism.Carbohydrate metabolism.Carbohydrate metabolism enzyme inhibitor.Invertase/pectin methylesterase inhibitor family	VVTU12826_at VVTU22383_s_at	TATTTGTCTGCAATAAGTCTCCCACTCAGGCTGATTAATGCTACCAAAAAGTATACCGGCCAGCTGGGTTGTGATTTCAGAAATCTCCCACTATGGAAAATAGTGTTTGTGGCATTTATATATAGTTTTTGTGGCAA	VVTU12826_at
VVTU13307_at	-1.25152	7.30553	-5.63739	0.000192007	0.0184535	1.08243	VVTU13307_at	-1	VVTU13307_at	0.0184535	VVTU13307_at	VIT_15s0045g01490	Isoflavone methyltransferase/Orcinol O-methyltransferase 2 oomt2	Metabolism.Secondary metabolism.Phenylpropanoid metabolism.Flavonoid metabolism.Isoflavonoid metabolism	VVTU13307_at	AAGCATTCCCTCATTTGAAGTGCATGGTATTTGATCAACCACACGTAGTCGCTGATTTACAGGGAGGTGGAAACTTGGAGGTTGTAGGAGGGGATATGTTTGAGGCAATTCCTTCTGCGAATGCAGTCATACTCAAGTGGATCCTACATAACTGGAGCGATGAGGAATGTGTGAAGATACTGAAGAAATGCAAAGAAGCAATTCCAACTAAGGACAAGGGAGGGAAGCTGATGATCATCGACATGGTAATGGAGAACAACAAAGGAGACGACCAAGCAGTCGAAACCCAGCTATTTTGGGACATGCTTATGATGACTGTGCTCACAGGTAAACAGAGAAATGAGAACGAATGGAAGAAGCTCTTTGTGACTGCAGGCTTCACTCACTATAAGATAAGCG…	VVTU13307_at
VVTU21895_at	2.04967	5.54495	5.61864	0.000197184	0.0188158	1.05632	VVTU21895_at	1	VVTU21895_at	0.0188158	VVTU21895_at	VIT_11s0052g01580	UDP-glucose:anthocyanidin 3-O-glucosyltransferase	Metabolism.Secondary metabolism.Phenylpropanoid metabolism.Flavonoid metabolism.Flavonoid biosynthesis.Flavonoid-glycoside biosynthesis	VVTU21895_at	AGCTAGTAGCACTGGCAGAAGCCTTGGAATCGACTGGGGTACCATTTCTTTGGTCTCTTAGGGACAATTCAAAGGACAATTTACCAAAAGGGTTTCTAGAGAGGACAAGCCAAAATGGAAAAGTGGTACCATGGGCTCCCCAGTTGCAGGTCTTGGGACATGCCTCAGTTGGAGTGTTTGTAACGCACTGCGGTTGGAACTCAGTGACAGAGAGCATCGTATGTGGAGTGCCTATGATCTGCAGACCATTTTTTGGAGATCAAAATCTGAACAGGCGAATGGTACAAGACGTATGGGGGATTGGCGTGGGAGTTAAGGGTGGGGTCTTCACAAAAAGTGGATTAACGAGAGACTTGGAACTTATTTTGGCGCATGAAGGGAAGAAAATGAGAGAGAAGA…	VVTU21895_at
VVTU2258_at	-1.09003	5.98829	-5.61477	0.000198271	0.0188158	1.05093	VVTU2258_at	-1	VVTU2258_at	0.0188158	VVTU2258_at	VIT_01s0010g00020	DNA-3-methyladenine glycosidase I	Metabolism.Primary metabolism.Nucleobase, nucleoside, nucleotide, nucleic acid metabolism.Nucleic acid metabolism.DNA metabolism.DNA repair	VVTU2258_at	ATATGTTGCGAGTCGTGACCACCACAAACCCACGCAGCAAACCTCCATTATTTGCTGACCTTTTTAACAGGCTGTGAGAGTGGCACTGGGCCAGCCCTTCCTTTGGATTGGTTAGGATTGGATCAGAAGAGTTTACTTCTACCCAAAGGGAAAATCATGATTCCATGCTTCTGAGGTCAGGTTGGTGACACGTGCAGCAATAAAATAGGAACAAGAAGAAAAAGATGGTTACCAGTTCAACAAAAATGCACCAAACCCAACTTCTGAACTTTCTACAATGAGTCTCTGCATAATTTCTCATGGATGTGTGAAGTTGTTGGAATTTTCAGTTTTTCTTTCCTTACTGTATTTATAACTGTCATGCAAGTTTGTACCGTTTGCTCGATATATATAATATAT…	VVTU2258_at
VVTU26818_at	-1.22889	6.53006	-5.61018	0.000199567	0.0188204	1.04453	VVTU26818_at	-1	VVTU26818_at	0.0188204	VVTU26818_at	VIT_04s0008g00420	Clavata1 receptor kinase (CLV1)	Signalling.Signalling pathway.Protein kinase	VVTU26818_at VVTU26824_s_at	GTCAAATTCCTCCTGAACTTGGTCATTTGACGCTTAATATCCTCGATCTATCATTCAACCAACTCTCTGGGATGGTCCCCATTGAGTTTCAATATGGAGGATATGAACACAGTTTCTTGAATGATCCCAAGCTGTGTGTCAATGTTGGCACTCTGAAACTCCCTAGATGTGATGCCAAAGTCGTTGACTCCAACAAATTGTCAACCAAATATCTCGTTATGATCCTAATTTTCGTTGTATTTGGTTTCCTAGCTATTGCTTTGTTCACCCTGCTCATGATTCGAGATGATAATAGGAAGAATCACAGTCGAGACCATACACCTTGGAAGGTTACTCAATTCCAAACACTAGATTTCAATGAACAGTACATATTGACCAATTTGACAGAAAATAATTTGA…	VVTU26818_at
VVTU7878_at	-0.955889	4.61271	-5.60178	0.000201966	0.0189283	1.0328	VVTU7878_at	-1	VVTU7878_at	0.0189283	VVTU7878_at	VIT_08s0007g07790	UVI4 (polychome, UV-B-insensitive 4)	Response to stimulus.Stress response.Abiotic stress response.Light stress response	VVTU7878_at	GATTTTGCTTGATATCACCGATCAGACTGGTGGAGGATCAGATTTTCTCACACCCCAGAAGAGACTCCTCAATTCCATTGACACGGTTGAGAAGGCAGTGATGGACGAGCTCGGGAAATTGAAGCGAACGCCCAGTGCGAAGCGGGCCGAACAAGAGAAAAGGGTNCNCNCTTTGATGTCTATGCGTTGATTGAAAGAAATTGTTCGGATTCATGACAACGAAGATGGAGAAAACAGAAGCAAGGAGAATTAACAACAAACCTGCGTGGTAAGANTGATCATCCTCTGATGATTTCCTTCTCGTGGNCCTCTGTAGTTCATTGAGGCAGATACCTATAGATTCATATTTCTTCGTCAATTTACTTTTCATTTTAACCTTTGGCTGAAGGTCTTAGTTTA…	VVTU7878_at
VVTU12689_at	0.729138	9.78853	5.58914	0.000205632	0.0191529	1.01515	VVTU12689_at	1	VVTU12689_at	0.0191529	VVTU12689_at	VIT_10s0042g01070	Zinc finger (C3HC4-type ring finger)	Regulation overview.Regulation of gene expression.Regulation of transcription.Transcription factor.Zinc finger C3HC4 family transcription factor	VVTU12689_at VVTU34662_s_at	AGTCGTGCTGCGGAAGCAACGGCGAGGAGAGGGGGGAGTGTGGCGGGGAAAGAGGAAACGAAGGTGAAAAAAGCGAGAAGCGGAAGTGTCGAAAGTGTGGGGTGGGGGAGTCATGCGTGCTGTTGCTGCCATGCAGGCATCTGTGCATCTGTACGGCGTGTGGGTCCACCACCCTCACTACATGCCCCGTATGTAACTCTGTCATTAATGCTAGTATCCATGT	VVTU12689_at
VVTU15387_at	-0.986981	7.84847	-5.57675	0.000209294	0.0193745	0.99781	VVTU15387_at	-1	VVTU15387_at	0.0193745	VVTU15387_at	VIT_18s0001g11760	MATE efflux family protein	Transport overview.Macromolecule transport.Multidrug transport	VVTU15387_at	GAGGATCTGCCGGTGAAAACTGATTTTCATGACAAGTTAAAAGACCGATGCTTCTGGGCAAAAACCAATATTGACCAGACACAAGAGTAAGTGAAGAACGCTTTATTTCTTCGGACAAAAAACCTGAATGGTTTCACCTAATCGGAAGTTTTGCTCACCCAGATTGGATTCAATTAGAAAGGCAGAGAGGTCGATTTTGTTGTGGATAAGTTTTCCAACTTCTTTTTCCATTTTGGTAGTAGTATTTGTAGGAGTGGTCTGGGGTATTTAAAAGAGAGAGACTAAAAGGTCAATTAGGATTTGCAGTTTGAATACGAGCTTCATTTGGATTCCAGGCGGAAAACTGGTTTCATGGCATCTATGTTCAAGAGTTGAGTGTAGCCTGCAGTGTCTCTCCTC…	VVTU15387_at
VVTU27866_at	0.83002	4.81701	5.55596	0.000215598	0.0197405	0.968666	VVTU27866_at	1	VVTU27866_at	0.0197405	VVTU27866_at	VIT_18s0001g00550	Rho guanyl-nucleotide exchange factor ROPGEF1	Signalling.Signalling pathway.G-protein signalling pathway	VVTU16290_at VVTU27866_at	AGGAATTTCTACTGCACTTGCCATCTCCAATGCCATCACAAATCTTTCTGCTACTGTATTTGGGGAGCTATGGAAGTTGGAGCCATTGGCGCCAGAGAAGAAGTTGATGTGGCACCGAGAGATGGAATGGCTTTTATGTGTGAGTGATTCCATCGTCGAACTCATTCCATCAGTGCAAGAATTCCCAGGTGGTGAGGGAACCTTTGAGGTTATGGTGACTCGGCCACGCTCTGATCTCTATATTAACCTTCCAGCACTTAAGAAAGTCGATGCAATGCTGCTTAGCATGCTAGATGATTTCTCTGATTCTGAATTCTATTATGTCGATCGTGGGGTAATTGTTTCTGGTGCTGATAATTGTGAAAGGCATTCTCTGTCTTCGCCATCAGGTAGGCCTTC…	VVTU27866_at
VVTU2592_x_at	-0.827377	8.2412	-5.5551	0.000215865	0.0197405	0.967453	VVTU2592_x_at	-1	VVTU2592_x_at	0.0197405	VVTU2592_x_at	VIT_02s0025g03680	Tubulin beta-8 chain	Cellular process.Cellular component organization and biogenesis.Cytoskeleton organization and biogenesis.Microtubule organization and biogenesis	VVTU20728_x_at VVTU2592_x_at	TCTACTGTTTGTGACATTCCTCCAACGGGGTTGAAGATGGCTTCAACATTTATTGGGAATTCGACATCAATCCAAGAGATGTTCAGGAGGGTGAGTGAGCAGTTCACTGCCATGTTCNGGAGGAAGGCTTTCTTGCACTGGTACACTGGTGAGGGAATGGACGAGATGGAATTCACAGAAGCTGAGAGCAACATGAATGATTTGGTGTCAGAGTACCAGCAATACCAGGATGCAACTGCAGATGAAGAAGGTGATTATGAAGACGAGGAAGAGTATCAGGAGGACGAGGCATAAGCTTGCTTGATCATAGCATGCTTATTGAATTTGAATGTAGGGAGGTTCTTTATTGATGCTGATAATACCCTTTTGGATGTTTGTGGTTGTGGAGTGGCTTTGGTG…	VVTU2592_x_at
VVTU37189_at	1.24927	7.09233	5.5421	0.000219915	0.019933	0.949194	VVTU37189_at	1	VVTU37189_at	0.019933	VVTU37189_at	VIT_16s0039g00320	Alcohol dehydrogenase 1	Metabolism.Cellular metabolism.Oxidation reduction.Alcohol dehydrogenase superfamily	VVTU37189_at	TTTTTGGATCCAGATGTCGTCCTCCTCCATCAAAACTCCCAATGTCATCACCTGCAGAGCTGCTGTGGGATATGGAGCTGGAGAGGCATTGGTGATAGAAGAAGTGGAAGTCAGCCCGCCACAGCCTATGGAGATTAGGATTAAAGTTGTCTCCACTTCTCTCTGCCGCAGTGATATCACCGCTTGGTCTCAGGCTCCTATATTTCCTCGGATTTTTGGTCATGAGGCCTCTGGGATTGTAGAGAGTGTGGGGGAAGGTGTGACTGAATTTGAAGAGGGGGACCATGTACTTACATTATTCACTGGAGAATGCATGACATGTAGACATTGCACCTCCGGTAAAAGCAACATGTGCCAAGTACTGGGGTTGGAAAGGAAAGGTGTAATGCACAGTGACCA…	VVTU37189_at
VVTU13795_at	-1.07361	4.502	-5.53989	0.000220611	0.019933	0.946086	VVTU13795_at	-1	VVTU13795_at	0.019933	VVTU13795_at	VIT_05s0020g02310	Pyruvate,orthophosphate dikinase	Metabolism.Primary metabolism.Carbon fixation	VVTU13795_at	GATGATGTTGGCAAGTTTCTCCCAATATACCTATCCGAAGGCATTATCCAAAATGATCCATTTGAGGTACTTGATCAAAAAGGTGTAGGCCAACTCATCAAGATGGCCACAGAAAGAGGCCGTGCAGCTAGGCCTAGCTTGAAGGTTGGAATATGCGGGGAGCATGGTGGGGAGCCTTCCTCTGTTGCATTTTTTGCGGAGGCTGGATTAGACTATGTTTCTTGTTCTCCTTTCAGGGTTCCTATTGCTAGGCTAGCAGCAGCTCAAGTTGCTGCATAAGGAGATTCCATGAGCGGGGCAAGCCTTTGCAACTTTGTGCAGCTGTAAATAAATAAGGTTTCCTGTTAATAGAATAATCAGACTTCACCAGATATCTGAAGTGGAACGACAAAAAGAAGA…	VVTU13795_at
VVTU27781_s_at	1.36595	3.66369	5.53318	0.00022274	0.0199552	0.936653	VVTU27781_s_at	1	VVTU27781_s_at	0.0199552	VVTU27781_s_at	VIT_04s0008g04150	RD22	Response to stimulus.Stress response.Abiotic stress response.Drought stress response	VVTU27778_x_at VVTU27781_s_at VVTU35022_s_at	AAGATGAACTTGGACTTCATGAAAAATACAAACGAAGCCACCTTCTTACCTCACCAAGTTGCCACTTCAATACCCTTCTCATCAGACAAGTTGCCCGAAATTTTGGACCAATTATCTGTGAAACCAGAATCAGTAGAAGCTGAGACAATCAAGAATACTATTATAGATTGTGATAGACCTGGAATTAAAGGAGAGGAAAAGTATTGTGCAACCTCATTAGAATCCATGATTGATTTCAGCACCTCAAAGCTGGGGAATAAGGGTGTTAAGGCAGTTTCCACAGAGGTAGAAAACAAGTCCCAGACGCTGTACAGA	VVTU27781_s_at
VVTU27238_x_at	-0.746202	6.55895	-5.53068	0.000223539	0.0199552	0.933132	VVTU27238_x_at	-1	VVTU27238_x_at	0.0199552	VVTU27238_x_at	VVTU27238_x_at	Unknown protein	Unknown	VVTU27238_x_at	GATGATCGAAGCCTTTTCAGCTAAAGACAGCTTCAAAACTCCCTTCAAATCCCGAGGAAAAGGAGAGTTCAAGACTGTAAGTTTCAAGTTCAAAACCCTTGCACCCCGGGCCCGACTCCCCTTCTTCAGCTCTTTTTACCCCCCCCGGATTGATGACTTTGGATCCCTCTGTGGCCCCGTCCTCGATCAAATTAGGGTTTTCTCAATCCGTAAACCTTAATTCTATCTTCATCAAACTACATAGGGATCCCTCCGTAAGAGAGTGAATGGATATTTGATCCCCGTTTTGTAACATGTGGTGTACTTCAATACTTGTTTGAAC	VVTU27238_x_at
VVTU8257_at	-1.27124	7.31635	-5.52668	0.000224825	0.0199552	0.927497	VVTU8257_at	-1	VVTU8257_at	0.0199552	VVTU8257_at	VIT_07s0129g00210	BT4 (BTB and TAZ Domain protein 4)	Regulation overview.Regulation of gene expression.Regulation of transcription.Transcription factor.TAZ family transcription factor	VVTU8257_at	GATGGTTGCCGGACAATTGGTCCATATGACAAGATTTTGAAAGAAGACCAGGCACCGTGTAAATATGAAGCCTGTAAAGGACTGGAATTGCTGGTCAGACACTTTGCTGGTTGCAAACTCAGAGCTCCTGGTGGTTGCACACATTGCAAGAGAATGTGGCAGCTCTTGGAATTACACTCCCGTCTCTGTGCTGATTCAGATATATGCAGGGTTCCTTTATGCAGGAATTTTAAGGACAGAATCAAGAAACAGAGCAAGAAAGATGAGATGAAGTGGAGAATACTAGTGAGAAAAATCTTGAGAGCAAAGGGCATTGGGAAAGCACCATTCTTTTAAACAGCAATTGCTGGGTTTTGATGACAAAGAGTTGTAAATGTGCAGTTACCCATTTGTAGAGAG…	VVTU8257_at
VVTU27570_s_at	-1.04978	6.1808	-5.51237	0.000229485	0.0202497	0.907336	VVTU27570_s_at	-1	VVTU27570_s_at	0.0202497	VVTU27570_s_at	VIT_00s1847g00010	Adenine phosphoribosyltransferase	Metabolism.Primary metabolism.Nucleobase, nucleoside, nucleotide, nucleic acid metabolism.Nucleotide metabolism.Purine metabolism	VVTU27570_s_at	ATGGAAGGGACTGCCTTGAGATGCATGTTGGAGCAGTTGAGCCTGGTGATTGTGCTTTGGTAGTTGATGATCTAATTGCTCCCGGTGCCACTCTTTGTGCAGCTATGAATTTACTTGAGCGTGTTGGAGCAGAAGTAGTTGAATGTGCATGCGTAATTGAATTACCAGAGTTAAAGGGTCGTGACCGATTGAATGCCAAGCCATTATACATACTAGTTGAGTGCCATTGAATCCAGGGGGTGATGCTGATACAATTCTACTGCAATGTTGCAGCATTAGGAACTGTACAATAGAGGGATATCATTGGCTACTAGTCATTGGAGTCTTTTCAATTTTCTCCCCTTTGCTTGTCTTTAGTGAATTTTGATGAACTTTGTTGGTTGAGACCCTTTATTTTCC…	VVTU27570_s_at
VVTU7774_at	1.47604	8.62738	5.46065	0.00024721	0.0202726	0.834194	VVTU7774_at	1	VVTU7774_at	0.0202726	VVTU7774_at	VIT_00s0218g00170	UDP-rhamnose/rhamnosyltransferase	Metabolism.Secondary metabolism.Phenylpropanoid metabolism.Flavonoid metabolism.Flavonoid biosynthesis.Anthocyanin biosynthesis.Anthocyanin-glycoside biosynthesis	VVTU7774_at	AGGAGGGTTGGTTTTCTAGCAAGTCGGTGGCCCAGACATTGAGCTTGGTGATGGTGGAAGAGGAAGGAAGGATTTACAGGGAGAAAGCTAAGGAGTTGAGCAAGCTTTTTGGAGATAANGATCTACAGCAACGTTATATAAATGATTTTGTTGAATATCTCCAAAACCACAGGCGTAATCGGAAAGATTGAGTTGCTATATTAGATGCTGCATCTGTCTTCAATGAAGATGTCTTTGGCACTGGATCGGCGAATAATAGAACAAGCTTTCTTCAATTTTAAATCACAAAAGTCCAAACCAAAATCTTGGGAAAGATTTTTCCATTTACCNTTTATGTATTCATGGGTTTGTTTGAANTTTCCAAGGAAGATGTCCATGTTCACCGATGAAGAGAAGGCG…	VVTU7774_at
VVTU676_at	1.11791	7.08307	5.4646	0.000245809	0.0202726	0.839784	VVTU676_at	1	VVTU676_at	0.0202726	VVTU676_at	VIT_08s0007g08290	GTP-binding protein typA/bipA	Signalling.Signalling pathway.G-protein signalling pathway	VVTU676_at	GACCTTGGGCTGGTGATATTACTACCAGGGATCAGGGTTCATTGGTTGCATTCGAGGAGGGAAGCACAACATCTTATGCCCTTTGTAGTTCACAGGAGAGAGGGCAGATGTTNGTTGGACCTGGAGTTGACGTTTATAAAGGGCAAATTGTAGGCATTCATCAGCGTCCTGGTGACTTATCCCTAAATGTGTGCAAGAAGAAGGCTGCAACAAATGTGCGGTCCAACAAGGAACAAACTGTGGTTCTTGACACACCTTTGGATTACAGTCTAGATGACTGCATAGAGTACATTCAAGAAGATGAGATGGTGGAAGTCACTCCTTTAAGCATCCGAATGTGCAAGAATCCAAAACTTGCAAAGAAGACAAGGTAAGGACTCATTGCGTGCCCTGCAGGTC…	VVTU676_at
VVTU5371_at	1.10278	5.02395	5.46443	0.000245867	0.0202726	0.83955	VVTU5371_at	1	VVTU5371_at	0.0202726	VVTU5371_at	VVTU5371_at	No hit	Unknown	VVTU5371_at	GATATAATCTTCCTCGATTTGTGGTTTAAATGAACCAGCTTCCCTGCTCCAGAGATGTTAGAGCTTTTACTCTGCAATTTTCTCAAAATTGAAACGTAAACTTTGTGATAGTAATGATGGTAGGAAGCTCTGCAAGCATGATGATGCCCAACCCCATCGGGGCCCATCCCCAAAGTTGCTTTTGTTGAACCGCTCCTCTCCTCTGCTATTCAAAGTATTGGAACGTGGACACTGGCACATGAAAGTTCGTAAAAACAACAGATCAGCTTAAGCCTATACCCCTGTCCCTGTATTTGAATTTGTTTACTGACTGATCAGAGNGGGAAATGTCAGAAGTGGCTCAACTCTGGTCCCAATTTCCCCCCTTACACTCCATGTTTGAAGCA	VVTU5371_at
VVTU17962_s_at	0.733991	9.28931	5.46752	0.000244775	0.0202726	0.843926	VVTU17962_s_at	1	VVTU17962_s_at	0.0202726	VVTU17962_s_at	VIT_01s0011g05250	Senescence-associated protein	Unknown	VVTU17962_s_at VVTU1988_s_at	ACTACGGTGTTTCTTGCATCCTCCTCCCTCTTGCTGCCTCCTCTGCCTTCTCATTCGGTTCTTGCAAGGAAGGCTGGTACTACCGCTGCCTTGGCGTCGACCCTTGAGCCTTCTTCTCCTTGCTTTTGCCTTCTGTTCTTGATTTTTTCTTTAAGTTTTTTGCCTTTTTCTTTTTGATTCCATTCCATCCGCCAAGATTGTCTCTTTCCCAATCTTTTGTGGCAATTATTGGAACAACAATGTTGCTCTATAAGCAAAAGAAGAATCAAAGCGCTGGAAAAGCCAATCGCCTTTTGATCAGTATCAATGTTCNTGGTAGCGCTGGTCCGATCCGGTTC	VVTU17962_s_at
VVTU35149_at	-0.730286	6.07396	-5.49574	0.000235032	0.0202726	0.883864	VVTU35149_at	-1	VVTU35149_at	0.0202726	VVTU35149_at	VIT_03s0038g00430	Enhanced disease susceptibility 5 EDS5	Response to stimulus.Stress response.Biotic stress response|Signalling.Hormone signalling.Salicylic acid signalling.Salicylic acid-responsive|Transport overview.Macromolecule transport.Multidrug transport	VVTU35149_at	ACAATGGTGTCAAAGGTGTCCTTCTACTCTCTTATTATATATTTTGCTACCTCTATGGGTACACACACTGTTGCTGCTCATCAGGTCATGATTCAAATGTACAGCATGTGTGTGGTATGGGGTGAGCCTCTCTCTCAAACCGCCCAATCATTTATGCCTGAGTTGATGTATGGAGTTGATCGAAGTTTGTCAAAGGCCCAAACGCTGTTGAAGTCTCTTTTGATTATTGGAGTCATCCTTGGATTGTTATTAGGAATTGTTGGAACATCTGTTCCTGCGCTGTTCCCCAATATCTTCACACCCGACCCCTCCGTCATGCAGCAGATGCACAAGGTGTTGATTCCTTTCTTTTTTGCTTTAGCCGTGACACCCTGTACACATAGTCTCGAGGGCACACTG…	VVTU35149_at
VVTU34645_s_at	-0.75011	6.86031	-5.48646	0.00023819	0.0202726	0.870741	VVTU34645_s_at	-1	VVTU34645_s_at	0.0202726	VVTU34645_s_at	VIT_13s0019g02210	Sterol 4-alpha-methyl-oxidase 1 (SMO1)	Metabolism.Primary metabolism.Lipid metabolism.Steroid metabolism.Steroid biosynthesis	VVTU34645_s_at VVTU9909_at	AGCTTATTAGTCTTGATGCCAGAGAATGTTTTCTATCTGACTGGTGCCATAGAAGAAAAAGTTCCCTTTTGCTTTATTCCTCTTCAGTATTTTTTTCCTTCTGGTTTATTTGGTGGTAAGCAAGTTACAGTTTCCAGTGATCCATAGCATAGAATCCTTTAGGAAGATTCTTGTGGACCCTCTAGACATAAGTCCTGTCATTATCCTCCCGTGCTACCCGACTTTGTGTTCATG	VVTU34645_s_at
VVTU35062_at	-0.753739	5.22882	-5.48607	0.000238322	0.0202726	0.870198	VVTU35062_at	-1	VVTU35062_at	0.0202726	VVTU35062_at	VIT_17s0000g05840	Calmodulin binding IQD31 (IQ-domain 31)	Signalling.Signalling pathway.Calcium sensors and signalling	VVTU15152_s_at VVTU35062_at	TCAAGCAGGAAAGCTTCTATTCCAGCAAAGCCAGAACGTGCAGAAAATGGGCTAGAGAGCAGTCCAAAGTTGCCAAGCTATATGGCAACAACTCAATCTGCAAAGGCAAAGCTCCGAGCCCAAGGCTCCCCTCGGTTGGGGCAAGATGTGCCTGAGAAGAATAACATAACCAGGCGTCATTCTCTGCCCTCCTCTACTAATGGCAAAATGAACTCATTGTCACCGAAGACACAGAAACCGGTTCAAGGA	VVTU35062_at
VVTU40235_at	-0.955159	5.28503	-5.4734	0.00024271	0.0202726	0.85226	VVTU40235_at	-1	VVTU40235_at	0.0202726	VVTU40235_at	VIT_10s0003g03170	CYP710A1 C-22 sterol desaturase	Metabolism.Primary metabolism.Lipid metabolism.Steroid metabolism.Steroid biosynthesis|Signalling.Hormone signalling.Brassinosteroid signalling.Brassinosteroid metabolism.Brassinosteroid biosynthesis	VVTU15366_at VVTU40235_at	AAACTTTCTGGCATTCGGAGCCGGGGCCCACCAGTGCGTGGGGCAGAGGTACGCCATCAATCACCTGGTCTTATTCATCGCAATGTTCACATCGCTAGTCGATTTCAAGAGGCACAGAACGGATGGCTGCGATGATATCGCCTACGTTCCGACCATCTGCCCAAAGGACGATTGCAAAGTTTACCTCTCCAGGAGGTGCGCACGCTATCCCTCCTTCTCTTGAAAAACAAATCGAAAGGACAAAAATACCCTTCTGACCGTTTTTCATAAAAACCCCGACAGCTGCTTGTTGTTTCATCACGTTTCACGAGGGAAG	VVTU40235_at
VVTU12187_s_at	-1.01226	9.25001	-5.48278	0.000239454	0.0202726	0.865536	VVTU12187_s_at	-1	VVTU12187_s_at	0.0202726	VVTU12187_s_at	VIT_14s0108g01320	Plastocyanin domain-containing protein	Metabolism.Primary metabolism.Generation of metabolite precursors and energy.Electron transport|Metabolism.Primary metabolism.Generation of metabolite precursors and energy.Photosynthesis.Photosynthetic-chain phosphorylation	VVTU12187_at VVTU12187_s_at	ATATCTGTTGGGAGTTGATTTGTGTGGTTGTAGTTTGACCTGCGAAAGGGTAATCTTTATGATGAAAGCCTACAGTGTTTGAATTTTGAAATGTATGAGTACGTTGGCTACAAATTAAGAA	VVTU12187_s_at
VVTU1702_at	-1.03269	7.76378	-5.49362	0.00023575	0.0202726	0.880862	VVTU1702_at	-1	VVTU1702_at	0.0202726	VVTU1702_at	VIT_02s0025g02890	Ribosomal protein L11	Metabolism.Primary metabolism.Protein metabolism and modification.Translation	VVTU1702_at	GATTACAATGCTAGGACCGCCGACAANGCTGGCTATGTTATTCCTGTTGAAATTACGGTCTACGATGATAAGAGCTTCACTTTTGTTTTGAAGACCCCGCCTGCTTCAGTTTTGCTCCTTAAGGCTGCAGGAGCGGAGAAAGGCGCAAAAGACCCAAAGCAAGAGAAGGTGGGGAAGATCACAATTGAGCAATTGCGAACCATTGCAACTGAAAAGCTGCCAGANTTGAACTGCACTAGTATTGAATCAGCCATGAGAATTATTGCTGGCACTGCTGCTAACATGGGCATTGAAGTTGATCCTCCTGTTCTTGAACCCAAAAAGAANGTCATTTTATAGTCCTTTTGTCTCTGTTTCCATTGAATTTATNACAATTCTGTTTCAGTTCATCCATGTGTA…	VVTU1702_at
VVTU2356_at	-1.13211	6.91068	-5.46547	0.000245498	0.0202726	0.841026	VVTU2356_at	-1	VVTU2356_at	0.0202726	VVTU2356_at	VIT_13s0019g03610	RNA recognition motif (RRM)-containing protein	Unknown	VVTU2356_at	AGCTGTTCCTTTTTATGGGTACTCCCCCGCCTACATTGCGGCCGACATCAGTTACAATCATAAGCTAAGCTACACAGGTGGTTCGTACATGAACGGGCATTTCTCGCAGGTGTATCCAGGGCAGGCTATGGTGGGTGCGAACGCATTGATGCCAATGTACCCTTTCTATCATTTTCATCAATCACAGACGATGGGGCATCCAGCTCACATGTTTCCACCAACGACGGTGGGCCCAATGCCCACCGTCCCAGCGATCATCTCAAAGCCCACATCAATGGCTCCCAACACAGGTGCGATGGGAGGAGGGGAAAGCTTTAAAAAGGTTGGATAAAGGAAGAAAGAAAGACTCAAGGCTTAAAAGAGCAATAACGAAAGTGCCTGCCGGTGCTCTGGAGTTGG…	VVTU2356_at
VVTU26824_s_at	-1.19198	8.12301	-5.4996	0.000233733	0.0202726	0.889309	VVTU26824_s_at	-1	VVTU26824_s_at	0.0202726	VVTU26824_s_at	VIT_04s0008g00420	Clavata1 receptor kinase (CLV1)	Signalling.Signalling pathway.Protein kinase	VVTU26818_at VVTU26824_s_at	GAGTAGTCCTGCTTGAGCTAGTGACGGGGAGAGAACCCAACAGCAGGGACGAGCACACGTGCCTTGTAGAATGGGCATGGGATCAATTCAAAGAAGAAAAAACCATTGAGGAAGTGATGGATGAGGAGATCAAGGAACAATGTGAAAGAGCACAAGTGACCACTCTCTTCAGTTTAGGCCTCATGTGCACTACCAGATCACCATCCACTAGGCCCACAATGAAGGAGGTTTTGGAAATTTTTCGACAGTGCAGTCCTCAGGAGGGCCATGGAAGAAAGAAAAAGGACCATGAAGCTGCACCCCTGCTTCAAAATGGCACTTACCCTGCTACTTACAAGCATAGCGAGAGGGAATCAGACAATGAGGATGACGATAACTTCATTTGAAATTTACAACTTG…	VVTU26824_s_at
VVTU1028_at	-1.41891	6.72842	-5.49746	0.000234451	0.0202726	0.886293	VVTU1028_at	-1	VVTU1028_at	0.0202726	VVTU1028_at	VIT_09s0002g00550	Lipase GDSL 1	Unknown	VVTU1028_at	GGTTGTCTACCTTTAACACGAGCTGGGACAAGGAATGGCGCCTGCGCTGAAGAACCCTCAGCAATGGCAAAACTACACAACACAGCCCNAGCCAATGTCCTGAAGAAGTTACAGACTCGCCTAACAGGATTCAAATATTCAATTTTTGATTACTACAATTCACTTGGTGAAAGAATAAACAACCCTTTAAAGTATGGTTTCAAGGAAGGCAAAAGGGCATGCTGTGGAAGTGGGGCATACAGGGAAAGCAACTGTGGGGGGCAAGGAGGAACCACAAAGTTTGAAGTGTGTAGCATTCCTGGTGACTATGTCTGGTTTGATGGTGGCCACACCACTGAAAGGGCCAATAGGCAATTGGCTGAGCTGCTGTGGAATGGAACTCCTAATTGCACGGCACCC…	VVTU1028_at
VVTU5968_at	2.21211	6.38452	5.44076	0.000254412	0.0203703	0.805948	VVTU5968_at	1	VVTU5968_at	0.0203703	VVTU5968_at	VIT_01s0026g01340	Glutathione S-transferase 29 GSTU18	Metabolism.Primary metabolism.Coenzyme and prosthetic group metabolism.Glutathione metabolism|Response to stimulus.Stress response.Abiotic stress response.Oxidative stress response	VVTU5968_at	TTGATGCAGCCAAGACGCCTGGTCTGGTTGGATGGGCGGACAAGTTTTGCGGGGACGATGCCGTGAAGGATGTGATGCCGGAGACTGATAAGCTTGCGGAGTTCGCTAAGATTCTTTTCCAGGCCAAGGCCAATGCTCCTCCGCCGGCTAATTAATTACCATGTATTAGCTAACGGGATGTTTTAAGTGGAGTGTGGATTGGTTGCAGTGTTCATCGGCGCAAACTTGGTTTGTTGTGCCTGGTTTTTCTTTTTTCCCCCCTTTTCTANGTGAGTACATGATGATATTCCTGGTTAATAGACGCTATCCTCATAGGTTTATTTANNNCGATTATAGCTATTCCTCCTGTCAACATCCTTTGAGGCAAG	VVTU5968_at
VVTU8123_s_at	0.925038	7.30169	5.43147	0.000257852	0.0203703	0.792738	VVTU8123_s_at	1	VVTU8123_s_at	0.0203703	VVTU8123_s_at	VIT_05s0051g00640	Purple acid phosphatase 23- ATPAP23/PAP23	Metabolism.Cellular metabolism.Phosphate metabolism	VVTU8123_s_at	GCAGCTTTGGGCATGGAATACTTGAGGTTGTGAATTCTACATATGCTTTATGGACTTGGCACAGGAATCAGGATATTTACAAGAGGNAAAGCCGCGGTGACCAAATATACATCGTACGACAACCTCACCTGTGCTCTACTGCTTCCAAANNGGTAGCATAGTTTGACATTGACCCCCAAATACACATAGATTTGTTTNNCTGTTTTATGAGATTGCTTCATCAAATAGTTAATNAAAGCNTCTTTGAAGCTTTGTACTTCTCAACCATGTATGCCTCTCATTGTTTCTATCATTGTTATNACCTCAGCCTTTGTTTCTATCATTGTTATCACCATCAGCCTTTGTTTCTATCATTTTTTATCACTATCAGCATAGGAACTGTATTGCCCATTTAGTCCC…	VVTU8123_s_at
VVTU16041_at	-0.800967	6.18859	-5.4325	0.00025747	0.0203703	0.794195	VVTU16041_at	-1	VVTU16041_at	0.0203703	VVTU16041_at	VIT_18s0122g00920	Zinc finger (DHHC type)	Regulation overview.Regulation of gene expression.Regulation of transcription.Transcription factor.Zinc finger DHHC family transcription factor	VVTU16041_at	TAATCTAGCACAAATCCCCATGACGAAAAACTACTTCGGTGCTGGAGAAAACTCAAGATCTTCTGTATTTTGGGATCAAGAGGCTGGGCGCTTTGTCTCCTCATCTTCCAGCACTGCTGGCGGTGCTGCTCAGGTTCCCAGAACAGAGCTCACATATTCAGGTCAATCTATATTCTTTGGTGGTCCTCTCATGAATGAACAATCAACAAGGGGGGCAAGAAACCCGGGTTTTCGCTCTGCCAGCATGGAGAGAACTTCAACCTCAAATTACTATCAGCAGGGGAGATCCCAGAGGGGTGGCCAACTTCCTGTCTTTGTTCCAAGTGATTCCCAGCAAACCCAGTTCTCTTCCAGATTGCCTTGAGCACTTGAACGGGGAAGCCTATTCATTTTTCCCGG…	VVTU16041_at
VVTU4753_at	-0.939812	5.1205	-5.44504	0.000252844	0.0203703	0.81203	VVTU4753_at	-1	VVTU4753_at	0.0203703	VVTU4753_at	VIT_14s0068g00400	Hydrolase, alpha/beta fold family	Unknown	VVTU4753_at	ACACTGTCTATTACCTTGGTGGGAAGATGCAACAGTTAATTTTATGAAAAGCGGGGGCTATAATGTTATTGCCCAAATAAAACAGGTCAAGCAAAAAACACTTGTCATCTGGGGTGAGCATGATCAAATTGTCAGCAACAAGCTNGCAANGAGNNNGCAACATGAACTGCAAGATGCAATTATGCATCACATACCAGATTGTGGTCATCTCCCTCACCTTGAGAAGCCCAACTCTGTCGCCAAGTTGATTGCAGATTTCGCTCAANGTGATCGCTGCCAAGAAGCNCATTTCAATAATTTTAAGCATGTCAAGAGGCCCAACTCTGTTGTCGAGTCAATTACAGATTTGAATAGAGGTTAATGCTGCTAGGAAGCCTATTTGCTTCCTGATGATGATGA…	VVTU4753_at
VVTU1723_at	-1.0629	6.48081	-5.43852	0.000255239	0.0203703	0.802758	VVTU1723_at	-1	VVTU1723_at	0.0203703	VVTU1723_at	VIT_12s0028g01150	Transparent testa 12 protein	Transport overview.Macromolecule transport.Multidrug transport.Anthocyanin transport	VVTU1723_at	ATGTGTTCTTGGCTTCAAAACCAGTTTAGGAGTTGCAGGGATTTGGTGGGGTATGATAATTGGGGTTCTTTTACAAACGGTCACTTTGATTATCCTAACTGCAAGAACAGACTGGAATGCAGAGGTTTCGAAAGCNGCCGAGCGCCTGANAAACTCAGCAAATGTAGAGAANTTAAACTTATTGGAAGATGTATGAGAAGAATTCCACCNTTCACNCATTATNCTGCAAGCAAAATGATCTCCAATAGGCTTTTAAATTTTATTTTNNATTTTATTTTTTTNCCTCTGCCTNTTGAGTGAAGAATGTAAGGAGTAAAGCTAATTCTGAAGATCCATATATGATTTCTTCAAGTTTTGGTCATTTCCTNCTGCTGATGCACCTGTCTATGAGAGCTAATC…	VVTU1723_at
VVTU4189_at	-1.13012	7.35823	-5.45114	0.000250626	0.0203703	0.820696	VVTU4189_at	-1	VVTU4189_at	0.0203703	VVTU4189_at	VIT_07s0005g04130	Acid phosphatase class B	Metabolism.Cellular metabolism.Phosphate metabolism	VVTU4189_at	TTGTGTCCATTGTGCCTTACTATAAGAAGCATCATTTTGGGGGAGAGAAGTTGAATGTGACCTCCTTGGAAGAATGGATGAGGAAGAATAGGGCACCAGCCCTTAGGGAGACACTAAGATTCTTCAATGACATCAGGGGAAGAGGCTTCAAGATCTTCTTGATATCTTCAAGAAGGGAATGCCTTAGATCTTCCACTGCTGATAACCTCATTAAGGTTGGATACCATGGTTGGACCAGGCTCATTTTAAGGAAAGAAGCAGATGAATTGATGGAAGTGCAAAAATACAAGGCAAAAGCGAGGCAAGGGTTGGTGAAGGAAGGGTATCGCATATGGGGCATAGTTGGAGACCAGTGGAGCAGCTTTGAGGGGACTCCCTCCGCAAAAAGAACATTCAAGC…	VVTU4189_at
VVTU7903_at	-1.57719	6.55781	-5.43537	0.000256405	0.0203703	0.798275	VVTU7903_at	-1	VVTU7903_at	0.0203703	VVTU7903_at	VIT_00s0184g00110	Auxin-induced protein (AIR12)	Unknown	VVTU7903_at	AGACAAGGCGGCTCCCTGGTGGTCAAGCCNTTTGTGCTGAACAACTACTCTTCCATTGTGCAAACCAACCTCTCCTACCCCGTCTCCGGCACGAGCGCAGAAGTGGTGGACGGGAAGATGACCTTGTTCGCGATCTTCCAATTACCGGAGAAGATGACCAAATTTTACCACATATGGCAGGTGGGGGCTGCGGTGGCGTCCGGCGTCCCGCGGAAGCATGAATTCGAACCAGCGAATTTGAATGCTAAAGGAACCTTGGATTTGATTGCGGGATTGGGTGGATCCGGTGGTGCTCCCGGCAATGCTCCTAGCGGTTCTCCTAGCAGTCCTCCAAGTGGTACTCCCGGCAGTCCTTCTCCAAGCATTGCACCGGGTGGTTCTCACGGCGGCGATTCAGGA…	VVTU7903_at
VVTU22292_at	-1.66643	7.88139	-5.3952	0.000271769	0.021358	0.741012	VVTU22292_at	-1	VVTU22292_at	0.021358	VVTU22292_at	VIT_02s0236g00070	Unknown	Unknown	VVTU22292_at	AAGCAGTTGTCTACGGCAAGAGTCCGACGCCAGCGTGTTGCCATAGGATGAGGGTCACACACCTGGGGTGCGTGTGCTCTGTGATTACACCTAAGTTGGCTGCCCTTGTGGATGTCAACCGAATGATAGAGCTTGTTAAAGGTTGTGGAAGGAAGCTCCCTCGGCACTACAAGTGTGGGAGTATCACCTTTCCATAAAAATGAATCAATTTCAGAACGAGGAGATTGAGTTGCTGTTTGGACTACTGTGTGTTATGGAGTCTACTAAACGCATTGTTCCAGTAGAGTGAGCCACTGCCCTTTCAGAGTCATTCATCATT	VVTU22292_at
VVTU2343_at	-1.05253	9.62701	-5.38506	0.000275799	0.0215624	0.726524	VVTU2343_at	-1	VVTU2343_at	0.0215624	VVTU2343_at	VIT_09s0002g05930	Unknown protein	Unknown	VVTU2343_at	GGATGATCGAGTCCCTCAAAGCGGTGAAATACATCGACTCCGACCACTTCGCCGTGCCGGAGGGCAAACGGGGCGTCGAACTCATCGCCGGAAAGGAGAGTGCCCTCTCACAAGTGGTATTCACTAAGCCCAACAGGGTCTACGTGCTTTCATTTTCAGTCGGAGACGCCAACAACTCTTGTGAAGGGTCAATGGTGGTGGAGGCATTTGCTGGGCTGGACACTNTCAAAGTCCCCTACGAATCAAAGGGCAAGGGAGGGTTCAAGCGGGCCAAGCTGCGGTTCAAGGCCATATCCAAGCGCACGCGGGTCATGTTCTTGAGTACATATTACACCANGAAGAACGATAATTCTGGCTCATTGTGNGGGCCTGTATTAGACGATGTTAAGTTGCTTAGNG…	VVTU2343_at
VVTU16502_at	1.168	6.31042	5.38107	0.000277402	0.0215759	0.72082	VVTU16502_at	1	VVTU16502_at	0.0215759	VVTU16502_at	VIT_15s0048g00740	No hit	Unknown	VVTU16502_at	GGAGATACAGACACAATACCCAGCTATATATCTTCACTTTTTTTTCTCAGTTTACATTCATTCCTTCATCCCATTCTCAACCCACAAAGCACCTCTGCCTCTCCATCTTCCTCACCCAGCTCGCCCTCTCCTACTCTCTCTCTCTCTTCTTCTCTCCTTCTCTCCGTCTGAAAATAACCAAAAGATATATAGGAACTGAAGAAAAGAGTGAAACAAGATGTGCATGTGCCCAGAATTGCTTCAATCCCTTCCCAGGTGTTCTACTGTTTTCCGGGGAAGAAGATTAAAGAGATTCAATGTTCAAGTTCGCAGGCTAAACAGGATGAGATCTAGAAGAACCAGAAAAGAATCAAAAGACAAGGCCATGATGGTGGTGGGGGTGAAGTCAGAGATGGAGAT…	VVTU16502_at
VVTU13164_at	-1.01316	8.59998	-5.37332	0.000280547	0.0217086	0.709722	VVTU13164_at	-1	VVTU13164_at	0.0217086	VVTU13164_at	VVTU13164_at	No hit	Unknown	VVTU13164_at	TGGAGGGATTCATTAGGGTTTACAATTGTAGCTTAGTGCTTGTTGCTTTCTTGGCTTATTCTGTTCTAGGTCCAAATTAATTCTAGTGAATGAAAACTCGGTTTCAATCTTCCATTAGATTGTCCTCTTTCAC	VVTU13164_at
VVTU16712_at	1.22336	6.63146	5.33526	0.000296548	0.0222232	0.655104	VVTU16712_at	1	VVTU16712_at	0.0222232	VVTU16712_at	VIT_06s0004g02580	BLH8 (BEL1-like homeodomain 8)	Regulation overview.Regulation of gene expression.Regulation of transcription.Transcription factor.Homeobox domain family transcription factor	VVTU16712_at	ACGGGATGGCAATCAACCTTCAAACAAGCCTAGTGTCAATGCAATGTCTGATGAGCAATTGGAATGCAGGGGGATGTGTTCCTCAGCAGGCACCGGAGATGAATTGGGTGCTGAGCAGTGGAATCAAGAGAAGCGATCAAGAGTGGAGTGCCAAATTCCTGGAAGCATGGACGGGTCATTGATGGGTTTTGTTCCGTACCAGCGGAGCGGTGTCGAGATTGGGGGACTTGGAGCAGTGTCACTTACATTGGGTCTCAGGCATAGTGTGGAAACTGCACAGCAACAGCAACATCAACAACAATTACAACAGCAGGAGGATCAACTTAGACGGCAATTTGGAGGTCAGATGATTCATGATTTTGTGGGTTGATTTATATAGCTGTTTTTGATGGAATTAGA…	VVTU16712_at
VVTU39783_at	1.15886	9.27096	5.33334	0.000297383	0.0222232	0.652335	VVTU39783_at	1	VVTU39783_at	0.0222232	VVTU39783_at	VIT_06s0061g01300	Prephenate dehydratase	Metabolism.Cellular metabolism.Shikimate metabolism|Metabolism.Primary metabolism.Amino acid metabolism.Amino acid biosynthesis|Metabolism.Primary metabolism.Amino acid metabolism.Aromatic amino acid metabolism.Phenylalanine metabolism.Phenylalanine biosynthesis	VVTU39783_at	AGATCGAGAGCAGACCTCACCGAAACCGTCCGATCAGATTGGTGGACGACGCGAACGTGGGAACGGCAAAGCACTTCGAGTACATGTTTTACGTGGATTTCGAGGCATCCATGGCAGAAGTCAGAGCCCAGAACGCACTGGCGGAGGTTCAAGAGTTCACATCTTTCTTGAGGGTGTTGGGGAGCTATCCTATGGACATGACGCCTTGGTGCCCTTTTGGGGGAGATTAAGACTTCAGATTTAAGTTAAAAGTGTAAAAAAAAACACACTTCTCTTGGTAGAGCCAGAGATTTGTTATTTGCATAACCCACCCATCCATCCATCCATCCGCCACTACAAGAAAAGGCAAAAAGTCCATTTAAATTCCCTTTTTATTATTTTCTTTTTTGGATTTTAAAT…	VVTU39783_at
VVTU5531_at	0.994364	7.74565	5.33487	0.000296718	0.0222232	0.654541	VVTU5531_at	1	VVTU5531_at	0.0222232	VVTU5531_at	VIT_07s0031g02740	Auxin-responsive SAUR12	Signalling.Hormone signalling.Auxin signalling.Auxin responsive	VVTU5531_at	GGAAGTTGGCTTATTCTGTTGAAGAATATGCAGGAGGAGAAGAAGATGAAGGTGAAGAAGGGCTGGCTTGCGGTTGAAGTAGGGTNNTAGAGGAGGAGGATGGAGGCTTCCAGCGCTTCGTTATTCCCATATCCTACTTATACCATCCCCTCTTCAAGAGGCTCTTGGAGAAAGCTCAAGAGGTATACGGCTTCCACACGGCTGGGCCGCTGCGCCTCCCGTGTTCCGTCGATGATTTCCTCCATCTCCGGTGGCGGATTGAGAGGGAAAATGGCTCCCACCACAACCACCACCACCATCATCACCACCTCTCCGGTGCCTTGTCCTTCCACTCTTGTTGATGGGGTCATCATGGACACACACACACTACNCCACTTGGGTTTCCCCCCCTTTTTTTTT…	VVTU5531_at
VVTU24609_at	0.981382	8.1564	5.34637	0.00029178	0.0222232	0.671069	VVTU24609_at	1	VVTU24609_at	0.0222232	VVTU24609_at	VIT_10s0003g04180	Early-responsive to dehydration stress protein (ERD4)	Unknown	VVTU24609_at VVTU35368_s_at	GACCCACATGGATTTCAGTTCGTTTCTGACGTCCTTAGGGACGTCGTTTCTGATATTCGTGGTTCTCATGCTGCTCTTCGCTTGGCTCTCCAGGAAGCCTGGCAATAGCGTCATATATTACCCCAATCGGATCCTCAAAGGCATGGATCCATGGGAGGGTGGGAAGAGGACCAGAAACCCATTCGCTTGGATCCGTGAAGCTATCACTTCCTCCGAGGATGACGTTATTTCCATGTCTGGCGTTGATTCTGCTGTGTACTTGGTCTTCTTGAGCACTGCTTTGGGAATATTGATCTTATCTGGCATTGTGCTGCTACTGGTTCTTCTACCTGTGGCTGCCACTGACAATAATTTGA	VVTU24609_at
VVTU35727_s_at	0.93106	9.15777	5.33691	0.000295836	0.0222232	0.657472	VVTU35727_s_at	1	VVTU35727_s_at	0.0222232	VVTU35727_s_at	VIT_16s0050g00390	4-coumarate-CoA ligase	Metabolism.Secondary metabolism.Phenylpropanoid metabolism.Phenylpropanoid biosynthesis	VVTU35727_s_at	TTGCCGCCTTTAAGGTTCCCAAGAAGGTCTTCATCACTGATTCTCTCCCAAAGACGGCTACTGGGAAGATCCAGCGAAGAATTGTGGCTGAGCACTTCCTTGCCCAAATCTCTACTGCTAAAGTCCCAAAGTTTGGGGCATAGGAAAAAAATAAATCAATAAAGATAAGGCAATTCCTTAAATCCTTGGGCAAATCTCCAGGTATTTGTAAAACATTTTGCTCCCTTAGAATTCATTAGATGTATGTTCTTCCCATTTTTTCCTTATGCCCAATTTCAATGTCACCTG	VVTU35727_s_at
VVTU11504_at	-0.680011	5.93838	-5.33305	0.000297507	0.0222232	0.651925	VVTU11504_at	-1	VVTU11504_at	0.0222232	VVTU11504_at	VIT_07s0005g04390	Clavata1 receptor kinase (CLV1)	Signalling.Signalling pathway.Protein kinase	VVTU11504_at	AAGATCGACATCTACAGCTTTGGAGTGGTACTGCTGGAGCTTCTGCCCGGAAAAAGGCCATTAGATGCTGAGTTTGGGGAATTAGTGGACATAGTAGAATGGGTTAGGTGGAAGATTAGGGACAACAGACCCTTAGAAGAAGCTCTAGCCCCCAATGTAGGAAACTGCAAATACGTTCAAGAAGAGATGCTTTTGGTCCTGAGGATACCCCTTTTTTGCACTGCTAAGCTCCCCAAGGACAGCCCCCCCATGAGGGATGTGATAACAATGCTTGGGGAGGCAAACCCAAGGAGGAAAACCAGTAGCAACATCAATGGATATGCCATTAACAAAGCGAGACCAGTGTTCACCCCCTCCCCTGTAAATGCCCTTATGTAGGAACCAAATTATCGGTTCCTT…	VVTU11504_at
VVTU38167_at	-0.725843	5.78759	-5.34017	0.000294431	0.0222232	0.662161	VVTU38167_at	-1	VVTU38167_at	0.0222232	VVTU38167_at	VIT_01s0026g01420	Wall-associated kinase 4	Signalling.Signalling pathway.Protein kinase	VVTU26611_at VVTU38167_at	GAGACATGACGTTGGCTGATCTGATGGTGTCCAAGATCCAGATGGGTCTGCTCCACCAGGTGGTGGACCCAGTTCTATTGCTCGACACAGACGCCATGAACGGTGTCGATGCAGTGGCGGAGCTTGCGTTCCGGTGCGTGCAGACGGAAAAGGACGACCGGCCGGATTCCAAGGAGGTGGTGGCAGAGCTGAAACGGATCAGGAATCGTACACGTATCCAACGCGGGTCCACTCAGGATGCAGATGAGAATGTTTAAGAAGTTATGAGACGTGGGATTGGTGGGTTGACTATGACCAACGGGTGTTACTGAGACGTAGATGATGCAAAAAGGGGGGAATGTAAATACATCTAACGGCTATAAATACTCAAAGGTCATACCAAACCAACTTCTCTCTATC…	VVTU38167_at
VVTU11988_at	-1.01464	5.52052	-5.3212	0.000302702	0.0224999	0.634874	VVTU11988_at	-1	VVTU11988_at	0.0224999	VVTU11988_at	VIT_01s0026g02620	Expansin [Vitis labrusca x Vitis vinifera] EXPA15	Cellular process.Cell growth and death.Cell growth|Cellular process.Cellular component organization and biogenesis.Cell wall organization and biogenesis.Cell wall metabolism.Cell wall modification	VVTU11988_at VVTU17433_s_at	GTTCCGCTAAACACTTTGGAGCTGCTTCCCCTATATTTAACTATAGCTTGCTAGGAGACATATAATATATACCACTTGGTATAGTTAGTATTGTCAATTTAGTATATGAGAGGTATACTGTTGTGGTTGGGGTCGATCTTGGCCTCTTCTTGGGTCAAAAACGATAAAGGGTTTTCCTTTTTTTTAAATAACCCTAATCATTTTAATTTGAATATGTCATTGTGGCCTTGTAGGGGTACCCTATTCAATGACCCCTTATTCTTGAGGTCCTTT	VVTU11988_at
VVTU1415_s_at	1.18924	7.71532	5.27599	0.000323439	0.0226231	0.569588	VVTU1415_s_at	1	VVTU1415_s_at	0.0226231	VVTU1415_s_at	VIT_00s0301g00040	Glycine-rich protein	Unknown	VVTU1415_s_at VVTU17719_s_at VVTU27138_s_at VVTU27138_x_at	CTCTTGCTTCTTTTGCTCACCACAACCACCACCTTCTCCTTCGCCGCCCGCCCAGCTGACTCCTTCACACCCGAGCTCAAGGCCGTCAAAGGGAAGCCCACCACCGACCCCAACAACAAGGGCGTTGGCAGCGGAACAGACCCCGGTAACGGCTTCTTCGGCCCCGGAGGTGGGTTCGGGGTACCGGGTTTCGAAAACGGGTGGGGGAACTTCGGCGGCGGGTATGGAGGCGGGTACGGAGGGCCGTCGGGTGGGTACTCCAAGGGAGGAACCATAAGGCCGACGGTGGTGTGTAA	VVTU1415_s_at
VVTU13362_s_at	1.03835	7.3764	5.29841	0.000312971	0.0226231	0.60201	VVTU13362_s_at	1	VVTU13362_s_at	0.0226231	VVTU13362_s_at	VIT_12s0035g01250	Disease resistance protein (NBS-LRR class)	Diverse functions.Gene family with diverse functions.NBS-LRR superfamily|Response to stimulus.Stress response.Biotic stress response	VVTU13362_s_at	GCAAGGAACAAAGCCCTCTCAACAGTCAGGTCTTGATGACTCCCTGGAGAACCCTGCAGTTGAGGTCGAAACAAGCTCAAAGCAGAAGCAAGTTGCTTAGTTGTACATATGCAGTACTAGCTAAGCTAGAGCTACTATGGAACTGCTGCTCCTTTTAGCTAAAAAAAAGAAAGGGTTGATACATGGGTATCTTTTCATGAAGTGGCCACTCTCAGAACTCCATCGTTTTCTCATTCAAGCTCCCTGAATGTGAACAGATTAAGGCATCTAGTTTGGTATTTTCTGGACAGCTGCCGATTGTCTTATTGATTGTTGTTTGTTTAGTTATTCCATGTTGTGCTTGGTTGTGGAGAAAAGGGAACTCAGAACCTTACTTCTCTAATCTCTTTGAATAAATTG…	VVTU13362_s_at
VVTU36217_at	0.929898	8.22297	5.31376	0.000306018	0.0226231	0.624144	VVTU36217_at	1	VVTU36217_at	0.0226231	VVTU36217_at	VIT_13s0019g04710	PUB17 (PLANT U-BOX17)	Cellular process.Cell growth and death.Cell death|Metabolism.Primary metabolism.Protein metabolism and modification.Proteolysis.Ubiquitin-mediated proteolysis	VVTU36217_at VVTU4799_at	AAATTCAATCGTTTCCCTTATCTGGGTCTCTTCGATTCCTCCCGAATTCTCAACTTTCCTTGTCAAGGTTTTTGTTTTCCCCCCAATTTGAGGGCTCAATTTGGGGGTTTCCAACATGAGTCCGACGAAGGATTCGAATAAAATATCAGTACTGAATCAACTACTTGCGGTCGTGAAGGAGATTTCTGGGTTACCCGAGTGTAGAAACACCACCAAGAAGATGTATTACAATTTGGTGAGGAGGGTCAAGCTTTTGAGTCCTCTGTTTGAGGAATTGAAGGACAGCGAAGAGGAGCTCGAGGACAGCGAGATTCGAGCCTTTGAGTTGCTGAGAGTTGCTCTCGATTCCGCTATGGACCTTCTGAAATTGGTCAACGAAGGGAGTAAGCTTTATCAGGC…	VVTU36217_at
VVTU31824_s_at	0.878335	10.4214	5.30832	0.000308463	0.0226231	0.616303	VVTU31824_s_at	1	VVTU31824_s_at	0.0226231	VVTU31824_s_at	VIT_06s0004g06640	PDX1 (pyridoxine biosynthesis 1.3)	Metabolism.Primary metabolism.Coenzyme and prosthetic group metabolism.Pyridoxine metabolism	VVTU2109_s_at VVTU31824_s_at VVTU31824_x_at VVTU34928_s_at	GCAGTTGGGTTGTGATGGAGTTTTCGAGGTCTCTGGGGTGTTCAAAAGCGGCGACCCCGCCCGACGAGCGAGGGCTATTGTGCAGGACGTGACGCATTACAGTGACCCAGATGTGCTTGCGGAGGCGAGCTGTGGATTGGGTGAGGCAATGGAGGGGATCAATCTCAATGACGACAAGGGTGAAAGGTATGCGAATCGGTCAGAGTAAGCATCATCAGCAATTGGATATGGATGTAAATGCTTGTAGGAGATCNAGATAGGGCACTCTTGGAACAATACAGTATATTTGCTTCATTGG	VVTU31824_s_at
VVTU8369_at	0.816841	9.04133	5.26362	0.000329369	0.0226231	0.551683	VVTU8369_at	1	VVTU8369_at	0.0226231	VVTU8369_at	VIT_10s0003g05690	Ribulose bisphosphate carboxylase, large chain	Metabolism.Primary metabolism.Generation of metabolite precursors and energy.Photosynthesis.Calvin cycle	VVTU8369_at	TCCGGTACCTCGATCAGTTCGGGAAGACGAAGGTGCACACCCAGATGTGCCCCTTCTTCGGCCACCCACACCCGCCGGCTCCNTGCCCGTGCCCNCTCCGGCAGGCCTGGGGAAGCCTGGATGCACTCATCGGCCGCCTCCGGGCAGCCTTCGAGGAGAACGGGGGCCCGCCGGAGACCAACCCGTTCGGCGCACGCGCTGTGAGGCTGTATCTTCGGGAGGTTCGTGATGCTCAGGCCAAGGCGAGAGGCATAGCGTATGAGAAGAAGAAGCGGAAGCGGCCACAGCAACATCAAGAGTCTTCTTCAGGCACTGATCTGAATTCGAGCCAACCCAATGGAGGTTTGGTTATGGTGGATTCATCCGATCATGGTCGGCCGTCAATGATTCCCCTTTCGG…	VVTU8369_at
VVTU8228_s_at	0.74358	8.78327	5.25955	0.000331347	0.0226231	0.54578	VVTU8228_s_at	1	VVTU8228_s_at	0.0226231	VVTU8228_s_at	VIT_16s0100g00270	Peptidoglycan-binding LysM domain-containing protein	Signalling.Signalling pathway.Protein kinase	VVTU8228_s_at	CTGGCGCGGCCATGTGATGAAATCTATGTTGTTGGAGAAGGAGAAACCCTCCACACCATCAGCGACAAGTGTGGAGACCCGTATATAGTCGAGCAGAATCCACATATCCATGACCCAGATGATGTCTTTCCTGGACTTGTCATCAAAATCACTCCTTCAAAGCAGAGGAAGCTGCTGAGGTAGTTTATACCTTTTGATTACAAGGTTGTATTATAAGGAGAATCGATTCTCATAGGAAGCTAGAACCCTTCTTTTTTCTATACTTTTTCTTTTTCTTTTTCTTTTTCTTTTTGGTTGATGTAAAGGACCCAGCCACA	VVTU8228_s_at
VVTU23087_s_at	0.673814	5.21334	5.29084	0.000316467	0.0226231	0.591063	VVTU23087_s_at	1	VVTU23087_s_at	0.0226231	VVTU23087_s_at	VIT_16s0098g01780	Soluble starch synthase 1, chloroplast precursor	Metabolism.Primary metabolism.Carbohydrate metabolism.Polysaccharide metabolism.Starch and sucrose metabolism.Starch biosynthesis and catabolism.Starch biosynthesis	VVTU23087_s_at VVTU34952_s_at VVTU3541_at	CAAAGAAGAGTCATCCAATCTGTTTCAATCAAAAGATCACTTGTGTGCTGTATCAGAAAAGGAAGACGTGGTGGTTCTCAAGATGGGTCTTCTGCCATGCTAGTGAATACTGAGAAGAAGGATGCCTCGGACTCTGTTGGGTTCCACTTGTTTCCTCCTCCATCAGGAGATAATGGAGTCATTGACCCTCATGAGAAGTTATCTACTCAAAAATAAGCAGAAACTGGAAACAGTGAAGGTGAGGAGGAAAGAAAAACCAAAGTGACCTACAATATTGTTTTTGTTACCTCTGAATCAGCACCATATTCAAAGACTGGAGATCTAGGAGATGTCTGTGGTTCTATGCCTATAACTCTAGATGCTCGTGAACATCGTGTAATGGTTGTATCACCTATATAC…	VVTU23087_s_at
VVTU35545_s_at	-0.607703	7.13418	-5.26928	0.000326643	0.0226231	0.559875	VVTU35545_s_at	-1	VVTU35545_s_at	0.0226231	VVTU35545_s_at	VIT_08s0007g08380	Cellulose synthase CESA3	Cellular process.Cellular component organization and biogenesis.Cell wall organization and biogenesis.Cell wall metabolism.Cell wall biosynthesis.Cellulose biosynthesis	VVTU35545_s_at	TTTTCCTTGTTATGGGTCAGGATTGATCCTTTTACAACCCGTGTGACTGGCCCAGATGTTGAACAGTGTGGAATCAACTGCTAGAGGAATCTAACTTCGGGATTAAGTACAAGAATCTGCATGGCCGGAAAACATGGGAAATTTTCATTTGGTTGTCTCTTATTTGCAAAATCTAGAAGGTACCTGCGTTTAGTTTGGTCACACAAGAAGTTGGTGACTTAATTGTTTTGTGAATTATAAATATGCAATGCAATTTCCGTGAAGTT	VVTU35545_s_at
VVTU7221_x_at	-0.616911	8.33889	-5.30286	0.00031094	0.0226231	0.608424	VVTU7221_x_at	-1	VVTU7221_x_at	0.0226231	VVTU7221_x_at	VIT_01s0010g03380	Ribosomal protein L17 (RPL17B) 60S	Metabolism.Primary metabolism.Protein metabolism and modification.Translation	VVTU15644_x_at VVTU7221_x_at	AAATCCAAGAAGTCTCTGCGCGGTGGTGCTTCTACTCGAATTGCAATCTGATGATAGAGCTAGTAACTCTTCAAGAAATTTTCATGCCAATTTTAATTGTCACTCTTTCATTTTAAGATGAGTTTTGTTGTCTTAATATAAAGTCAGGGGTTATTGAGAGTCTTTGAGCCACTTTGTTTTGTTTTCAGAATTTTGTTGTTGAGTATTTTGGAAAGTTATGGAAATTTTAGATGAAGATACCCCCGAAATAACCCTAGTTTTTTCCTCTTATAAATGGACCTAATCAAGTCGATTAATTGCAAAC	VVTU7221_x_at
VVTU6804_at	-0.719454	8.4017	-5.27848	0.000322255	0.0226231	0.573203	VVTU6804_at	-1	VVTU6804_at	0.0226231	VVTU6804_at	VIT_06s0004g02330	Sulfite reductase	Metabolism.Cellular metabolism.Sulfur metabolism.Sulfate assimilation	VVTU6804_at	GTTAGCCATGGAAGTAATTCGCAATTTTGTTGCTGCCCAGCAAAATGGCAAAGGTGAATGAGTTGGCGATGGTAGTGGTTCAAAAATATGACAGCCCAGGGAAGTGTTTGACAAGCAGAAAAATATTGAAGGTGGATGAGGATATATATCTCTCTTGGCATGGTTACTAGACTGTAACAGCCAAAATAAAAGAGGAGACTGAAGTTTTTCCAAAATAAGTGGATACTTGAGAGTTTTCTCNAAATTTTATTTATGNTCATCTTTTTGTACTGTAGTTTTGCNGGAGTGGATTGTTTACAAGGATNTGGTTCCTGTAGTCGATTTATCCAAGTTNTGCAAGGGTAGTTTCTNGGTTCTCAGATCCCGGCATTTGATCATCTATGTTTAGCTACAATTAGC…	VVTU6804_at
VVTU8273_at	-0.726054	6.55507	-5.27749	0.000322725	0.0226231	0.571767	VVTU8273_at	-1	VVTU8273_at	0.0226231	VVTU8273_at	VIT_04s0043g00560	DD1A protein	Unknown	VVTU8273_at	CACACTAGTGGGATACTGGCCGTCACAGCTGTTTACACACTTGGCAGACCATGCAACCATGGTGGAGTGGGGCGGCGAGGTGGTGAATTCCAGGGCCAACGGCGCCCACACGTCCACCCAAATGGGGTCCGGGCATTTCGCTGAAGATGGATTTGGGAAAGCAAGCTACTTCCGAAACCTTGAGGTTGTGGATTCAGACAACAGCCTGAGTACAGTTGGAGAGATATCAACTCTGGCAGAGAATACTAATTGCTACAATATAAAGAGCTCCTACAACAATGAATGGGGCACACATTTCTACTTTGGGGGACCGGGAAATAATCCCCGGTGCCCCTGATCATCGTCATTGTTGTTTGCTCGTAACCATTATCGTCCTATAATATTCTAAGTCGAAGCAAA…	VVTU8273_at
VVTU461_at	-0.881768	8.87894	-5.25966	0.000331296	0.0226231	0.545933	VVTU461_at	-1	VVTU461_at	0.0226231	VVTU461_at	VIT_10s0003g01020	Unknown protein	Unknown	VVTU461_at	GCCATGTTCAGCTGATGTGTGTTTAGTTTGGGTGGCTAGGGGGATTGAGCACAACTTTGGGAGAGAAATTAAAGAGATGGTGAATAGGTATCCCAAAGATAAGGTCATTGTCCATGACACTGCCGTGTCGGGTCGACCCAATGTTGCTCAGTTGAGCGTAGATGCTGCTAAGAATTGGGGTGCTCAAGTAGTGATTGTTACCAGCAATCCTCAAGGGAGCAGGGATGTCGTCAATGCTTGTAAGGCTGCAGGAATTCCTGCCTTTGGTCCTATTTGGGACTCCTAACTCCATTTGGCTTTCGACTTACCCTCAAATTTATAAGATATGGTCAGGAATGTGAGTGTTCAGTGTTCAAGACACAGAAGAAAGACACCAAGTCTAATGCGCTAACAG	VVTU461_at
VVTU12803_at	-0.90235	10.1041	-5.29539	0.00031436	0.0226231	0.597644	VVTU12803_at	-1	VVTU12803_at	0.0226231	VVTU12803_at	VIT_00s0586g00030	Stem-specific protein TSJT1	Unknown	VVTU12803_at	GTGATTGAAGCATACCGAACCCTCCGCGACAGGGGTCCCTATCCAGCTGATCAGGTCCTTAAAGACATGGATGGCAGCTTTGGATTTGTGCTCTTTGATAGCAAGGCTGGAACTGTTTTTGCTGCATTGGGTGCGGATGAGGGGGTGAAGATGTATTGGGGTATTGGAGGTGATGGGTGGCTGGTGATTTCTGACAATTTGGAGGTCATAAAAGCAAGCTGTGCTAAATCATTTGCCCCCTTCCCAACAGGGTGTATGTTCCACAGTGAGGGAGGGTTGAGGAGCTTTGAACATCCGATGAACAAGATGAAGGCAATGCCCAGGATTGACAGTGAAGGGGTAATGTGTGGTGCCAACTTCAAAGTTGATGACTATTCCAGGATTCACAGCATGCCCCGT…	VVTU12803_at
VVTU2491_at	-0.907362	8.71637	-5.27124	0.000325701	0.0226231	0.562719	VVTU2491_at	-1	VVTU2491_at	0.0226231	VVTU2491_at	VIT_07s0151g00520	Homocysteine S-methyltransferase 3	Metabolism.Primary metabolism.Amino acid metabolism.Methionine metabolism	VVTU2491_at	AGTGGTGAGAGCTATGATCCTGAACAGAAAGAGTGGGTGCAAAAAACAGGAGTTTCAGTTGAAGACTTCGTATCATATGTTAACAAATGGTGTGAGGTAGGGGCTTCCCTTGTGGGAGGTTGCTGCAGGACTACGCCAAACACCATCAGAGCCATATACCGGACCCTATCTAAGAATAGATCTGCTACTGCATCTCTTGAGTCTTGAGAAACCACACCGACTTCATCAGATGAGAGATAAGATTATGCATCCAAACCAGATGCAGAGGAGGCTTGCATAAGTGGGATTTTTCTTGAAGGGTGTAATGGGGAGAAGAGACGCCAACAAAATTGTATGCACGAGTTCTGGAATTCTAGATTAAATTTTGGGTTTAATGTTTTTTAAAAATGCTTTCCTTAA…	VVTU2491_at
VVTU1462_at	-1.48591	7.6115	-5.28252	0.000320351	0.0226231	0.579044	VVTU1462_at	-1	VVTU1462_at	0.0226231	VVTU1462_at	VIT_03s0091g01290	Serine carboxypeptidase S10	Metabolism.Primary metabolism.Protein metabolism and modification.Proteolysis.Peptidase-mediated proteolysis	VVTU1462_at	AAGCTTCCCATCTTACACAGAAAATGTTGACAGTACTGTTGCATATCATAAGAATTTCACAAGAACAGGTCTCCGGGCTTTGATTTACAGTGGTGATCATGACCTCTCTACTCCATATATTGGTACGCTAGAATGGATAAAATCTCTTGATGTGCCTGTTTTTGATCAGTGGCGGCCATGGTANGTTGATGGTCAGATTGCAGGATACACAACAAAGTTTATGAACGATCATTACCGCTTAACATATGCTACCCTAAAGGGAGCAGGCCTCACAGCTCCAGAATACAAGCACAAGGAATCTCTTGCCTTGGTTGATAGNTGGTTTGCTTATTATCCCATCTAAGCTAATTTGCGTTCGTAGCCAGCTTGGTTCTACTAGGTGATTCCNCCTTGTCNGAG…	VVTU1462_at
VVTU12795_s_at	-1.98891	7.38215	-5.26783	0.000327338	0.0226231	0.557778	VVTU12795_s_at	-1	VVTU12795_s_at	0.0226231	VVTU12795_s_at	VIT_08s0040g01130	Serine carboxypeptidase II	Metabolism.Primary metabolism.Protein metabolism and modification.Proteolysis.Peptidase-mediated proteolysis	VVTU12795_s_at VVTU37492_s_at	TGGAGTATGTGCAGCGGTGCTCTTAGATACAATATAAAAGACAAAGAGATAACCATGATTCCTGTCATGGGCTCCCTTGTCAAGTCTGGTATCCGGACCTTTGTTTACAGTGGAGATCAAGATTCAGTAATCCCACTATTTGGAACTCGGACTCTGGTGGATGGATTGGCGAAGAAGTTGAGACTGAATACAACTGTGCCTTACAGAAATTGGTTTGAGGGAGAACAGGTTGGTGGATGGACGCAAGTTTATGGTGACATCCTATCCTTTGCCACCGTGAGAGGAGGGTCACATACAGTGCCGGGTACACAACCAGCCAGAGCACTAGTTCTGTTCACTGCATTTCTAAAAGGACAACCCCCACCAGCTGAATGAACGGATCAAATTCACGGATAAGAA…	VVTU12795_s_at
VVTU7438_at	-2.22815	8.00631	-5.30286	0.00031094	0.0226231	0.608423	VVTU7438_at	-1	VVTU7438_at	0.0226231	VVTU7438_at	VIT_08s0007g06060	Beta 1-3 glucanase	Metabolism.Primary metabolism.Carbohydrate metabolism.Polysaccharide metabolism.Beta-1,3 glucan metabolism.Beta-1,3 glucan catabolism	VVTU7438_at	AAAGGCGCCTTCAAGCCTGAAGTCACGTCCTTTCTCAACCCCATCATCAGCTTCCTGGTCAAAAACCGTGCCCCACTGCTTGTTAACCTGTACCCTTACTTCAGTTACATTGGTAACACCCGGGACATTCGCCTAGATTATGCTCTTTTCAAGGCTCCTGGAGTTGTGGTGCAAGATGGACAGCTTGGTTACAGAAATCTTTTTGATGCCATATTGGATGCTGTTTACTCGGCACTTGAGAGGGTTGGTGGCGGTTCTTTGCAGGTTGTTATTTCAGAGAGTGGTTGGCCATCAGCCGGTGGGACGGCAACCACAGTTGGTAATGCAAAGACTTACAACTCCAATTTGATTCAGCATGTCAAGGGTGGGACTCCAAAGAAGCCTGGAGGGCCTATCGAG…	VVTU7438_at
VVTU10718_at	-2.42139	6.12991	-5.28656	0.00031846	0.0226231	0.584877	VVTU10718_at	-1	VVTU10718_at	0.0226231	VVTU10718_at	VIT_12s0035g01000	Serine protease inhibitor, serine-type	Metabolism.Primary metabolism.Protein metabolism and modification.Proteolysis.Protease inhibition	VVTU10718_at	GAATTCTCGGTGTTTGTTCTTCTCCTTGTTTGCGGTGTAGTTCTGCTGGGGGAGACTTCCAAAAGCTTTGGCGCCAAAGCTTGCCCGCTTTACTGCTTGGATGTGGATTATATGACTTGTGTTTCATCAGGCGAAGAGAAGCTCACGGCTCCATGCAACTGCTGCCTGGCTCCAAAGCAGTGCACCCTTCATCTTGTAGATGGATCTGAAGTGCAATGCAACTGAAACTCAGAATTAATCATCTAGATTATGATCTATAAATATGTATGTGTGGTACTGTAGCTTCCGTGATCAACTATGATGAAAGCTAGTTGATCTGTTTCAAAAATGTCGAATAAATGGAGTGATTCCTCATCACAAACAGCATCAAATCTATCTGCAGCTTTGGGTTGTTTTCAT…	VVTU10718_at
VVTU16103_at	2.68307	5.75942	5.2483	0.000336881	0.0227946	0.529454	VVTU16103_at	1	VVTU16103_at	0.0227946	VVTU16103_at	VIT_18s0001g03470	Flavonol synthase	Metabolism.Secondary metabolism.Phenylpropanoid metabolism.Flavonoid metabolism.Flavonoid biosynthesis	VVTU16103_at	AACGCTCTTGTCATTCATGTCGGTGACCAGTTGGAGATCTTGAGCAACGGAAAATACAAGGCGGTGCTTCACAGGACGACCGTGAACAAGGAGAAGACGAGGATGTCATGGCCGGTGTTCTTGGAGCCACCGTCTGATCAGGTGGTAGGGCCTCTTCCTCAGCTTGTCAACGAAGAGAATCCTGCTAGTTACAAGACCAAGAAATACAGTGATTATGTGTACTGTAAGCTGAACAAGATTCCACAGTAGGTGAAGCCAGTGAGTGTTGAATGGATAATTGTATTGCTTTGCCACTGATATTGTTCAACACAGTAGAACAATTGCTTTATTTGTTGCTGCGTGAGAAGCTATGCTGCTTGGTGCGTGAGAATTAAGAAGATGCTTTGTGATCTGCTTTTT…	VVTU16103_at
VVTU10900_at	-1.34393	6.41052	-5.24868	0.00033669	0.0227946	0.530013	VVTU10900_at	-1	VVTU10900_at	0.0227946	VVTU10900_at	VIT_03s0063g00580	Rad54	Metabolism.Primary metabolism.Nucleobase, nucleoside, nucleotide, nucleic acid metabolism.Nucleic acid metabolism.DNA metabolism.DNA repair	VVTU10900_at	AAGCCTAAGATGACCCTGCGAGATGAGCTCCTTGTGGATGATGATGATGATGATGGGTTCAAGGATGTGTTGCCAAGGCTGCAGAAGAGTTCAGGCAGGTGGAAACAGAGGTTTGGTCTGAAAAGAGGTGATAAAAGTGATGGGACTTTGGAAAGAGTTGTTGAGGAGAAGCCCGAGACTCAGCTGGAAGGGGCCAGACTTCAAAATTAAGATCAGGAAAAGGGTACTTCTAATTGGAGGGTGCAGTTGTAGAGGTCTCCCTTCAAGGTTTATGATCTAAAGATTAAGAGGTGGACTATATATTTTTTTTTTAATTTATGGACTTGATGGATAACAATTAGATTTAAGGTGGAATTTGTGGTTTGCTAAATCTCTCCCTCTCCATTTTTTTTTCTCTAA…	VVTU10900_at
VVTU35942_s_at	1.50672	10.6444	5.24205	0.000339995	0.0229026	0.520382	VVTU35942_s_at	1	VVTU35942_s_at	0.0229026	VVTU35942_s_at	VIT_08s0040g01710	Phenylalanine ammonia-lyase	Metabolism.Secondary metabolism.Phenylpropanoid metabolism.Phenylpropanoid biosynthesis	VVTU1670_at VVTU35942_s_at	GTCTCAGTGGCTGGAACGGTGCTCCTCTCCCAATCTGTTAGGGGATTTCACTGTTGCATATACTCTTTATTTCCCACTTCCAACTTTCTTTCGTCTCTGTTTGTAAAACCTGAGATTGTCCGCGCGCCTCGCGCTTTCTATTCTATGATA	VVTU35942_s_at
VVTU688_at	-0.918281	7.31613	-5.2356	0.000343241	0.0230185	0.511014	VVTU688_at	-1	VVTU688_at	0.0230185	VVTU688_at	VIT_10s0003g05480	SEC14 cytosolic factor	Signalling.Signalling pathway.Phosphatidylinositol signalling|Transport overview.Macromolecule transport.Lipid transport.Phosphatidylinositol/Phosphatidyl choline transport	VVTU688_at	GAAAGACACCGAATTCTCCATTGAAGATGGTGGAGTTACAGAACTCGTTGTCAAGGCTGGATCAACTGAAACAATCGAGATACCTGTCCCCGAGGTTGGAACCACATTGGTATGGGATCTGACTGTATTGGGTTGGGAAGTGAATTACAAGGAGGAATTCGTGCCGGCGGACGAGGGATCTTACACCATCATCATCCAGAAGGGGAAGAAGATGGGGTCACAGGAGGAGCCTGTTCGCAACTCTTTCCTCAACAATGAACCAGGGAAGGTTGTGCTGACCATTGAGAACAGTGTGAGCAAGAAGAAGAGGATTTTCTACAGATACAAGACCAAGAACTGCTCCTCCTTCTGAGAAAGATTATTATGTATCATTGAAAATTGGGAGGGATTGAGGGATGG…	VVTU688_at
VVTU11112_at	1.02812	6.67986	5.23111	0.000345521	0.0230689	0.504486	VVTU11112_at	1	VVTU11112_at	0.0230689	VVTU11112_at	VIT_04s0023g02100	Unknown	Unknown	VVTU11112_at	GAGCTCTAAGTACACGGAGAAGCCACCGTGGGTATGACCAGTTAGGCAAGGAGCAGCCTCTCGTGGGCGCAGAGGAGGCGCAGCTGAAGAGGGTCAAAAGCCTGCCAGCTGGAGTGTTCGGTTCATCCAAAAAATTAGCCCCGGAGTCCACCTCCCAACCCAACCCCCCGTCGAAGCAAACAAAGAAGGCCAGCAAGAGTCACCCTCTGTTTGGCCTCTTCTATGGGCGAAGAAAGGGGAAGACGACAGCCAAGCCAGAATTCTCTCGGTACATAGAGTACGTGAGGGAGGGAGGGGTTTGGGACACGAATTCAAACACGCCTGTAATACATTTCAAGTAACCCTTTCAACAAAAGGTTGGGCATTGGGGTGAGCCGGTGAGGCATAAATCATAAATGG…	VVTU11112_at
VVTU7001_at	-0.647144	6.941	-5.21764	0.000352463	0.0232369	0.484872	VVTU7001_at	-1	VVTU7001_at	0.0232369	VVTU7001_at	VIT_01s0010g02480	Ankyrin repeat	Diverse functions.Gene family with diverse functions.Ankyrin domain family	VVTU7001_at	AAGTTCTCGAGTGGCCCGAGTCTCAGGCCAATGGGCCAAATCTACATCCTANCATCAAGAAACACTCTCTCTTAAGTAAAACTTTGCCAGTANAACTTGCTAGAGATGCAACCGAACCCCTTCCCAATTTAAGGATGGAGGTGACNTGGGAAAANATNTGAANGGGTTAGGGTGGTAAACGCCTTTCCCAGAAGTGCTTGG	VVTU7001_at
VVTU7898_at	-0.874085	6.49638	-5.21726	0.000352658	0.0232369	0.484326	VVTU7898_at	-1	VVTU7898_at	0.0232369	VVTU7898_at	VIT_01s0026g00330	NHL repeat-containing protein	Unknown	VVTU7898_at	CTCTATTGATACTAGGACCCCTACTCCGCGAAAAACCTATCCATTCATGTCCAAGGATGCAGAAAAGATGCATCAAATCAGACAAAGCCGTGCTTTTGTAAGTGGGTGGGATGGTGATTTCCAGCAACAGCAGAAACAACATCATCATCGCCATTATTCTTCCACCCCGCATACTTATTACGAGCAGAACTGTGAGAAAACCAATGAGATTGTCTTTGGGGCTGTTCAGGAGCAGCAAGTCCGGCGTGAACCTGTGGATATAAAGCCTGTGAACTATGGAGATCCCATCTATGATCATCACAATATTCGCTCTCGTATCCATTCAAAGGGTTACACCCAGGGCTATTGATCATATATACATATGAGATTTTAGTATTCTAGTCTCATTCCATTTCGATA…	VVTU7898_at
VVTU16461_s_at	-1.19977	3.85892	-5.2206	0.000350924	0.0232369	0.489187	VVTU16461_s_at	-1	VVTU16461_s_at	0.0232369	VVTU16461_s_at	VIT_14s0108g00110	Serine carboxypeptidase S10	Metabolism.Primary metabolism.Protein metabolism and modification.Proteolysis.Peptidase-mediated proteolysis	VVTU16461_s_at VVTU24626_at	CCCTCATTGCATACCTACTTGAACAGAACATTCGCATATTGCTTTACAGTGGTGACCAGGATGCAAAAGTCCCTTTCACTCAAACCAGGTTAATCACGAATAATTTGGCTAAGGACCTGAAGCTAGTCCCTTTCACAAAATATGGCACTTGGTATGATAAGGAGCAGGTTGGAGGATGGTCACAATCATTTGGTAGACTGAGAGATGGGATGAATTTGACATTGCTTACGTTCGCAACTGTTCGAGGAGCAGCTCATGAGGTCCCCTTCACATCCCCTTCCCAAGCACTCACTTTGTTCAAGTCATTCCTCAGTGGCTCCCCACCTCCTAGGCTCCATGAATGATTTCTAGCCACTTGTTCTAATTCATCCTTCATAGGACAAGGACTCCTACACTTTG…	VVTU16461_s_at
VVTU11825_at	-0.932607	9.25826	-5.20754	0.00035776	0.0234706	0.470161	VVTU11825_at	-1	VVTU11825_at	0.0234706	VVTU11825_at	VIT_01s0011g03450	Alpha-glucosidase	Metabolism.Primary metabolism.Carbohydrate metabolism.Oligosaccharide metabolism.Raffinose metabolism	VVTU11825_at	GAAGTTCAGTGTCAGATGTCTCCCATGTACAGCTTACTGCATCTGAACAGCATGTAGCCACTGATAAGTTAGAAGATGAAGGAGATACGAGGAAGAGCATGATGATAGAAATTCAGGGATTGGACCTGCCAGTAGGGAAAAACTTTGCCATGTCCTGGAAAATGGGCGTCCATGGTTAAGGTCCCTGCCTTTTTAGATTTGCTTGTTTAGTATTTTTCCTTTTTTTTTTTTGTTTTCAAATTTTCTTTCTTCAATTGTTGATGCTTTTGGTGCTTCACATTTGTGTTGCTGGAGATGAGATGGGCGAAGAATGCTCTCCATTTCCCATGCACACAAGCAGGGATGATGAGGACTTGACTCTCTTGCTTTGCTTTAGGCTTTCTTTGAATCTCTAGGCTT…	VVTU11825_at
VVTU36139_s_at	0.760162	4.08782	5.20284	0.000360255	0.023532	0.463308	VVTU36139_s_at	1	VVTU36139_s_at	0.023532	VVTU36139_s_at	VIT_03s0038g00670	fructose-bisphosphate aldolase, chloroplast precursor	Metabolism.Primary metabolism.Generation of metabolite precursors and energy.Photosynthesis.Calvin cycle	VVTU16699_s_at VVTU33175_s_at VVTU33404_s_at VVTU36139_s_at VVTU3920_s_at	GCTCAAGAGGCTTTGCTGATCCGTGCCAAGGCCAACTCTCTT	VVTU36139_s_at
VVTU34492_s_at	-0.759792	6.28983	-5.19514	0.000364381	0.0236989	0.452075	VVTU34492_s_at	-1	VVTU34492_s_at	0.0236989	VVTU34492_s_at	VIT_16s0050g02530	Myb Triptychon	Development|Regulation overview.Regulation of gene expression.Regulation of transcription.Transcription factor.MYB family transcription factor	VVTU34492_s_at	ATTTGATAGCAGGTCGAATTCCGGGGCGAAAACCTGAAGAAATAGAGAGGTTTTGGATAATGAGAAATCGCCAAGGGTATGCTGAGAGAGGAAAAGAGGCTAGTCAAAAGAAGCAATAGACCTCATACTTACTTGGCCATGCCCAATGATTCTTTTTTTGTCTTCTTCTTCCTCTTGGCTCCTTTAGAAAGGTTGTTCTTTCAGTGGTAGCTTCTTGGCTTTCATATTGGTGTAAAGCGTGTTTTGAATACTCA	VVTU34492_s_at
VVTU11036_at	0.952451	7.96285	5.19141	0.000366402	0.023728	0.446621	VVTU11036_at	1	VVTU11036_at	0.023728	VVTU11036_at	VIT_13s0019g01200	Unknown	Unknown	VVTU11036_at	AACTTCACAATCTTAGCTCACCATGCATGGCACACCCTCACACTGGGCCTTGGCACCAAGAAATCTAAGGTCCTTCTCTTTGTCTTTGAATCGGAGAACTTGAAGGTGGCTGTGGACCGTGTGTGGCCGCCGGAGATTCCTCTCGGAGAAGTGAACAAGAAGCTGATTAGAGGGCTGACAGGCTATGAAATGGCTCGGTTTAAGTTCAGAAAAGGGTGCATCACTTTCTACGTTTATGCAGTTCGACGAGTAGGTAACTTGGGCTTCTCATGCGCTGATGATCTGAGAACAATTCTTCAGTCAGTGGTCGAGCTCAAGGATTTCTTGGATCACACTGCTATGCTCGCCATGCCTCACCAGAGAAGCATTGCCTTTGCACCTCCGGTGGCCATGGCTCAC…	VVTU11036_at
VVTU4205_x_at	-1.27651	6.09293	-5.18466	0.000370081	0.0238639	0.436766	VVTU4205_x_at	-1	VVTU4205_x_at	0.0238639	VVTU4205_x_at	VIT_06s0004g05740	IMP dehydrogenase/GMP reductase	Metabolism.Primary metabolism.Nucleobase, nucleoside, nucleotide, nucleic acid metabolism.Nucleotide metabolism.Purine metabolism	VVTU4205_x_at	ACCATCCCTGGGTGGCCGTTTGTCTCTGCAACATGATGCGGCNCCAGGGCGAAGGAACAGCCTGTATCCANCGCAGAAGCAGCACTGGCCGGCGCCTCCTGCAATGAAGCNCCAAGAGATGAATGTTCCTCGGGGATGGACTCACTGACACNTGATGAGGCCCCTCTAATCTTATGATGAAATGCTCAAGTCNCATAGAAAAAAGGAAAAGGAAAAAAATGATAGNCAATGATCAAAAGCAAAATATTGCTGAGATTTTTCTTCTTTGGTTNTTCAGGANTTCAGGGGTGAGAATTTGGNAAAAAGGAAAGGAATAAAAGTTGTCTGAGAGGGAAAAATAGAGAGTCTATAAGGNTTATCATTNGGANTGATGATGNTTTAGGTACGATTAGTGGTTGG…	VVTU4205_x_at
VVTU20850_at	-1.1773	5.28022	-5.17852	0.000373466	0.0239797	0.427783	VVTU20850_at	-1	VVTU20850_at	0.0239797	VVTU20850_at	VIT_19s0014g04510	S-locus protein kinase	Signalling.Signalling pathway.Protein kinase	VVTU20850_at	GGGTGCACTACCTCAGCCCAAAGAGCCTTATTTCTTCACCGATATGAATATGATGGAAGGAAATGCTTCCTCTGGTACTCAATCCACGATCACATTGTTGGAAGCTTGATAGAAGTTGCTTCATGTTGATGTTTTGTTGTCTTTAGACCTATGACTTCAACTACTTTAGGCAACTTTTCTCAACCACACTGCTTAGCTTCCAACAAAAGACTCATCTAAGATGTTGTCAGGTGATTAGTCTTTGCTGCTACTTTTTGTATGG	VVTU20850_at
VVTU9005_at	-0.844622	8.85122	-5.16974	0.00037836	0.024191	0.414939	VVTU9005_at	-1	VVTU9005_at	0.024191	VVTU9005_at	VIT_18s0001g14980	3-methyl-2-oxobutanoate dehydrogenase	Metabolism.Primary metabolism.Amino acid metabolism.Amino acid catabolism|Metabolism.Primary metabolism.Amino acid metabolism.Valine, leucine, and isoleucine metabolism.Valine, leucine, and isoleucine catabolism	VVTU37032_at VVTU9005_at	TAGCTGTTCATAACGCAGTTCGTGCGGCTCGTCAAATGGCGATTCACGAACAGAGGCCTGTACTAGTTGAGGCCCTTACATATCGGGTAGGACACCACTCTACATCGGATGACTCCACCAAGTATCGGCCGGTTGATGAGGTTAAGCACTGGGAAATGGGTCAAAACCCTGTAAATAGATTCAGAAAATGGGTTGAAAGGAATGGGTGGTGGAGCGAGGAAGATGAGTCTCAGCTCCGGAGCAGCATCAGGAAGCAGCTACTGCAAGCAATTCAAGTTGCAGAAAAAATGGAGAAACCCCCACTTGCAGACTTGTTCAGTGATGTTTATGATGTTCCACCATCGATCCTCTTCGAGCAGGAACAGCAGCTTAGAGAAACTATCAAGAGGCACCCACAAG…	VVTU9005_at
VVTU10461_at	-0.845624	5.61922	-5.16569	0.000380644	0.0242343	0.409001	VVTU10461_at	-1	VVTU10461_at	0.0242343	VVTU10461_at	VIT_00s1235g00030	Unknown protein	Unknown	VVTU10461_at	GGGCCTCTCCACTCTTAGATCAAGATCACCAGCTCTCCACAGTGATCAAAGTGCTCAGAGATGTTAATGCAATGAGCATTTCTATCTTCCAGTCACTTGTGTTGTTCTTGTCCTCACCAGTGTTGAAGTCAAAACCAAGTAGATGGTCACTGGTTTCAAAACTTATGCAAAAGGGAGTGGTTTCTTGCGAAGAAAAGCATGAGAATGTTAAAGAGTTGGAGAATATAGATTTTGCACTAAGCGCCATTTCAGGCGAAAGAGCAGACTTGGAGAAGATGCAAATTGCTCAAAAAGGACTGGGGGCTTTGGAGGTCAGCATTAAAGGCTTTGACAATGGTTTGGAGTGCATGTTTAGGCACTTGATCAAAACAAGAGCCTCTCTCCTCAACATCATCTCTC…	VVTU10461_at
VVTU5941_at	0.911033	8.7644	5.14068	0.000395058	0.0248376	0.372326	VVTU5941_at	1	VVTU5941_at	0.0248376	VVTU5941_at	VIT_11s0016g00760	Ubiquinone biosynthesis protein COQ9	Metabolism.Secondary metabolism.Terpenoid metabolism.Terpenoid biosynthesis.Terpenoid-quinone biosynthesis	VVTU5941_at	GTACATGCTGACTGATAGTTCCCCAGACTTTGGTGATACATGGACATTCTTGGACAGTCGAGTNAAAGATGCTTTTGATCTGAAGAAAACCATTCAAGAGGCACAATATTTAGCTGAAGCTGTTGGTGCAGGAATAGGGAGCTCCCTACAAGGATTTATGAAGAAAGCCTTTCCAGGTTCATCGGCAACAGGATGATTTCAAAGATCTCCGTAGCAATCATGACTTCCCAGTCACTTTTGATTTGAGGAGTTCTGGAATTTAGATGGTGCTTTTTCCCCTCCTTGTTATCTAGTTCCAACCTCTTTGAAGGGATGGAGATTGGAAGAGATGCTATGTTTATTGATTTTGNCANGGATTGTCTTCCAAGACTGCAAATTTCCTTCAATATGATCTTTATT…	VVTU5941_at
VVTU9458_at	-0.725423	7.57514	-5.14195	0.00039431	0.0248376	0.374196	VVTU9458_at	-1	VVTU9458_at	0.0248376	VVTU9458_at	VIT_05s0077g01170	DNA-directed RNA polymerase II subunit I	Metabolism.Primary metabolism.Nucleobase, nucleoside, nucleotide, nucleic acid metabolism.Nucleic acid metabolism.RNA metabolism.RNA biosynthesis	VVTU34956_s_at VVTU9458_at	GAGAGATTGAGATCAGTCTACACATGATTAGTGCTAAACTGGGGCTGACAGTGCTAAATGTATTCAGACGTTTGTCCTTGTTCTCCTTAAGAACTGAATGCATTTAAAGAAACTTTTATGATTTTGCAGCGCTCCTCAAAAGTTCA	VVTU9458_at
VVTU4229_at	-1.29936	8.07248	-5.14488	0.000392594	0.0248376	0.378501	VVTU4229_at	-1	VVTU4229_at	0.0248376	VVTU4229_at	VIT_18s0001g01130	Alpha-expansin 1 precursor	Cellular process.Cell growth and death.Cell growth|Cellular process.Cellular component organization and biogenesis.Cell wall organization and biogenesis.Cell wall metabolism.Cell wall modification	VVTU4229_at	TTCGGGTTTTCATTGGCAGAGGCGTGCTTACTATTTTAATGAAGCAGCCCGCCCTAAATTATGAGAAGGAATTCTCAAATGGTTGGCAATGGAGATGGGGGCTAACCCATGAACTCAAGGCTACTATCAACTCCTTGTGCCCATTTCTTCCACAGGGCCTGAAAACCAAATTATGGTGTCATTGTGTGTTGAAAATTTTCGGGATCTTACTGAAAATCATGCACATCAGAAATAAGAAGCACATGCAGTTAAATTGCAGCTTCAAATATATGAATAGTTCTTTTTTTCTTCATTTTACATATGCTTGTAATATCAATCTTTATCAGCAAGGTTTGACCATTCCCAACTAA	VVTU4229_at
VVTU1670_at	1.63794	8.89015	5.12616	0.000403686	0.0248621	0.351002	VVTU1670_at	1	VVTU1670_at	0.0248621	VVTU1670_at	VIT_08s0040g01710	Phenylalanine ammonia-lyase	Metabolism.Secondary metabolism.Phenylpropanoid metabolism.Phenylpropanoid biosynthesis	VVTU1670_at VVTU35942_s_at	TCAAAGTGGTGGACAGGGAGTATATATTTGCCTACATCGACGACCCCTGCAGTGAAACATATCCACTGATGCAGAAGGTCAGGCAAGTTCTGGTAGAACACGCACTGAACAATGGCGAAAATGAGAAGAATGTCAGCACCTCAATCTTCCAAAAAATAGTGGCATTCGAGGAGGAGTTGAAGGCCCTTTTGCCCAAAGAGGTCGAGAGCACAAGAGCAGGGTTGGAGAGTGGAAACCCATTTATTCCGAACCGAATCAAGGACTGCAGGTCATACCCACTGTACAAGTTCGTGAGAGAGGAGCTGGGAACAGGGCTGCTAACAGGTGAAAAGGTGAGGTCACCAGGGGAGGAGTTCGACAAGGTGTTTACTGCAATGTGTGAGGGGAAGATCATAGACC…	VVTU1670_at
VVTU17719_s_at	1.21532	7.77802	5.12656	0.000403448	0.0248621	0.351586	VVTU17719_s_at	1	VVTU17719_s_at	0.0248621	VVTU17719_s_at	VIT_00s0301g00040	Glycine-rich protein	Unknown	VVTU1415_s_at VVTU17719_s_at VVTU27138_s_at VVTU27138_x_at	TCTTGCTTCTTTTGCTCACCACAACCACCACCTTCTCCTTCGCCGCCCGCCCAGCTGACTCCTTCACACCCGAGCTCAAGGCCGTCAAAGGGAAGCCCACCACCGACCCCAACAACAAGGGCGTTGGCAGCGGAACAGACCCCGGTAACGGCTTCTTCGGCCCCGGAGGTGGGTTCGGGGTACCGGGTTTCGAAAACGGGTGGGGGAACTTCGGCGGCGGGTATGGAGCTGGATACGGAGGGCCGTCGGGTGGGTACTCCAAGGGAGGAACCATAAGGCCGACGGTGGTGTGTAA	VVTU17719_s_at
VVTU1127_x_at	1.10026	5.12953	5.13688	0.000397297	0.0248621	0.366749	VVTU1127_x_at	1	VVTU1127_x_at	0.0248621	VVTU1127_x_at	VIT_08s0007g00840	Ribulose bisphosphate carboxylase/oxygenase activase, chloroplast	Metabolism.Primary metabolism.Generation of metabolite precursors and energy.Photosynthesis.Calvin cycle	VVTU1127_x_at VVTU20872_s_at VVTU40177_x_at	GTATTGGGAAAAAGCTTGTGAACTCAAAAGAGGGACCCCCAACTTTTGAGAAACCAAAGATGACTCTTGACAAGCTGCTTGAGTATGGAAACATGCTTGTCCAAGAACAGGAGAATGTGAAGAGAGTCCAATTGGCTGACAAGTACTTGAGTGAGGCTGCTNTAGGAGATGCAAATGAAGATGCTATCAAGAGTGGAAGTTTNTATGGCAAGGCAGCCCAACAAGTCAATCTTCCAGTGCCAGAAGGCTGCACTGATCCTTCTGCAAACAACTTTGACCCAACTGCTAGGAGTGACGATGGCAGCTGCCTGTATCAAATCTAGTGCGTAATAGGCATCTGAGTATATCAAGAAGGAGAAATCACCTCCAATTATGAATTGAGTTGATAATTTCACTCAT…	VVTU1127_x_at
VVTU40289_at	0.897402	6.95924	5.13235	0.000399987	0.0248621	0.360088	VVTU40289_at	1	VVTU40289_at	0.0248621	VVTU40289_at	VIT_08s0007g00930	Regulator of chromosome condensation (RCC1)	Signalling.Signalling pathway.G-protein signalling pathway.RCC1 superfamily protein	VVTU22549_at VVTU40289_at VVTU7196_at	TATCTTCCCGGAGCTTCGCTGCAGGGCTCGCCGCTGCTTTCTCCGATACCGGTTGCGCTGCCGACTTCGACTCTCTCCGAGGATTCATGGAAGGATGTTTGTGGCGGCGGATGTGGATTCGCTGTGGCAATCTCAGGTGACTCTTGGATCTATTCTTTCTCTATAGCTTCCTCCGTTTTTCAGAAGCCTTTATGCTGTAGGCTCCGTTTGGTTGCCGAGA	VVTU40289_at
VVTU151_at	-1.17776	7.75987	-5.12757	0.000402844	0.0248621	0.353064	VVTU151_at	-1	VVTU151_at	0.0248621	VVTU151_at	VIT_04s0023g01330	Homeobox protein 5	Regulation overview.Regulation of gene expression.Regulation of transcription.Transcription factor.Homeobox domain family transcription factor	VVTU151_at	GAGCGAGGAGCAAGTTACTCATCTAGAGTTGAATTTTGGTAATGAACATAAATTGGAGTCTGAGAGGAAGGATAAGATCGCCTCGGAGCTGGGGTTGGACCCCCGACAAGTGGCCGTCTGGTTTCAGAACCGGAGGGCTCGCTGGAAGAGTAAGAAGCTGGAGGAGGAGTTCTCCAAGTTGAAGATAGTCCACGAAAGTGTTGTGGTGGAGAAGTGTCGCCTTGAAACAGAGGTATTAACGCTAAAGGAACAGCTCTCAGACGCCGAGAAGGAGATACGACGGCTGTCGGAGCGCTCCGACGGCGTTTCAAGCAATAGCCCGACCTCGTCCTTGTCGAATGCGGTAGACGTAGACCCACCATTTTTTGGGGAATTTGGGGTGGTAGATGGGTTGGATAA…	VVTU151_at
VVTU13631_at	-1.14487	6.84191	-5.11791	0.000408684	0.0250676	0.338857	VVTU13631_at	-1	VVTU13631_at	0.0250676	VVTU13631_at	VIT_05s0049g00330	E8 protein	Metabolism.Cellular metabolism.Oxidation reduction.2OG-Fe(II) oxygenase superfamily	VVTU13631_at	GCCCAAGAGTATCAGTGGCCAGCTTTTTTTCTCCATCTAGTCTGCCACCCTCAAAACTCTACGGACCAATCAAGGAGTTGTTATCAGAAGAGAATCCTCCAAAGTACAAGGAAACCACAGCAAGAGACTATGGTACCTACCACAGAGCAGAAAGGCTTGGTGGAACTTCTGCTCTCCAGCATTTCAAGCTTCAGTTTGGCAATGGAGATGATGAAGGGTTAGGAATAATTGAATCTCCAGGGAAGTGGAAGGGTTTATCCTATTTGTGATTGAGTTGGCTATTGTTTCAACTTTTAATAGTAGTTTCCTTAGTAAGGTATGTATAAATTGGGAGTTGCTATCATATTTGTGGGCATACTGAAACTCGAAACATTGATCTGCTTATGTAATTGATTTGAA…	VVTU13631_at
VVTU14678_s_at	-1.89431	6.26671	-5.11228	0.000412133	0.0251768	0.330561	VVTU14678_s_at	-1	VVTU14678_s_at	0.0251768	VVTU14678_s_at	VIT_14s0081g00200	AN3 (ANGUSITFOLIA3)	Regulation overview.Regulation of gene expression.Regulation of transcription.Transcription factor.GIF family transcription factor	VVTU14678_s_at	AACAAATGACACCACAGTCGCTCCTGGCTGCACGCTCCTCCATGCTGTACACCCAACAACCATTTTCGGCCCTGCAACAACAACAAGCCATCCATAGCCAGCTTGGCATGGGCTCTGGTGGAAGTGCAGGACTTCACATGCTGCAAAGCGAGGGGAGTAATCCAGGAGGCAATGGAACACTGGGGACTGGTGGGTTTCCTGATTTCAGCCGTGGAACTTCTGGAGAAGGCCTGCAGGCTGCAGGCAGGGGAATGGCTGGTGGGAGCAAGCAAGATATGGGAAATGCAGAAGGGCGAGGAGGGAACTCAGGAGGTCAGGGTGGGGATGGAGGTGAGACTCTTTACTTGAAAGCTGCTGAAGATGGGAATTGAGAGATAAGAAATGAAGCTAGTTGTCTGT…	VVTU14678_s_at
VVTU34637_s_at	0.820511	9.84022	5.10486	0.000416718	0.0253542	0.319641	VVTU34637_s_at	1	VVTU34637_s_at	0.0253542	VVTU34637_s_at	VIT_15s0046g01190	Hydroquinone glucosyltransferase	Metabolism.Secondary metabolism.Aromatic compound metabolism.Aromatic compound glycosylation	VVTU34637_s_at VVTU6941_at	ACAGGCTCAAATTATTAGCCACGCATCCACCGGAGGGTTCTTGTCTCATTGCGGGTGGAACTCCACTCTCGAGAGCGTTGCCTGCGGTGTCCCCATGATCGCTTGGCCGCTCTACGCCGAGCAAAAAATGAACGCAATAACATTAACCGACGACTTAAAAGTGGCATTGAGGCCAAAAGTTAACGAAAATGGTCTAATCGATCGTAATGAAATTGCTCGAATTGTTAAGGGTCTGATGGAAGGGGAAGAAGGAAAGGGTGTACGCAGTCGAATGAAAGACCTTAAGGACGCCTCCGCAAAAGTTTTGAG	VVTU34637_s_at
VVTU37888_at	-1.00678	3.88992	-5.09931	0.000420187	0.0253608	0.311456	VVTU37888_at	-1	VVTU37888_at	0.0253608	VVTU37888_at	VIT_00s0956g00030	DNA-binding protein	Regulation overview.Regulation of gene expression.Regulation of transcription.Transcription factor.Trihelix family transcription factor	VVTU37888_at	GAATGTCCAGTATGGGCTATACCCGGACAGCAAAGAAGTGTAAAGAGAAATGGGAGAACATCAACAAGTACTACAGAAGATCAACAGGCAGTGGAAAGAAGCTTCCCTACTTTAATGAATTGGACGTTCTCTACAAAAATGGACTCATCAATCCAGGAAATCCCTCTAACAACACAAACATTGATCCATGTAATAGTACAAAAACCGAGTACGAGGACTATGAGGAAGAAGATACTACAAAGGAGTAAATGGTAAAAAACTTCACTCTGCGGTGTCTTAACTTTTGCCCTAGTATCAGTTACCTTTCTGCATAAACATTGAGAGACAGATGAATTTTGTATGAAAACTTCACTCTGCGGTGTCTTAACTTTTGCCCTAGTATCAGTTACCTTTCTGCAT…	VVTU37888_at
VVTU37492_s_at	-1.66104	5.75126	-5.10054	0.000419416	0.0253608	0.31327	VVTU37492_s_at	-1	VVTU37492_s_at	0.0253608	VVTU37492_s_at	VIT_08s0040g01130	Serine carboxypeptidase II	Metabolism.Primary metabolism.Protein metabolism and modification.Proteolysis.Peptidase-mediated proteolysis	VVTU12795_s_at VVTU37492_s_at	CTTTCTCTCTCGGTAACCATGCAAACCCAGTCTTGGATGATGATCCTGGCTGCAGTATGTGCAGCTCTGGTTCACTTCTGTTCATCAGCAGTGGAGTCCCACTCTGCCCAGGCTGATCAAATCAGTAGTTTGCCGGGACAACCCCGAGTTAGCTTTCAACAATTTTCGGGATACATAAGCGTAGATGAAAAGCAGGACAGATCTTTGTTTTACTACTTTGTTGAAGCGGAAAAGGACACACCTACTTTGAAGCCTCTGGTTATCTGGTTCAGAGGAGGACCTGGTGTCTCTCCTCCGTGAGAGGTGGAGCTTTCGCCCAACATGGCCCTTTTAGACCCAGTGGCGATATCCTACTCACCAATAAATACAGTTGGAACAGAGAAGCAAACATGTTATATC…	VVTU37492_s_at
VVTU11084_at	0.870026	7.91255	5.09133	0.000425231	0.025563	0.299675	VVTU11084_at	1	VVTU11084_at	0.025563	VVTU11084_at	VIT_05s0062g01430	Glycosyl hydrolase family 17 protein	Metabolism.Primary metabolism.Carbohydrate metabolism.Carbohydrate catabolism	VVTU11084_at VVTU8423_at	TTTTGTTTTTCCTCTCAAGTGCTGAGATCTCACCTAAGGTGGGAGTGAACTATGGACTATTGGGCAACAACCTGCCCGCTGCTTCACGCTCCGTACAACTCATCAAGGGGCTCAAAGCAGGAAGAGTCAAGCTCTATGATCCAAATCCTGAGATACTCGAGGCTCTCAGCGGTACAGAGCTTCAAGTCTCGATCATGGTTCCAAACCAACAAATCTCAAACATTTCAAGAAGCCAGAAGCTATCAGATCAGTGGGTGAAGACCAATGTGGTTCCGTACTACCCCGAAACGATGATCCGATACGTGCTCGTTGGGAACGAAGTCCTTAGCCTCTACGACCAAAAACAGGGCTGGCCCGATCTCGTGCCGGCCATGCGCCGAATCAAGGGGTCACTGAGGA…	VVTU11084_at
VVTU2059_s_at	1.1925	10.7852	5.08584	0.000428732	0.0256705	0.29158	VVTU2059_s_at	1	VVTU2059_s_at	0.0256705	VVTU2059_s_at	VIT_08s0007g08280	Remorin	Unknown	VVTU2059_s_at	ACTAGCCAACTTGATGAGAGCCGTTGGAAGGGCTCCAGTCAAGCGGTCCATCTTTTGAGTCCTNCCATGCTATATGATACTTGATTTNTACAACATTTATAAATACTTCAATACAAGGACNCATAATAATTGCCCCTAATATATAAGGGTCCCTTCGTATTTTGAACTATAAGGGTACCCTACATATATGTATATGGGATTGGGGCAATGGGAACTGCAGGTTGAGTGTTTTGTTTCTTCAATGGTTCAGTTTTCCTCTTGATGCATCATCATCGACCTTGCTTCTCAAGACCAGTCACAGACACACTGTGATTGGTCACAGGCGGAGCCGGGATTCGCAAACCAAGGGCAAAAGTGAACCAACTTCGATGACTGTGTGAT	VVTU2059_s_at
VVTU7620_at	-1.58256	5.66001	-5.08321	0.000430422	0.0256705	0.287695	VVTU7620_at	-1	VVTU7620_at	0.0256705	VVTU7620_at	VIT_14s0083g01030	MADS-box APETALA 1	Development.Reproductive development|Regulation overview.Regulation of gene expression.Regulation of transcription.Transcription factor.MADS-box family transcription factor	VVTU7620_at	ACCAGCTTATGCATGAATCGATTTCGGAGCTTCAGAAGAAGGAGAAATCACTGGTGGAGCAAAACAACGCATTAGCAAAGAAGGTGAAGGAGAAGGAGAAGGTCGAACAGAATAATCGTGCACAATGGGAGCAGCAAAACAACATAGGCCAAAACTCATCTGCCTATGTGGTGCCACCACCCCCACTACAGCTCCCTTCACTCACCATNGGTGGTAGTTTTGTGGGGAGAGCTGTAGAGGAAGACGGAGCTGAAGCTCGACCTAGTCCCAATACCCTCATGCCACCATGGATGCTGCGCCACGTCAATGAATAAAGGGTGGAGATCATTTCCAGGTGAGAATTTTTTACGCGACGGAGTTACACATGTGAGACATGTCAGCCAAGTCTTTAATGCCCCA…	VVTU7620_at
VVTU7195_at	-0.697264	7.63633	-5.07629	0.000434903	0.0257343	0.277469	VVTU7195_at	-1	VVTU7195_at	0.0257343	VVTU7195_at	VIT_09s0002g03440	Protein kinase	Signalling.Signalling pathway.Protein kinase	VVTU7195_at VVTU7816_at	GACGTTCACTGGCATCCATTATGTTAGCAGCTCTTCGGAACTCACCCAATTCCATGAGTATGTCAAGCATGAAAGATTGCATTGATCCTAATTTGATGGATTTGTATCCCCATGACTGTTTATACAAGATGGCTATGTTGGCGAAGCAATGTGTAGATCATGATCCCATTTTGCGGCCAGACATGAAGCAAGTTGTGATTTCGCTGTCACAGATCCTCTTATCCTCTGTTGAATGGGAGGCAACTCTTGCTGGGAACAGCCAAGTATTTAGTGGCCTTGTCCAAGGAAGATGATGAGACAGCAATTACTCTATCAATCCCACTGCTTCAGCATTCTTTTTCATAGTTTTCATCATTATGATTATGTGTGTGTATAGTAGCAAAGATTTTCCACTAAAGC…	VVTU7195_at
VVTU12973_at	-0.879332	7.11267	-5.07691	0.000434503	0.0257343	0.278378	VVTU12973_at	-1	VVTU12973_at	0.0257343	VVTU12973_at	VIT_16s0022g00680	Multi-copper oxidase (SKU5)	Metabolism.Cellular metabolism.Oxidation reduction.Copper oxidase family	VVTU12973_at	GGACAGCAGTGTTAATCTCTCTTGACAATGCTGGAGCATGGAATCTTAGAGTAGAAAACCTTGACAGATGGTATCTGGGCCAAGAAACATACATGAGAATCGTCAATCCTGAGGAAAATGGTGAAACAGAGTTTTCTGCTCCCAGTAATATTTTGTATTGTGGCGCTCTTAAGAATTTGCAAGGAAGCCAGAATTCAAGTAATGCTCCAATGTTGATCACCGGGTGGAAAATGAAGCTGTTTTTCACACTACTGCTGACACTATCTGCTGCCATTTCCATATCCTGCTAATCCGCAGCAACCTTTCAATGTGTAGGCACCATGGCTATCCTAGTATTGGTTGTTGGAGTTGGGCTTGCTTTGGTTACAGTTTTAGTTTAGGTCAAAACAAGAGTCCTGA…	VVTU12973_at
VVTU34796_s_at	0.976469	7.52014	5.05762	0.000447246	0.0257576	0.249831	VVTU34796_s_at	1	VVTU34796_s_at	0.0257576	VVTU34796_s_at	VIT_04s0023g03030	Zinc finger (B-box type)	Regulation overview.Regulation of gene expression.Regulation of transcription.Transcription factor.Zinc finger B-box family transcription factor	VVTU34796_s_at VVTU35579_at	ATCAGTCATCTAAACCAACAGTGGTAGAAAACCAGCAAAATCGCAGAGTCTCTCCCGTTCCCACAATGGATGCTAATGCTGATGGGCATGCCAAAATGGACACTAAATTGATTGATTTGAATATGAAGCCACACCGAATACATGGACAAGCTTCAAACAATCAGCATTGATCATGAAACAGGAGGCATGCTTCCTGCTGGATTTCAGCACAAAGCCTGGAAAGTGAGGAGGGTTTCATTTATACATATCTTTTCTGCTGGTTTGCCTGTCACTTAATTTCTCTCTGTCCCATTTTTTTAAGTGAAGTGGATTTAGGCCTGAAGAATAGATTTGCTATTGTTAATGAAGCAGATTTGTTTGGACTAGTAGTTTGACAGCACAGGT	VVTU34796_s_at
VVTU24956_at	0.970134	5.06282	5.05935	0.000446084	0.0257576	0.252402	VVTU24956_at	1	VVTU24956_at	0.0257576	VVTU24956_at	VIT_13s0084g00070	CYP72A53v1	Metabolism.Cellular metabolism.Oxidation reduction.Cytochrome P450 oxidoreductase	VVTU12734_at VVTU24956_at	ATAATTCGCGCTTTCTCAGAGACTACGCCGCCGCCCAGATCAACGCCTTCCTCTGGATCTCCCTCATCGCTGTCACACTTCTTCTGCTCAGGAAACTCTTCAAGCTCTTTGCTTTGTGGGCTAAAGGGAGCAGGATCTCCGGCCTTCCCTGCCCTTCTTTCTACGGCCACTCCAAGCTTATTTCCGAAACTAATCTCACTGGCCTTTTATCGGAGTCGCACAACAAATATGGATCAGTTGTGAAGCTGTGGTTAGGTCCTACCCAGCTTCTAGTGTCAATAAAGGATCCTGTGCTTATTAAAGAGATGCTCTTAAAGGCAGAGGATAAATTGCCTCTGACAGGGAGGGCTTTCCAATTAGCCTTTGGACCATCGAGTCT	VVTU24956_at
VVTU29986_s_at	0.713641	7.6372	5.07082	0.000438486	0.0257576	0.269368	VVTU29986_s_at	1	VVTU29986_s_at	0.0257576	VVTU29986_s_at	VIT_01s0026g01550	Homeodomain leucine zipper protein HB-1	Regulation overview.Regulation of gene expression.Regulation of transcription.Transcription factor.Homeobox domain family transcription factor	VVTU29986_s_at VVTU8913_at	GGAAGATGCAAGTTCAGCCAAAAGTGATGTTTNTCATTGGGACAGCCCACTTTACACTGATGGGAATCATTCTTCGCTGTTGGAGCCAGCAGATTCCTTTCAGATCTTTGAGCCAGATCAGTGGGAGTTCTCTCAAGACGAAGAAGATAACCTAAGCAAGAGCCTCATCCCTCCACTATGCTTCCCAAAGCTCGAAGACTGCTCTTACCCTGACCCACCTGCAAATGCTTGTAATCTTGGATTGCCGGCTGAAGAGCAGCCCTTTTGGTTCTGGTCTTACTGAATGATCATTTTAGCACATAGGCTCCCATTTTGCCATGCAGTTTTCGGCTACTTCTTAAAG	VVTU29986_s_at
VVTU12927_at	-0.651884	6.5731	-5.06502	0.00044231	0.0257576	0.260792	VVTU12927_at	-1	VVTU12927_at	0.0257576	VVTU12927_at	VIT_14s0083g01100	Alpha-1,4-glucan-protein synthase 1	Cellular process.Cellular component organization and biogenesis.Cell wall organization and biogenesis.Cell wall metabolism.Cell wall biosynthesis.Cellulose biosynthesis	VVTU12927_at VVTU466_s_at	CATTGGCCCTGCCATGTACTTCGGACTCATGGGTGATGGTCAGCCTATTGGACGCTACGACGATATGTGGGCTGGCTGGTGTGTCAAGGTGACATGCGACCATCTGGGATTGGGAGTGAAGACAGGTTTGCCATACATTTGGCACAGCAAAGCTAGTAACCCCTTTGTGAACCTAAAGAAGGAATACAATGGCATCTTCTGGCAGGAAGAGATTATCCCATTCTTCCAATCAGTTTCCCTTCCAAAGGATTGCACCACTGTTCAAAAATGCTATGTTGAGCTGGCCAAGCTAGTCAAGGAAAAGCTTGGGAAGGTAGACCCTTACTTTGTCAAGT	VVTU12927_at
VVTU9128_at	-0.773449	5.78748	-5.06454	0.000442628	0.0257576	0.260081	VVTU9128_at	-1	VVTU9128_at	0.0257576	VVTU9128_at	VVTU9128_at	Beta-ketoacyl-CoA synthase	Metabolism.Primary metabolism.Lipid metabolism.Fatty acid metabolism.Fatty acid biosynthesis	VVTU9128_at	GATAGCATTTGGCTCTGGATTCAAATGTAACAGTGCAATTTGGAAGGCTCTTCGGACTGTGAATCCAGCAAAGGAGAAGAACCCATGGATGGATGAGATACACTGGTTCCCAGTGGATGTTCCAATGGTCTCAACCCTCTAGAATCCAAGTGATGGTCTCTCATTTGCAATGGTGTTTTGGTGATTGGTATCTGGCTGTTTGAGTGGTGAAACCTTCAGCTTTTGCTGCAGAGTCTGTTTCTTTAGGGTAGTCCCATGAGGAATATGCATATGGCATGTGTGGTAGAAAAATGTAGGAAANGTGGCCTTTTGTTTTCAACTTCATTCTTGTTTCTGAGTAGGATAATGATGCTTGTTGGTAGGGAGTAAGTGTTAGAATTAGTAGGAATTTGAGAGGTA…	VVTU9128_at
VVTU40849_s_at	-0.953593	8.31201	-5.06383	0.000443103	0.0257576	0.259023	VVTU40849_s_at	-1	VVTU40849_s_at	0.0257576	VVTU40849_s_at	VVTU40849_s_at	Major latex protein 22	Unknown	VVTU40849_s_at	GTGAGGGTGGCCCAGATCCCCATAACTGCCTAGAGTTTTCAGTTAATATCCCCAAAGATATCGAAAGTCCCCTTTTCAATGGGTAACCCCAAGGCCAAATCCCCCCTTTGCTAGTATCTTGCTCGTAAAAAAAGTTTGGAACTTGGAAGTCCATCTATTTCTATCTTTCAATAAACGCAAATTCCAGGTGTGGACTTGGTGATTAGTCCCGAAAAAATAAACTAGGTTTCCCTTGGTTATTTGTGCAAAAAAATTAGGGCATGAGTGGGATTGATTGTATGCTATTTTGTCCGGGAGTTGCTTTGTGTCTTTTGTAAT	VVTU40849_s_at
VVTU30404_at	-1.19776	10.726	-5.05812	0.000446912	0.0257576	0.25057	VVTU30404_at	-1	VVTU30404_at	0.0257576	VVTU30404_at	VIT_11s0016g02200	Beta-galactosidase	Metabolism.Primary metabolism.Carbohydrate metabolism.Monosaccharide metabolism.Galactose metabolism|Metabolism.Primary metabolism.Carbohydrate metabolism.Oligosaccharide metabolism.Glycan metabolism.Glycan catabolism|Metabolism.Primary metabolism.Lipid metabolism.Sphingolipid metabolism	VVTU30404_at VVTU3267_s_at	TATGGGTCTCCCGAATGTTGGCCTGCATTTTGAGACGTGGAATGCTGGGGTCCTTGGTCCAGTCACATTAAAGGGTCTAAACGAGGGGACAGTAGACATGTCATCATGGAAATGGTCTTACAAGATTGGTTTAAAAGGTGAAGCTCTAAACCTTCAGGCAATCACTGGAAGTTCCTCTGATGAGTGGGTTGAAGGATCGTTATTGGCTCAAAAGCAGCCCCTCACTTGGTATAAGACTACTTTTAATGCACCAGGAGGGAATGATCCATTAGCTTTGGACATGAGTAGCATGGGGAAAGGTCAAATATGGATCAATGGTGAAAGCATTGGTCGCCACTGGCCTGCATATACAGCACATGGTAACTGCAATGGCTGTAATTATGCTGGTATTTTTAATGA…	VVTU30404_at
VVTU9893_at	1.0114	5.91652	5.05112	0.000451624	0.0258598	0.24021	VVTU9893_at	1	VVTU9893_at	0.0258598	VVTU9893_at	VIT_08s0040g01470	Cis-zeatin O-beta-D-glucosyltransferase	Signalling.Hormone signalling.Cytokinin signalling.Cytokinin metabolism.Cytokinin inactivation by glycosylation	VVTU9893_at	GAAGATCGGGATCAACCTCTGTGATGGGAGGCGAATGACAAGGGAGGAAGTTTCGGAGAAGATCAGCCGTGTGATGTTTGGGAAAACGGCTGATGATTTGAGAAAGCGGATCAAGGATGTGAGAAAGACACTCGAGAATGCGGTGAGCCCCGTCGGATCTTCGGAAAGGAATTTCAGTCAGTTCGTGAAGGAGGCAGNGGACAAGATTCAGNAAAAAAAAAAAGTTTAGGATGAGGTGAACCCATGTATTTTGACGGTTTGCTTTTGTTAAATCAGTCAAACAGTGACTAAGAAATGGTCGACCAATTCATGCCCAGTCCCTTCATCGTTTCTCTTACTCTCAGCCCGGCCCATTATGGCATTGAGAAAAATCTGGTAATTTCACTTGTCCTGAAAATA…	VVTU9893_at
VVTU15369_at	-0.66722	5.55332	-5.04991	0.000452448	0.0258598	0.23841	VVTU15369_at	-1	VVTU15369_at	0.0258598	VVTU15369_at	VIT_01s0010g02430	Mitotic spindle checkpoint protein (MAD2)	Regulation overview.Regulation of cell cycle.Regulation of mitosis	VVTU15369_at	GCCCAGCTTTCGGAATGGCTAGAAACTGGAAAGCTACAGAGGGTGGTTCTTGTAATAATGAGCAAGGCAACAAATGAGGTGTTGGAGAGATGGAACTTCAGCATTGAAACCGATGGTGAAGTCGTTGAGAATGGGGTGTCAAGGGAGAAGAGTGACAAAGAGATTATGAGAGAGATACAAGCAATCATGCGACAGATTGCTTCCAGCATCACCTATTTGCCATGCATCGATGAACCCTGTGTGTTTGATGTGTTAGCATACACTGACACGGATGTTGCAGTTCCATTCACCTGGATTGAGAGTGACCCCAAACTGATTGCCAATCCACAGATGGTGAAACTGCATTCTTTTGATACCAAGATACACAAGGTTGACACTCTTGTTTCATACAAGAACGAT…	VVTU15369_at
VVTU18125_s_at	1.40132	3.93189	5.04226	0.000457676	0.0260599	0.227064	VVTU18125_s_at	1	VVTU18125_s_at	0.0260599	VVTU18125_s_at	VIT_08s0007g08540	Mg-chelatase subunit XANTHA-F	Metabolism.Primary metabolism.Cofactor metabolism.Tetrapyrrole metabolism.Chlorophyll metabolism.Chlorophyll biosynthesis|Metabolism.Primary metabolism.Generation of metabolite precursors and energy.Photosynthesis.Reaction center pigment biosynthesis	VVTU18125_s_at VVTU18132_s_at VVTU35580_at	GGAGTGCAACCTCAGGCCAAGTTGACAATTGGGTCTATGAAGAAGCCAACTCGACTTTCATTCAAGACGAGGAGATGCTAAAGAGACTCATGAACACCAATCCGAATTCTTTCA	VVTU18125_s_at
VVTU24406_at	1.18623	8.73741	5.02106	0.000472501	0.0264058	0.195573	VVTU24406_at	1	VVTU24406_at	0.0264058	VVTU24406_at	VIT_18s0001g04980	Acetyl-CoA carboxylase 2 (ACC2)	Metabolism.Primary metabolism.Lipid metabolism.Fatty acid metabolism.Fatty acid biosynthesis	VVTU24406_at VVTU3061_at	AAGGATCCTGGAAGAGCTGGCACATGAAATTCATGCATCTGTTGGTGTAAGAATGCATCGGTTAGGTGTCTGTGAGTGGGAAGTGAAGCTTTGTATAGCATCTGCTGGACAGGCCTATGGTTCTTGGAGAGTGGTTGTTGCAAATGTGACTGGTCACACCTGCACTGTGCATATATACCGAGAATTGGAAGATGCCAGCAAACACAGAGTGGTCTACCATTCAAAATCTGCCCAAGGTCGTTTGCAAGGTGTACCAGTAAATGCACACTATCAGCACTTGGGAGTACTTGATCGGAAGCGTCTGTTGGCCAGGAGAAGCAACACTACGTACTGCTACGATTTCCCACTGGCATTTGAGACAGCCTTGCAGCAGTTATGGGCATCCCAGTCCCAGGGCAT…	VVTU24406_at
VVTU39184_at	1.01149	6.34921	5.0243	0.000470198	0.0264058	0.200399	VVTU39184_at	1	VVTU39184_at	0.0264058	VVTU39184_at	VIT_18s0001g12160	Unknown protein	Unknown	VVTU10394_at VVTU39184_at	CCAAGATGCTGGGATCCGTTATTATGGTGGCAAGCTTGATGATATCACTGTCGTTGTTTCCTATATTACCAGTTACAGTAATGTATGACTCTCTACCTCTCATACTCACATATTTACATTCTAGGCTTTCCTGTCCAATCCTTTGTAGAAAGAAATTCTCCTCTTTTGCAGTTCAAGAGCTATCCCGTCCATTGTCAAAATGGTGAATACGCATTTCTGATATTAGATTGAATTTTCTTCCTAACTGTCCCCTATACCTTTCGACCTTGTGTAGTCCA	VVTU39184_at
VVTU15152_s_at	-0.80408	7.54302	-5.0292	0.000466748	0.0264058	0.207675	VVTU15152_s_at	-1	VVTU15152_s_at	0.0264058	VVTU15152_s_at	VIT_17s0000g05840	Calmodulin binding IQD31 (IQ-domain 31)	Signalling.Signalling pathway.Calcium sensors and signalling	VVTU15152_s_at VVTU35062_at	AGTTGAGTTACAGCCGGTAGAGAACAGTGGAAAAGATGAAAATATTCCTGTGGCAAATGAGGAATTGAGCTCTAAGGAGGATGCTATTAGCAATGAAAACCAAAAATCAAGGAAATGGCAAAGGAGGAAATAGAAGTGAGAGATCCATTTTGTCTTCAAAAGACGGAAATGCAAAGGTGGCAGTCCAAGCAGAGTGGAGAAGGTGATTGGAAAGAAATCCAAATTTTAAGAAAAGTTACAGTAAGTTAAATTTGTGAGCAACTTGTTGGCTTTGTCTTTATGGTGCAAGATTATTGTGTAAAAAAACTGAACATGGGTTCCCACTCGGAGGTGTGTGATTGTGCGAAGAGCTTTTTCAAAAGTTTCTTTTGCTTTTGAGTGTGAGAGAGTATATGTACA…	VVTU15152_s_at
VVTU20577_at	-0.986278	4.8847	-5.02813	0.000467496	0.0264058	0.206092	VVTU20577_at	-1	VVTU20577_at	0.0264058	VVTU20577_at	VVTU20577_at	No hit	Unknown	VVTU20577_at	GCACCAACGGTTTTGATGCTCTTGTACCCTCAGTACGGGGCCCCCATCACCTTTCGAACTTTATCCACACCTGATCAAGGGTCCTAAATCACTCCCATCCCCAGCCTTAGCGTGTGAGCGTATATATATGCTTTTTTCTTTTTTCCTTTTTTTTTTTCCCGACTGAACCCAAAATATCCCTATTATTGCCTCTCAGTAGTTTGGGTTTTTTCTTTTTTTCTTTTTTTTTTTTGGAAAAAAAATGGAAAAATGAAAATATTTGTTGCCATTCTCTTAGCCTTGGTATAGTACACTGACCCATGCCTGTCTTTTTACCAAATTGTCCAGACTATCCTGGCATGCAACCCCTTTGTCAGTTGTAAGATTTAGTCAGTTGCTAACATCCACCTTTTTTTTTTT…	VVTU20577_at
VVTU7853_at	-1.51701	5.39348	-5.02121	0.000472389	0.0264058	0.195807	VVTU7853_at	-1	VVTU7853_at	0.0264058	VVTU7853_at	VIT_14s0030g00660	Shikimate dehydrogenase	Metabolism.Cellular metabolism.Shikimate metabolism	VVTU1507_at VVTU7853_at	TATGCACCCCATTGATGGGTACCACAGTGGAGCAGATGCTGACCGAGATGAGAAAAGCAAAGGAAATTGGTGCAGATATTGTGGAAATCAGGCTGGATTGTTTGAGGAACTTCAGTCCTGCACAAGATCTTCAAATTCTTATCAAACAATCTCCTTTGCCAACTCTAGTGACTTATAGACCTATATGGGAGGGNGGTCAGTATGAAGGTGATGAAAACAAGCGACAAGATGCACTTCGACTCGCAATGGAACTGGGTGCAAGTTACATTGATGTTGAGCTTGAGGTTGCTCATGAATTCAATAATTCAATTTATGGGAAGAAGCCCCAAAACTTCAAAGTCATTGTTTCTTCTCACAATTTCCACAACACCCCATCTACTGAGGCTATTGGGAATCTGG…	VVTU7853_at
VVTU29863_at	-0.697295	4.92009	-5.01594	0.000476154	0.0265117	0.187965	VVTU29863_at	-1	VVTU29863_at	0.0265117	VVTU29863_at	VIT_09s0002g00570	Lipase GDSL 1	Unknown	VVTU15562_at VVTU29863_at	TAATAGGCAACTGGCTGAGCTACTGTGGAATGGAACTCCCAATTGCACAGCCCCTCACAATATCAAGCAGCTCTTTGGACACATGGAGTAGGAGATTTAGATCATATTACCTATAGAGATCCCTAGTACTTTTTTGTTGCTAGATATTTAGCTACTGGAGATGGTCTTGGAGGTTTTTTCTGTTTTATGATGTACTGTGTATGA	VVTU29863_at
VVTU1506_at	-1.10818	7.09176	-5.00825	0.000481699	0.0267219	0.176525	VVTU1506_at	-1	VVTU1506_at	0.0267219	VVTU1506_at	VIT_04s0023g03040	Lactoylglutathione lyase	Metabolism.Primary metabolism.Organic acid metabolism.Pyruvate fermentation|Response to stimulus.Stress response.Abiotic stress response.Oxidative stress response	VVTU1506_at	GGTGTTTTTCCATGACCCAGATGGCTACATGATTGAGATATGCAACTGTGAGAACATCCCAATCATTCCCATCTCTTCCTGCTCACTCAAACCCAGGGAGAGTCTGTACAACAGCACCACTGCTGGATATAAGTGTGGATTCGTGGAGACTGTGATGATGGACAAGTGTGGATTCATGGAGACTGTGATGATGGAGTCCCTGAGCAAGGATATGATGAACTTCTCATTCTAAGTTCTCTCTGCTGAAGAGATAATCAATTACTCTGCTGCAAATGTACTTATTATTAAAGGGTCTTCCTTGGTCTGCTGTTTGGTTTGATACAGAGTCTAATGGCTTTGTGGTATTTGTGATAAAAGATTCGNGAATTGGTTGAGATGTACTTATTTCCTTTCCTTTTT…	VVTU1506_at
VVTU2595_s_at	-0.866727	8.18211	-5.0034	0.000485235	0.0268195	0.169298	VVTU2595_s_at	-1	VVTU2595_s_at	0.0268195	VVTU2595_s_at	VIT_14s0108g00440	Tubulin alpha chain	Cellular process.Cellular component organization and biogenesis.Cytoskeleton organization and biogenesis.Microtubule organization and biogenesis	VVTU2595_s_at	CAGCTTTCAGTTGCAGAGATCACCAACAGTGCGTTTGAGCCATCTTCCATGATGGCTAAATGTGACCCTCGCCATGGAAAATACATGGCTTGCTGTTTGATGTACAGGGGTGATGTGGTGCCCAAGGATGTGAATGCAGCTGTGGCCACAATCAAGACAAAGAGGACCATCCAGTTTGTGGACTGGTGCCCTACTGGGTTCAAGTGTGGAATCAACTACCAGCCTCCCACAGTGGTTCCTGGGGGAGACTTGGCCAAGGTTCAGAGGGCAGTCTGCATGATATCAAACTCCACCAGCGTTGCTGAGGTGTTTTCAAAGAATGATCACAAGTTTGATTTGATGTATGCCAAGCGTGCTTTTGTGCACTGGTATGTTGGCCAAGGTATGGAGGAAAGGGAG…	VVTU2595_s_at
VVTU31519_s_at	0.920543	5.20657	4.98168	0.000501408	0.0273131	0.136901	VVTU31519_s_at	1	VVTU31519_s_at	0.0273131	VVTU31519_s_at	VIT_15s0048g02540	Pseudo-response regulator 9 (APRR9)	Signalling.Signalling pathway.Circadian clock signalling	VVTU17341_s_at VVTU31519_s_at VVTU40678_at	TCTTCCTCGGATGGTTCTGAGGGTTTTGTTAGTGGAACCTGATGACTCCACTCGTCAGATTATCGCTGCTCTTCTTCGGAAATGCAGTTACAAAGTTGCTGCTGTTTCTGATGGCTTGAAGGCATGGGAGGCACTGAAGGGGGAACCCCAAAATGTTGACCTTATATTAACAGAAGTGGAGTTGCCATCAATATCTGGATTTGCACTTGGGGGGTTGATAATGGAGGATGACATTTGCAAGAAGATTCCTGTCATAATGATGTCTTCTCATGATTCAATTAGCATGGATTTGAAATGCATGTTGAAGGGGGCCGCTGACTTTCTTGTCAAGCCTGTTAGGAAGAATGAGCTGAGGAACCTATGGCA	VVTU31519_s_at
VVTU16801_at	0.879691	8.10652	4.98359	0.000499962	0.0273131	0.139754	VVTU16801_at	1	VVTU16801_at	0.0273131	VVTU16801_at	VIT_09s0002g00590	Phosphoinositide phosphatase	Metabolism.Primary metabolism.Carbohydrate metabolism.Monosaccharide metabolism.Inositol phosphate metabolism	VVTU10352_at VVTU16801_at VVTU5778_at VVTU9686_at	ATCACTGGAATCTTCTACTTTCAAGTGACACCGCCCTTAAGGCCTGGACTATTGCTAAACGAACCTTTTTTTGAGAAAAATGTTTGTGGTGAGTGGTCTCTGAACTCCTCTTGCAATAAAATTGAGGATGCTGATAATTTGGAGAAGGACATCAGCAATTGTAGCAGTAACTCGAGTGGTGACTGTTCTGTAAAGAATCTTTCTTATAGAAATGAGGATGTTGATATCCTAGAATCTGAAGTTAGGAATGCTAGTAGTGGTGCAATTAGAAATTTCTCTTTTAAGCCCCCAATGTTCCAAAAGGGAGTCCTGAGGACCAATTGCATAGACTGTTTGGATCGCACAAATGTTGCCCAATATGCATATGGTTTGGTTGCTCTTGGACGTCAGCTGCATGCT…	VVTU16801_at
VVTU9991_at	-0.772744	5.52812	-4.98809	0.000496575	0.0273131	0.14647	VVTU9991_at	-1	VVTU9991_at	0.0273131	VVTU9991_at	VIT_09s0054g01690	Transcription factor	Regulation overview.Regulation of gene expression.Regulation of transcription.Transcription factor.Trihelix family transcription factor	VVTU9991_at	GATCTTCAGGAAGCTCAGCGCGATTTTATTCGGGCCTCAGTGGGGTTGAGCNGCAAAGGGAGGTTATTGGTGCCAAAGATGCTGCACTGCTTTGCAAAAGGCTTTGTGGATGATGCAAAACTGGCTGTATGGATATCACATTACCTTCCACCCCACCAGGCTGCCTTTGTTGAGCAGTGCATTTCACGGAGGCGACAAAGCCTTCTTGGTTCACGTAACTGTGGGATTCTTCCCTTTGATTCTCACTTCCGTTACCTGTTCCTGCCTGACCAACTTTCACTCTAATGGTGCTTGTTTTANACTAAATATGCAGCCTTAGGNCAATTTCCACCTTGGAAATGACTTGAGGATGGTTGCAGNTTTTGGTGTTTTTGCCTTGTAGACCAGTTGTATCCCTGT…	VVTU9991_at
VVTU7145_at	-1.08786	8.8011	-4.98551	0.000498513	0.0273131	0.142622	VVTU7145_at	-1	VVTU7145_at	0.0273131	VVTU7145_at	VIT_05s0020g01820	Integral membrane family protein UPF0497	Unknown	VVTU7145_at	TTGCCTCCCATGGATGTTCCAGTTACTGCTAAGTGGCGTTACTTATCTGCCTTTGTGTACTTTGTGGTCTCAAATGCCATAGCATGTTCCTATGCGGCACTGTCACTGTTGCTTTCAGTGGGGAACAGCAAGGGAAACAAAGGGTTGGGGTTGGCGATAACTGTGATGGACCTAGTGATGGTGGCGCTGCTCTTCTCCAGCAATGGAGCGGCGGGGGCCATAGGGCTGATGGGGTATGAGGGGAACTCGCGCGTCCGATGGGGCAAGGTCTGCAACGTGTTCGGGAAATTCTGCAACCAAGTGNCAGTTGCNCTTGGGCTGTCTTTTTTTGGAGGACTGGCTTTTTTCTTGCTGGTTGTGATGGCGNCTTTCNCCCTCAATAAAAGGCATTGAGTAGAA…	VVTU7145_at
VVTU6907_s_at	0.845015	6.23599	4.97487	0.000506589	0.0273482	0.126741	VVTU6907_s_at	1	VVTU6907_s_at	0.0273482	VVTU6907_s_at	VIT_18s0072g00120	Light stress-responsive one-helix protein (OHP2)	Response to stimulus.Stress response.Abiotic stress response.Light stress response	VVTU2330_s_at VVTU6907_s_at	CACCATCTGCCTCTGTGGACAAGAATGTGGTCACTCTGGAGTTTCAGAGGCAAGTAGCTAAGGAGCTTCAGGATTATTTCAAGCAGAGGAAGCTTGAGGAGGCCAATCAGGGTCCTTTCTTTGGCTTCATTGGCAAGAATGAG	VVTU6907_s_at
VVTU3327_at	-0.6586	5.02237	-4.97617	0.000505595	0.0273482	0.128681	VVTU3327_at	-1	VVTU3327_at	0.0273482	VVTU3327_at	VVTU3327_at	No hit	Unknown	VVTU3327_at	TCAGAGCACAGCAACTAAGTATTCATTGTGTTGTTTTGAGCTTTTGGGGTTTTCAACTTATCATGTCGAATTGGTGCTTTTAGTTCTGATCATGTTGTTTCTGTTGGTGATCTCATGGACCTTGTTCTACTTCTATCATAAGAATCCAAAAATATGGGTTCTGTGAGTAGCATAGGTTAGCGCCATCTGATAATGAGCCTGAAATGTTGAGTTCAAGCTTTTCATGTATTCAA	VVTU3327_at
VVTU9125_at	-0.704083	5.6016	-4.97308	0.000507962	0.0273482	0.124066	VVTU9125_at	-1	VVTU9125_at	0.0273482	VVTU9125_at	VIT_18s0001g02060	Cyclin A1	Regulation overview.Regulation of cell cycle	VVTU9125_at	GAGCTATCCCTTCTGGAGTACAGTATGCTCTGTTATGCTCCATCCCTTATAGCGGCTTCAGCAATTTTCTTGGCCAACTATATTCTTCTCCCTTCAAAGAGNCCTTGGAATTCTACCTTGAGGCACTACACACTCTACCAGCCCTCTGATTTGTGTGATTGTGTTAAGGCTCTTCATCGCCTATGCTGTAACAACCACAATTCTAGTTTACCTGCAATCAGGGAGAAATACAGTCAGCACAAGTACAAATTTGTGGCAAAGAAGTACTGCCCTCCTTCCATACCTTCAGAGCTTTTCCACAACCTAAGCAACTAAGCACTATGGCGTAATTTTTCCAATGTTCTGTTGGATTAGCTTCTGTGTGTATGGTGTAGGCTGCTTGTTCTAGTTCCAACTGCT…	VVTU9125_at
VVTU6676_at	-0.736847	7.8443	-4.97134	0.000509302	0.0273482	0.121463	VVTU6676_at	-1	VVTU6676_at	0.0273482	VVTU6676_at	VIT_17s0000g00290	Alpha-mannosidase precursor lysosomal	Metabolism.Primary metabolism.Carbohydrate metabolism.Oligosaccharide metabolism.Glycan metabolism.Glycan catabolism	VVTU6676_at	TTTGGCTCACCTCTACGAGGTTGATGAGGACAAGGATCTCTCAGTTATGGCAAGTGTGGAACTGAAAAAACTCTTCCCAAATAAGAAGATAAGTAGTGCAGAGGAGATGTCCCTATCTGCCAATCAAGGAAGAGCCGAGATGGAGAAGAAAAGACTGGTGTGGAAAGCAGAAGGCTCTCCCCAAGGAGCCAAGGCGGCAAGGGGAGGAGCTGTTGATCCAGCAGGGCTGGTGGTGGAACTCGGCCCTATGGAAATTCGTACCTTTGTTATCAGCTTCCTTTAACTTCCGATCTCTGACAGCCAGCTACCCGCCTACATGAATAAAAACCTTGTTTCTCATAATAAAATGCCAGAAAGCTTCTCTCGCAGTCTGCTCAAAATAAAGATCATCAGAATTCG…	VVTU6676_at
VVTU35107_s_at	-1.36141	7.10865	-4.95898	0.000518914	0.0277656	0.102983	VVTU35107_s_at	-1	VVTU35107_s_at	0.0277656	VVTU35107_s_at	VIT_18s0001g09400	Cytochrome b5 DIF-F	Unknown	VVTU35107_s_at	ATGGCTCCCCAAAAAGTTTTCACTCTCTCACAAGTTGCCCAACACAAGTCCAAGACGGATTGCTGGTTCGTCATTCATGGCAGGGTTCTGGACGTGACCAAGTTCTTGGAAGAGCACCCGGGAGGAGAAGAGGTTTTGGTAGAGTCGGCTGGGAAGGACGCAACGAAGGACTTTGAGGACATCGGGCACAGCAAGGCAGCTCAAAACTTACTCCTCAAGTACCAGGTCGGAGTTCTCCAAGGCTACAACATCCAGGACGGTGCAGCATCCACTAAGGATGCTCCCTACAAGGAAACAAAGACCAAAGAAATGAGCGCTTTCGTCATCAAGAATGACAGCACGCCCACGTATGCTGCTCTTCTGGAATTCTTGGTTCCTCTCCTTGTTGCCGGTTTCTTC…	VVTU35107_s_at
VVTU24151_at	-0.697857	7.56096	-4.94466	0.000530295	0.0281273	0.0815382	VVTU24151_at	-1	VVTU24151_at	0.0281273	VVTU24151_at	VIT_12s0055g00370	Harpin-induced protein	Response to stimulus.Stress response.Biotic stress response.Virus stress response	VVTU24151_at	AAGGAAGCAGTCTCTAACATACAAGCAGTGCGGATTTGATGGACTGAGCGTTTGAGCAGAGCATGAAGCTGAAGTTTCTGCCTTCCAATCATTTTTCTCTCTATCCAAACAGACAGATGAGAAAAGAAAAAACGGGCAAAGCAGATCTGATGTGAGCTACCATATTAAGGAAAGGAAAGGAAAGGATAGGAAAAAGCCGGTAGGTGGGGGAAAAAGCCCTCTTGAGTAGCATTTGTGAAAAGTAAAAGAGAAAATTGGAAAGGGGAGAAATGGGGGTCTATATATAGGAATTTGACTTTCCACGATTTTGGAAATTTTCTATTGGTTATAAGTTCTAACCAGCTGTAAAGTGTGAGAGCCATGTATGTTATTATTATCATAAGCCCCATTAGCTAATCT…	VVTU24151_at
VVTU15911_at	-0.927571	5.58782	-4.94506	0.000529975	0.0281273	0.0821344	VVTU15911_at	-1	VVTU15911_at	0.0281273	VVTU15911_at	VIT_00s0471g00020	Unknown	Unknown	VVTU15911_at	GAAGTGGTCCAACAGCTCACAGGTGCACCAGAGTTCCAGTCTCGGCGCCTCCAGAGCGTGGCACCTCCCCCGCTTAATCTTAGTCCCGCAGCCCCATTGGTGGACTCCACTGGCCCTGCGGCGCCGCTGCAGCTGTTTTCTTCTCCGGAGAAGACACCATTGTCTGCCCTCTACAAAGACTTGATGAATGACACATTGGAGACAAGAGCAGCTCCGAAACTATGTGACAATCTATCGATATCAAGTCCGTTGGGGTTCGCCTTCTCTCCATCTTCTTATCCGTGGTGCTCTTTCCCTCTTCTGAGTCCAGGAACTCTATCCGCCTTGGAGCAAAGCACAGTTCTTTAGGTTTACTTTCCGTGATTTGGGCTGTCCACCATCCCAATAGTCCTCTGCAGC…	VVTU15911_at
VVTU3267_s_at	-1.11767	11.2037	-4.94345	0.000531267	0.0281273	0.0797268	VVTU3267_s_at	-1	VVTU3267_s_at	0.0281273	VVTU3267_s_at	VIT_11s0016g02200	Beta-galactosidase	Metabolism.Primary metabolism.Carbohydrate metabolism.Monosaccharide metabolism.Galactose metabolism|Metabolism.Primary metabolism.Carbohydrate metabolism.Oligosaccharide metabolism.Glycan metabolism.Glycan catabolism|Metabolism.Primary metabolism.Lipid metabolism.Sphingolipid metabolism	VVTU30404_at VVTU3267_s_at	ACTGCATTGGGAAGCAATCTTGTTCAGTATCTGTAGCTCCTGAAGTTTTTGGAGGAGATCCATGCCCAGGTAGCATGAAGAAACTCTCTGTGGAGGCGCTCTGCAGCTGAAGTCCAGCAACATTCATACAACCCAATAAATAAAATCTCATATCAAATCTCATCTAATACATGGCATTTCCTTACAGCTTTCAGATTTTTGTTTTCCCCTTGTGCGTGTTTTTTTGGGTAATTCAAAGGTTACACATACCAGCTTACTAAGGCCAGAGGGTAGAAATTGTACAATCATAGGGCACACCATTTGGCCAAAGCCAAATATATATAGATCATGAAGATGAAGGCAAAGAGCTTCATCTATGNAAACAAACTACTAGAAGTTATTCATCTATACACAAAGGTT…	VVTU3267_s_at
VVTU10525_at	0.82823	5.024	4.9358	0.000537469	0.0281361	0.0682535	VVTU10525_at	1	VVTU10525_at	0.0281361	VVTU10525_at	VIT_18s0001g07850	Lyase	Unknown	VVTU10525_at	TTAAGTTCACACTCGACACCGTGGATCAGATCGGAACCTACAAGCTGAGAGTGGCAATTGCCTCAGCAACACTTTCCGAGTTGCAGGTCCGGGTCAATGATCCAAAAGCAAATCCTCCTCATTTTACAAGTGGGCTAATAGGGAGGGACAACACAATTGCGAGACATGGCATTCATGGGCTCTACTGGCTTTATAGTGTGAATGTACTGGGGAATCTGCTCGTGGAAGGTGAGAATACCATTTTCCTCACGCAGCCAAGGAGTACCAGCCCTTTCCAGGGGATCTTGTATGACTATATTCGTTTAGAAGCTCCTCCGTCTCCCGATTCCAATTCCAACAAGAAGCTTGCTTAACTTTAATAGGAAATTCAATAGGAATTCTCATCCATATATATATATA…	VVTU10525_at
VVTU1377_at	0.681117	9.87551	4.93985	0.000534179	0.0281361	0.0743229	VVTU1377_at	1	VVTU1377_at	0.0281361	VVTU1377_at	VIT_11s0037g00040	Basic helix-loop-helix (bHLH) family	Regulation overview.Regulation of gene expression.Regulation of transcription.Transcription factor.bHLH family transcription factor	VVTU1377_at VVTU8958_at	TCCAGGAACCCCATGGTGGCTGCTGCCGCCGTCGCCGCCTCCAACATCAACAACGGCAGCCACACTCACCCACTCCTACCTAATTCCAACGCCGATGGCCCCTCCTCCCCCAGCATGTCCGTCCTGACCGTGCAGTCAGCCACCATGGGGAACGGCCTGGCCGACGCGCCCGTAAAAGACGCTGCCTCCGTTTCCAAGCCCTGATCACCTGCCGCACTGACTTTACTAGTCCGGTAGTGGGTAGATGTCGGCCGTCAAAGTCTAGGGAAATAAGGTGGTGGTGGTGGTGGTGGTGTTGTGACGAGACTAGCTTATTTACGTAGACTTTGGCTCTTCTCATCAGCTAAGCTAACTACTACTAGTAAGTAGTATTGAGTATCACAACAATACCCTAGTCCC…	VVTU1377_at
VVTU24190_at	0.670426	6.33302	4.93744	0.000536132	0.0281361	0.0707154	VVTU24190_at	1	VVTU24190_at	0.0281361	VVTU24190_at	VIT_14s0066g00370	Protein kinase ATN1	Signalling.Signalling pathway.Protein kinase	VVTU24190_at VVTU7128_at	TCTCTTTTCCAATCTGGGATTTCAGTTTTCCTCTGTATCTCTACCTTCCCTTCTCGGTTTTCCTGGCTCCCTCCATTCCCAAGAGAGCTTTAAATGCTCTGTTTCTGACACTGCTTCTTGGGTTTTGCTTTGTTTTATTTTTCTTTTCTGGGATTGTTGGCGGCTGTTTCTGAAACATGTGGGTTTTTATTCTTTGCCTCCTCAACAAAAGCATCTCTCAATCTTTTTCCCTTTTTTTACATCTTCGGGAATGATATGGGTCTGTGAGACCGAGCGGTGCATGTCTTCCTGTACTCCACTGTTTCGCGATTTTTGTAGTTGATTTGCTTCAAATGAGTGACGAACACAAGGGTTTTGGCTTGATTATTGAGTAGATGCTAATTCAGCTATTGATTTGAG…	VVTU24190_at
VVTU21982_at	-0.956924	4.23502	-4.93406	0.000538891	0.0281361	0.0656413	VVTU21982_at	-1	VVTU21982_at	0.0281361	VVTU21982_at	VIT_00s0600g00010	Unknown	Unknown	VVTU21982_at	CAATATGCAGCAAATGATTCGTGAAGAGGTGGAGGGGATGGCTCGACCCAAACGTTTTTTTAGCTCATCATGTAGAACTCGGTTGTCAACTCCATCGGAACTCACCGTGGGGAATCCGACATGCAACAAGTGTTCAGCTCTTGTTTTAGATATTAATTTTTGTGGACTTTGGGGTAAATCAATTGAATTAAAACAGTTTTTGTTTCAAGCTTTATGGTCTGAGGGCCATTTTCCTTCCTGGGTCTGATTCCAGAAGTGGGTCTTGTGGCACCGGTGTTTTCTTCCCTCGTGGAACCGGCAACCCTTTAGATTCACGCAAGAAACAGGGATGCTCCACTGCCCTTATACCAGCCAGAGTAGCCCAGGCCCTGAAACTCAACTTTGATGAAATGGGTGTTG…	VVTU21982_at
VVTU8076_at	0.779924	8.85793	4.92434	0.0005469	0.0284346	0.0510571	VVTU8076_at	1	VVTU8076_at	0.0284346	VVTU8076_at	VIT_17s0000g04540	Enolase	Metabolism.Primary metabolism.Carbohydrate metabolism.Glycolysis and gluconeogenesis	VVTU8076_at	ATAGGCACCGTGACTGAATCCATTCAAGCTGCACTAGACTCTAAAGCTGCAGGATGGGGTGTGATGGTCAGTCACCGGAGTGGTGAAACAGAAGATAACTTCATAGCTGATCTTTCTGTGGGCTTGGCAAGTGGACAGATCAAGACTGGCGCNCCTTGCCGAAGTGAGCGGTTGGCCAAATATAATCAGCTTTTGCGCATTGAAGAGGAACTTGGACATGTGCGTTATGCCGGTGAAGCTTTCAGATCACCCTAGGAAAAAAAGAAAGCTCNGGCTGCTTTATTCGCAATAAGTACTGGATTAAATACACCATAAAACAAGTTGAGCTCCTAGTAAAACCAGGTTTGTGAGAAAGTAGGAAAGGTTTTTAGGTAACCAATCTGCTGANNNNNNNNNNNN…	VVTU8076_at
VVTU36004_s_at	0.634567	11.7824	4.92257	0.000548378	0.0284346	0.0483877	VVTU36004_s_at	1	VVTU36004_s_at	0.0284346	VVTU36004_s_at	VIT_05s0020g00970	Thioesterase family	Unknown	VVTU36004_s_at	GTCCAGCTCTGGAAGATTGATCCCTCAAACTCAGAAATCAAGACCCTGATTTCATCATCTAGAGTTACTCTTGTATGCAACATGCCGGTGCCGGAGCATGCTAAAGCTGCCGGTGAAATTCTCAAGAAGTTTGCAAAATTATGAGCATCTTGTGCTAAATGATGGTTTCAGTTGAAGCGTAGTTGTATTCGATCTTTTATGACTTGTTATCTATGGTCAGACCCTGAATAATCTCTGCAAACTGTCCATGGTGCTAAGCTAAAGATGCTTTCATGAATGGACCCAT	VVTU36004_s_at
VVTU12008_s_at	0.659758	6.80045	4.91657	0.000553401	0.0285956	0.0393742	VVTU12008_s_at	1	VVTU12008_s_at	0.0285956	VVTU12008_s_at	VIT_15s0048g00790	TCH2 (touch 2)	Response to stimulus.Stress response.Biotic stress response	VVTU12008_s_at VVTU15416_s_at	GCGTGTTCTAATCAGCCTTGGATGCGTTAAGTGCAGCCTCCAAGAGTGTAAACGTATGATTAAGGGAGTCGACAAAGATGGCGATGGGTTTGTTGATTTTGAAGAATTTAGATCAATGATGACAGGATGTGCTAGTACTAAAGCTATATGAGGCTGACCCTGGATTTCGATTATTCAACAAGCTTTGTAGGGAAGAAGAAGAAGAAGAAGCATTTAAGTACCAGAAGTTCTTCTTTGCTTCTTGGAGATAAGTTTTCATCAAGCTAGGCAAGGAAGCTATGTGGGATTCATGCAGGAAGAAACTAGAAAGACTGATTCTAGACATTTTTTCCCCTTTCAATTAGGTTTAGTTGAATTGTTTTTTCAATAAACTCAGTGCCTGCAATGCTTCTGATTTTG…	VVTU12008_s_at
VVTU15242_at	-0.806959	9.44888	-4.9121	0.000557168	0.0285956	0.0326663	VVTU15242_at	-1	VVTU15242_at	0.0285956	VVTU15242_at	VIT_13s0064g01660	Prunasin hydrolase isoform PHA precursor	Metabolism.Cellular metabolism.Amino acid derivative metabolism.Cyanoamino acid metabolism	VVTU15242_at	AAAAGCTATCAAGGAGGGCGTCAATGTGAAAGGATACTTTGCATGGTCTTTTCTTGACGACTTTGAATGGGATGCTGGTTTCGCCTTTCGCTTTGGCCTTGGTTATGTGGATTATAAAAATGATTTAAAGCGATACCCAAAGCATTCTGCTTATTGGTTCAAGAAGTTCCTCCAAAAATAAAAAATTGTAATCCCAGCTACTTGGTGGTTTTTGCCATCGTCTAGAGTTTGGTATAATTAATTAGTATTAGTGTGCTAAAAGAGGATCTTTACCATGGAAACAATGGTTATGTGTGTTGTAATATGAGACTTGCTTAACTTAGTATTAATAAGAAGAAAGCCTCGAGTCTTTCTCATTTCATGAAGTGTCTTCTA	VVTU15242_at
VVTU7588_at	-1.04884	7.69529	-4.91434	0.000555276	0.0285956	0.036029	VVTU7588_at	-1	VVTU7588_at	0.0285956	VVTU7588_at	VIT_14s0083g00520	Proline oxidase	Metabolism.Primary metabolism.Amino acid metabolism.Amino acid biosynthesis|Metabolism.Primary metabolism.Amino acid metabolism.Amino acid catabolism|Metabolism.Primary metabolism.Amino acid metabolism.Arginine and proline metabolism.Proline metabolism.Proline catabolism|Metabolism.Primary metabolism.Amino acid metabolism.Glutamate metabolism.Glutamate biosynthesis	VVTU7588_at	TGAAACTCAACTGGCTTCTTCCTTGGGCTATGATTCTCCCGTTCACAATAGCATTGAGGAGACTCATGCTTGCTTCAATGGTTGTGCTTCTTTCTTGCTCGAAAGGATCGCTGGTGGCTCAGGTGCTGTTGTTTTGGCGACCCACAACCTTGAATCAGGGAAATTGCTAGCCACAAAAGCGCGAGACTTGGGAATTTCGAAGGAAGACCACAAGGTCCAATTTGCTCAGCTATATGGAATGTCAGAGTCACTTTCATTTGGTTTGAGAAATGCAGGGTTTCAGGTTAGCAAGTACATGGCATTTGGGCCAGTAGAGAAGGTGATGCCGTATCTCCTTAGGAGAGCTGAAGAGAACAGAGGACTCTTATNTACTTCAACTCTTGACAGACACCTCATGAG…	VVTU7588_at
VVTU21909_s_at	-0.623057	10.6908	-4.90874	0.000560024	0.0286448	0.0276101	VVTU21909_s_at	-1	VVTU21909_s_at	0.0286448	VVTU21909_s_at	VIT_15s0048g02610	Ribosomal protein P1 acidic 60S	Metabolism.Primary metabolism.Protein metabolism and modification.Translation	VVTU21909_s_at	AAAGCAGCTAATGTTCCAGTGGAACCTTATTGGCCACTCTTGTTCGCAAAGTTGGTGGAGAAGAGAAGTATTGAGGATCTCATAACTAATGTGGGCTCTGGTGGTGGTGGTGGTGCTGTGGCTGTTGCTGCCCCTACTTCTGGTGGTGGTGGTGGAGCTGCTGCTCCTCCTCCAGTTGAGGAGAAGAAGGTAATTCATTGGGTTTTGTTATTTGAAATTTGAAGGGCATTGGACTTTTTTGGTTTTTAGGTTGGTTTCTTATTTCTCTGATTGATTTATGTATTTTCTTAATGCAGGAAGAACCCAAGGAAGAGAGTGATGATGACATGGGCTTTAGCTTGTTTGATTAGGAGCTTTTGATTTGGTTTGTCGCTAGTTTAGTCCTGTGTTAAATCTTCT…	VVTU21909_s_at
VVTU25675_x_at	1.53767	8.27046	4.90247	0.000565396	0.0288218	0.0181708	VVTU25675_x_at	1	VVTU25675_x_at	0.0288218	VVTU25675_x_at	VVTU25675_x_at	ELIP1 (early light-inducible protein)	Response to stimulus.Stress response.Abiotic stress response.Light stress response	VVTU25675_x_at	TCAAAGGTGGGAGCGTGGAGTCCAAATCGAAGGGGTTGATGACTTCTGATGCGCAGATGTGGAATGGGAGGTTCCCCATGTTGGGTCTGGTCGCACTCGCCTTCGCTGAATATGTTAAAGGTGGTGCTCTTGTCTA	VVTU25675_x_at
VVTU2894_at	-0.625004	10.538	-4.89656	0.000570507	0.0289844	0.00927165	VVTU2894_at	-1	VVTU2894_at	0.0289844	VVTU2894_at	VIT_02s0025g01080	No hit	Unknown	VVTU18007_s_at VVTU2894_at	TGCTCACATACATCATCCATTGACCCACAAAGTGAAGGAAAAAAGCTGAAAAGGAAAAGGGGAAAAAAGAAAAGATGTTTTGGTTGGAAGCAGCTATAAGNTTTAAAGAGTAGGAAGGNGAGAGTGTTGGGGCAGTATTTATTCAGGAAGAAGACTTGTTGGTAGATGGGTTATGTCTAGGTCGGACATGATGGTCTTGTTGTATGTAGCTTTCTGACTAGACAATATTATTTGGCGNGTGTTTTTTGCTAATTTTATATTCTGTTTGCTTGCAGAATTTCTTCCTTTTTTGGAAGAATTGTTTGTGAATCCTTTGTGTTCATTTTTCTGGTTGTTCACTTTGTGA	VVTU2894_at
VVTU18900_s_at	0.771418	9.44378	4.89284	0.00057375	0.0290514	0.00366605	VVTU18900_s_at	1	VVTU18900_s_at	0.0290514	VVTU18900_s_at	VIT_05s0029g00310	Serine hydroxymethyltransferase 1	Metabolism.Primary metabolism.Amino acid metabolism.Glycine, serine, and threonine metabolism|Metabolism.Primary metabolism.Coenzyme and prosthetic group metabolism.Folate metabolism	VVTU14437_s_at VVTU18900_s_at VVTU22690_s_at VVTU2275_s_at VVTU28091_s_at VVTU35121_s_at	GTTTGGTGACAGCAGTGCCTTGGCTCCTGGAGG	VVTU18900_s_at
VVTU14625_s_at	1.22713	5.07066	4.88647	0.000579345	0.0291391	-0.00593056	VVTU14625_s_at	1	VVTU14625_s_at	0.0291391	VVTU14625_s_at	VIT_06s0004g01510	Lipoxygenase (LOX2)	Metabolism.Primary metabolism.Lipid metabolism.Fatty acid metabolism.Oxylipin biosynthesis	VVTU14625_s_at VVTU22687_s_at VVTU22687_x_at VVTU38354_x_at VVTU3931_s_at VVTU5964_s_at VVTU8427_s_at	TGGAGGGTTCTTGTCTAGCCTGATAGGGTTGAGCCATGGGCTCGATGATGTATCTGACTGGCTTGGTAAAACACTCCTCTTGGAGGTCGTCAGTTCAGAGGTTGACCCCAAGACGGGCTTAGAGAAGAAACCCATCGGCGCATATGCTCATCGGGCTGCCGAAAAGGACGGGGAAGTAACATATGAATCAGACTTCGTGATTCCTGATGATTTTGGGGAGATTGGTGCGGTTCTTGTTCAGAATGAGCACCACAAGGAGATGTACCTGAGGTACATAGTCCTTGATGGCTTCCCAAATGGCCCCATTGAATTCAACTGTAGTTCATGGGTTGCTTCCA	VVTU14625_s_at
VVTU411_at	-0.762028	7.16314	-4.88699	0.000578886	0.0291391	-0.00514625	VVTU411_at	-1	VVTU411_at	0.0291391	VVTU411_at	VIT_13s0019g01380	Integral membrane protein	Unknown	VVTU411_at	CTCCCCAGTTATTTCTCTTGTACTAAGGCTCCTCACCTTCATTTCCATTTTGATATCGCTCATCATACTCACCAACAACTCTGCAACCATAGTAGTAAATTCCACTGAGCTCAAGCTCCGGTTTAAGGATGTTTACGCTTACCGATATATGCTTTTTGCGCTTGTCGTCGGACTTCCATACACCCTCTTGCAAATTGTGTTCGGGATCTATCATGTGAGCATGGGAAAACGCATATCGTCCAGTGGTGAAAGTCTTCTTCAATTCGACTTCTACGCTGACAAGGTGATGTCCTACATACTAGCCACAGGCACTGGTGCAGCATTTGGGGCGACTCTAGATCTGAAGGAAGTATTTTCAGAACTCGGCTCAAACTACAACAAATTTTTCAACAAGGGAAG…	VVTU411_at
VVTU8805_at	0.714804	7.21245	4.87629	0.000588403	0.0292019	-0.0212736	VVTU8805_at	1	VVTU8805_at	0.0292019	VVTU8805_at	VIT_18s0001g04420	Phosphopantothenate--cysteine ligase	Metabolism.Primary metabolism.Coenzyme and prosthetic group metabolism.Pantothenate and CoA metabolism.Pantothenate and CoA biosynthesis	VVTU8805_at	ACAAGATTCAGTCAGCATCTGGCCCNTTAGATATGCGGCTNGTTCAAGTACCAAAAATGCTCTCAATGCTGAGGAAAATATGGGCTCCCTTGGCCTTCTGCATATCATTCAAGCTGGAGACAGATTCAAATATCCTTTTACAAAAGGCTGATATGGCTCTTCAGAAGTACAAGATGCATGCTGTNGTAGCAAATGAGCTTTCAACTCGTAAAGATGAGGTTGTGGTTGTTACAAGTAATGAAAGGATATCTGTTAAACGGGACAAGGCTGTGGCTGGTGATGATGTTGANAATCATCTGATCNAACTCCTTGTTGATAGGCATTCACTCTATATTNAAGCTGGCCCNNACCATGGTGCCTGAAAGCTTACTTGACAGGCGGATTTTTCTTAAACAAACA…	VVTU8805_at
VVTU12227_s_at	-0.558875	10.3347	-4.87473	0.000589809	0.0292019	-0.0236328	VVTU12227_s_at	-1	VVTU12227_s_at	0.0292019	VVTU12227_s_at	VIT_18s0001g14500	SHD (shepherd)	Response to stimulus.Stress response.Biotic stress response	VVTU12227_s_at VVTU16311_s_at	GTTGCATTTAGGTTTTGTGTTTTGTGGGGTCCGGTGAGGATGCTAAATTATAGGATCAATGTAAACATTAGTTGACAAGAATTTTGCCTCTAGCATTTAGTTCAACGGAAGGTGCAGACAAGTGGCTGCTGTCTTTGTTTTTCTTTCTATGCAAA	VVTU12227_s_at
VVTU8855_at	-0.646189	7.16795	-4.87256	0.00059177	0.0292019	-0.026916	VVTU8855_at	-1	VVTU8855_at	0.0292019	VVTU8855_at	VIT_06s0004g05870	Tubulin beta-3 chain	Cellular process.Cellular component organization and biogenesis.Cytoskeleton organization and biogenesis.Microtubule organization and biogenesis	VVTU27131_at VVTU8855_at	CCAGGGCAGCTCAATTCTGATCTGAGAAAGCTGGCTGTAAACCTCATCCCCTTCCCTCGCCTCCATTTTTTCATGGTGGGTTTTGCTCCACTCACTTCCCGGGGGTCTCAGCAGTACCGGAACCTGACAGTCCCGGAGCTCACCCAGCAGATGTGGGATGCAAAGAACATGATGTGCGCAGCTGACCCGCGCCATGGCCGGTATCTGACAGCTTCAGCAATGTTCCGGGGAAAGATGAGTACCAAAGAAGTGGACGAGCAGATGCTGAATGTGCAGAACAAGAACTCATCCTACTTTGTGGAGTGGATCCCCAATAATGTGAAGTCAACAGTGTGTGACATCCCGCCGACTGGTCTAAAGATGGCGTCGACATTTATAGGGAACTCAACGTCGATACAG	VVTU8855_at
VVTU6824_at	-0.779605	7.9351	-4.87753	0.000587294	0.0292019	-0.0194074	VVTU6824_at	-1	VVTU6824_at	0.0292019	VVTU6824_at	VIT_13s0064g00440	24-sterol C-methyltransferase	Metabolism.Primary metabolism.Lipid metabolism.Steroid metabolism.Steroid biosynthesis.Sterol biosynthesis	VVTU6824_at	GAAAGACCTAGCTGTGGGCTCACCTCTTCCTTGGTACTTGCCTTTAGATAAAAGTCACTTCTCATTAAGTAGCTTCCGTCTAACAGCTGTTGGACGTTTCATTACTAAAAACATGGTCAAGGCTCTAGAATTTGTGGGACTTGCTCCAAAGGGAAGTCAAAGAGTTCAAGCTTTTCTAGAGAAAGCTGCAGAAGGGCTAGTTGATGGTGGAAAGAAAGAGATCTTCACACCCATGTATTTCTTCTTGGCTCGAAAACCAAACTCAGATNGTCAGTNATGTGNNAGTTGGACCCAATAACCNGCTGTAGGTATCAAATCAAAAACTCTCTNNTAGAACTGGGAATTGACCNGCCTAGGCTGACTTTTGGTGTGTGATTGCTTGTCTTCTTTCGGTTTCCT…	VVTU6824_at
VVTU297_at	-0.821097	8.19499	-4.87207	0.000592204	0.0292019	-0.0276416	VVTU297_at	-1	VVTU297_at	0.0292019	VVTU297_at	VVTU297_at	Unknown protein	Unknown	VVTU297_at	TCGCCTGCTGCAGTTTCTGGAAGAGAAGCATTGCTCGGCGAGAAAGCAAAATTCCTCCAGTTCTGCCATCCGACAAAGCTTGCCAGAAGATCAGGAGTTCAAGACTCTGTCCTCTGCGCTTGAGGAAGTTCATCACAAAGGCACACTTATGGAGCGAGTGGCAATGCTTGAGAATCGAGTTTTACAGTTGACCCTGCAGATGGATGAAGGAAACACATCAGGGTCGAGCTCTTCCACCATTCCAGATCCTGTAAAAACTGATAAGCCTTCGGGTTTACACACCATCACCAGACAGGAGGAAGGCTCCGCAGAAGCATGTGTGACGAAGCCACAGGCGTCCCATAAAAGAAGANNNCAGAAAACAATNGGCCCCATAACGCGCCACAGAAAATGGGTGGC…	VVTU297_at
VVTU10597_at	-1.1053	5.56032	-4.8806	0.000584547	0.0292019	-0.0147714	VVTU10597_at	-1	VVTU10597_at	0.0292019	VVTU10597_at	VIT_01s0026g01020	Binding	Unknown	VVTU10597_at	GAACACATGTTGCAAGCTGCCCGGAGCAGAATTCTTGAGTTCTAAGTTTTGGAAGAGAACAGAAGGCCATACGACTTCAAGATTCTCTTCTACTGGCAGCATCCAAGCATTAACTACCATAAATAATATGCCCAATAAATATGCCAGCAATATGGTAGATGAACAAAAGCTTCAGCACCAAAATTTGGATGGATTTGTTGCAAATCCATTAGCTGATATTCATGGCACTTCAAGAACTCTAATTGATGGGGCATCTCCAGCTACTCAAACAATGCCAGTGAACCTTAGCCGCAGATTAGCTGCATAGATAAGATGGAAGTGAAATATGTTCCGATGACCAGTGTTATCGAGAGACGGCAGTCATGGACTCATGATCAGCGACACTTGACCACGACAGGA…	VVTU10597_at
VVTU116_at	-0.748065	5.86801	-4.86423	0.00059934	0.0293618	-0.0394882	VVTU116_at	-1	VVTU116_at	0.0293618	VVTU116_at	VIT_05s0102g00810	Unknown protein	Unknown	VVTU116_at	AAAGGTTTCTTCTTCAAGTGAACACTGAAATTCCTCCATTGAAAGCGAAAGGAGATGGAAGCAAGTCAGTGTTACTTGATGCCTGTAGGCTGGCCAAGTCTTTGCAATCTCTGGAGTCAGAAAAATGGAACAATGAAAAGAAATGGGAGATGATGAGTCATGTGTGGGTAGAGATGCTATGTTATGCTGCATGTCACTGTCCACGGAATGAACATGCCAAGGAGCTAACGCAAGGTGGAGAGCTGCTCACTCATGTCTGGCTTCTCATGGCTCATTTTGGTATTACTGAACATGTATGCCAGGATTAGGCTGGTTGTGAATTAGGAATGCTGACGACAAAGAGGTTGGGTGGATTTTCTCCATTTCCATGGAAATTCCTTTTTTCTCAAAAATGGTTTT…	VVTU116_at
VVTU7180_s_at	-0.856476	6.75224	-4.8645	0.00059909	0.0293618	-0.0390761	VVTU7180_s_at	-1	VVTU7180_s_at	0.0293618	VVTU7180_s_at	VIT_18s0122g00550	Cyclin-dependent kinase B2;1	Regulation overview.Regulation of cell cycle	VVTU7180_s_at	TATAGAGCCCCTGAAGTACTTTTGGGGTCTACCCATTACTCAACTGCAGTAGATATGTGGTCAGTTGGCTGTATATTTGCTGAACTAATCACAAAGCAAGCACTGTTTCCTGGGGATTCTGAACTGCAGCAGCTCCTTCATATTTTCAAGTTACTGGGCACCCCCAATGAAGAGATGTGGCCAGGAGTGACGAAACTACCAAACTGGCATGAGTTCCCCCAGTGGAGCCCAAATCAGAATCCTAAGAATTCACCATCGGCTTTTCCTAATCTGTCAGCAGCTGTTCCTAATCTGGATGAAGACGGGCTTGATCTTTTATCGAAAATGTTGAAGTATGACCCTTCAGAGAGGATTTCGGCAAAGAAAGCTATGGAACACCCTTACTTCGACGATCTGGAC…	VVTU7180_s_at
VVTU35624_at	0.815571	7.66963	4.84871	0.00061373	0.0299695	-0.062957	VVTU35624_at	1	VVTU35624_at	0.0299695	VVTU35624_at	VIT_07s0130g00040	Myb domain protein 4	Regulation overview.Regulation of gene expression.Regulation of transcription.Transcription factor.MYB family transcription factor	VVTU17544_at VVTU35624_at	GCCGATTCGGCGGAAGAGTACTCAAACAGCAGCAGTGGTGTCACCACTGAAGAACTCTACCCACAACTTAGCCTTGAGCTCTCCATAGGCCTTCCTCATCGCCCTCAGATTCAAGCTACAAATGTAAAGGAACCAAAGAAACAACCGCAAGAGCAGCTTCCTTTTCAGTTCTTTGGGGCTTCATCAGCCTCGACCAAAAACCATCAATCTTCATGTTTCTGTCAAAATCTAGGGTATCAGAACAAAACCCAAGAATGTAACTGCAAATCAGTGACAAGGATGATCCCTGCAGATGATCTCTACAGATATTACACGGCCTTGGATTCATGAAAAAAGCTTAGGAAAGTGCCTTCTGCTCACATGTAATATCTCCATTTTGTTTGTTTGTTTGGATGGAGG…	VVTU35624_at
VVTU9980_at	0.952701	5.07554	4.8421	0.000619967	0.0301764	-0.0729591	VVTU9980_at	1	VVTU9980_at	0.0301764	VVTU9980_at	VIT_11s0118g00410	ANTR2 (anion transporter 2	Transport overview.Ion transport.Anion transport.Phosphate transport	VVTU31385_at VVTU9980_at	ATAGTAGGTGTTGCTCTCACCGGTTCTCTTCTTGATTCAACCCATTCTTGGAGCTTGTCATTATTTGCACCATCAATTTTCTTCTACTTGACTGGTACCATCGTATGGTTGGCATTTGCCAGCAGTAAACCTCAATCCTTTTCCAAGATAGACTGACCTTGTACCCCTGCTCNAGCTTGAGTATCCTGAATGAAGCATCNAATTGTNGGAGGCTGCATTCTATGTATNACTATTTAACCTTATCTAGAGGCTGGGAGGACACTGATCTCACCTCAGGGATTTTTCTATNACTGCTCTGATAAGAAAGAAAGTTCTATTAGAAAAGAAGAGAAAAAGGATGAATAGATGGAATCTGTATATTCCCAAATGTAACTTGCAAGATATTTTTTGTGTTGTATA…	VVTU9980_at
VVTU34320_at	1.06608	5.80518	4.8367	0.000625119	0.0303139	-0.0811451	VVTU34320_at	1	VVTU34320_at	0.0303139	VVTU34320_at	VIT_17s0000g05850	ATATH1 (ABC2 homolog1)	Transport overview.Macromolecule transport.Multidrug transport.Multidrug ABC transport	VVTU12557_s_at VVTU34320_at	GCCACTGCTAATCCAACAATTCGGTGCACTGTTCAAGAAGAATTTCCTTCTCTCATGGCGGAACAAGGGGGCGACGTTTCTTCAACTCTTCTCGTCTCTCTTCTTCATATTCCTCATCTTCTGTATCGGGAAAGCCATTCGTTCTCGGTTCTCCTCTTCTACAGAGTATGAAAACGTCTTTGATCCTAAGCCTCTGGTCTCTCTTCCGATTCCTCCTTGCGAGGATAAATTCTACACAAAGCTTCCTTGCTTCGACTTTGTTTGGAGCGGTAATGGAAGCGCTAAGATCCAGTCTATTGTCAATAGAATCATGACCAATAATCCTGGCCGCCCAATTCCTTCCGATAAGGTCAAATCATTTAGTACACGTGATGAAGTGGATGCATGGCTATATAGTGA…	VVTU34320_at
VVTU12668_at	-1.06758	4.9015	-4.83493	0.000626811	0.0303139	-0.0838195	VVTU12668_at	-1	VVTU12668_at	0.0303139	VVTU12668_at	VIT_04s0008g03550	Aquaporin TIP4;1	Transport overview.Water transport.Aquaporins.TIP	VVTU12668_at	AGAATTTATCCTCACGTTCTCGTTGTTGTTCACAGTCTATGCCAATATAGTATCAGCACAGAAGTCTGCCCACATTGATGGGCTGGGCCCAATGATAACTGGGCTTGTGGTGGGGGCCAACGTCATGGCTGGTGGGGCCTTTTCCGGGGCTTCCATGAACCCGGCCCGGTCCTTCGGGCCGGCTTTGGTGAGCTGGGACTGGACAAACCACTGGGTGTACTGGGTTGGGCCACTGGTAGGTGGTGCGGTGGCTGGATTTGTGTATGAGAACTTTTTCATAAACAGACCCCATCTTCGTCTCCCAACAAGAGACGAAGAAGAAGAAGAAGGCTTCTAAGCTTTATATTCTATATTAGAAGCAGCCAAGTGGCGTATGATGAGATCTATGCCACTTTTTCT…	VVTU12668_at
VVTU2363_at	-0.651307	4.69196	-4.8308	0.000630784	0.0304086	-0.0900707	VVTU2363_at	-1	VVTU2363_at	0.0304086	VVTU2363_at	VIT_18s0001g03190	Glutaredoxin 2	Response to stimulus.Stress response.Abiotic stress response.Oxidative stress response	VVTU2363_at	GATGAACATTCACTGCAAGAATCATTTCATCTTGGATAGAGATCTTGTGTGAGGAGCGATTATATACTAGCTTCCTGNTCNNGTCTCCGAGTTTATGTTGAAGCCACTTTTTTCAATGTTAATTTGAAGGGCATATTTTCATTGTGGATGTANCTGTACAACAATTATTTTCANCAAGAAAACTAAGCTGTGACTCATTGTGAATTAAATTTGTCTGGTGGTTG	VVTU2363_at
VVTU27138_s_at	1.13511	8.69739	4.82343	0.000637953	0.030432	-0.10125	VVTU27138_s_at	1	VVTU27138_s_at	0.030432	VVTU27138_s_at	VIT_00s0301g00040	Glycine-rich protein	Unknown	VVTU1415_s_at VVTU17719_s_at VVTU27138_s_at VVTU27138_x_at	GAAAAGGGTCCCTGCTACATGAAGAAGCTCACGTGTCCGGCCAAGTGCTTCCCCTCTTACAGCCGATCCGGCAAGAACTACGGC	VVTU27138_s_at
VVTU1364_at	0.900033	4.47001	4.81792	0.00064337	0.030432	-0.109616	VVTU1364_at	1	VVTU1364_at	0.030432	VVTU1364_at	VIT_06s0004g00260	Shoot1 protein	Unknown	VVTU1364_at VVTU22936_s_at	TTCAGCTCTACAGGAGTGCCAAATATGAAGAAGCACTTGATAAATTTGAGTCAGTATTGGGATCAAAACCGGACCCAAATGAAGCTTCTGCAGCAAGTTATAATGTCGCCTGTTGTTACTCTAAGCTTAATCAGATACAAGCTGGGCTCTCTGCTCTTGAAGATGCCCTGGAAGCAGGATACGAA	VVTU1364_at
VVTU25996_at	0.803298	6.05824	4.81882	0.000642484	0.030432	-0.108252	VVTU25996_at	1	VVTU25996_at	0.030432	VVTU25996_at	VIT_00s0264g00100	Phospholipase D delta isoform 1b	Metabolism.Primary metabolism.Lipid metabolism.Glycerolipid metabolism.Glycerophospholipid metabolism.Glycerophospholipid catabolism|Signalling.Signalling pathway.Phosphatidylinositol signalling	VVTU25996_at VVTU4649_s_at	AACCATGGCATGATTTGCATTGCAAAATTGAAGGGCCTGCTGCATATGATGTCCTTATAAACTTTGAGCAGCGTTGGAAAAAGGCTACAAAGTGGACAGAATTTGGACTACATTTGAAGAAAATATCTCACTGGCATGATGATGCTTTGATAAAAATAGACCGCATCTCATGGATACTTAGTCCTCCATCTGGTTCAGATGGTGATGATGTTACATCTGTTCCGAAGGATGATCCTTCATTATGGGTTTCCAAGGAAGATGATCCTGAAAACTGGCATGTTCAGGTTTTTCGTTCCATTGACTCAGGATCACTGAAAGGATTTCCCAAAACTGTGGATACTGCTGAGAATCAGCAGAACCTTATTTGTGCAAAAAATCTGGTGATAGATAAAAGCATCC…	VVTU25996_at
VVTU4929_at	0.794533	6.58464	4.8213	0.000640047	0.030432	-0.104493	VVTU4929_at	1	VVTU4929_at	0.030432	VVTU4929_at	VIT_10s0003g01640	Transcription repressor	Unknown	VVTU4929_at	CAATTGTGAGGCCTTGTGCATTAACTGAGGAGCCTGCTGGAGCTGATCTCATTTTTGATCAAGGAGACAATATAACGGGCAAGGTATCTAGGGAAGAGATTGCTCGCATTTGCATTGCTGCTCTAGAAAGCCCTTATGCATGTGACAAGACATTTGAGGTTAAAAGCGTGATCCCATTTAGCGAGCCGTTTACAGTGGACCCCGAAAATCCTCCCCCAGAGAAGGATTNCAATTTATACTTCAAAACTTTGAAGGATGGCATCACTGGGAAAGAGATGTTAGAACAAAGTCCTGTACCACTATGATGTTGAAAACTAACAGGACCACCTTCATTATTATGCCTTGAACGTTTCTCTACAGGACAACAGAGTTCAAAGAAACTACCAGCTTNGGGAGGAG…	VVTU4929_at
VVTU17544_at	0.733809	6.95404	4.82406	0.000637344	0.030432	-0.100305	VVTU17544_at	1	VVTU17544_at	0.030432	VVTU17544_at	VIT_07s0130g00040	Myb domain protein 4	Regulation overview.Regulation of gene expression.Regulation of transcription.Transcription factor.MYB family transcription factor	VVTU17544_at VVTU35624_at	CAAGGAGGAGGACCAGCGCCTCATCGCCTATATCAAGACTCATGGTGAAGGCTGTTGGAGGTCTCTCCCCAAAGCTGCCGGGCTGCTGAGATGTGGGAAGAGTTGCAGGCTTAGATGGATAAACTATCTCAGGCCTGATCTGAAGAGAGGGAACTTCACTGACGAAGAAGATGAGCTCATCATCAACCTCCACAGCTTCTTTGGAAACAAATGGTCTCTCATTGC	VVTU17544_at
VVTU17030_s_at	-0.810385	10.1638	-4.82677	0.000634701	0.030432	-0.0961943	VVTU17030_s_at	-1	VVTU17030_s_at	0.030432	VVTU17030_s_at	VIT_18s0041g02080	12-oxophytodienoate reductase 2	Metabolism.Primary metabolism.Lipid metabolism.Fatty acid metabolism.Oxylipin biosynthesis|Signalling.Hormone signalling.Jasmonate signalling.Jasmonate metabolism.Jasmonate biosynthesis	VVTU17030_s_at VVTU25671_x_at	TTTACATGGCTGAGTCCTTGAATAAATACGGGCTTCTCTACTGCCACATGGTTGAGCCAAGGATGAAAACAGTCGGAGAAAAATGCGAATGCCCCCATAGTCTTTTGCCCATGAGAAAAGCTTTCAATGGTACATTCCTTGTTGCTGGGGGGTATGACAGAGAAGACGGGAACAATGCTCTGGCTGAGAATCGTGCAGATCTTGTTGCGTATGGGCGTTGGTTCTTGGCCAACCCAGATCTT	VVTU17030_s_at
VVTU12033_at	0.705657	7.82499	4.8113	0.000649939	0.0306466	-0.119667	VVTU12033_at	1	VVTU12033_at	0.0306466	VVTU12033_at	VIT_15s0046g01090	Hydroxyproline-rich glycoprotein	Cellular process.Cellular component organization and biogenesis.Cell wall organization and biogenesis.Cell wall structural protein	VVTU12033_at VVTU14589_s_at	GCCCCTAAAGATTTTGTCGATGAGATAAAGGATATTGGAAAGGCTCTTCTACCATCACCCGCGTATGGCAACTCTCTTCCCGCACCTGCAGTGGCAACCCCAGAACCTCCCACGAGCACCGAGCCTAAAGTAGAGGCAGCTGCACCACCAGAAATCAATTCAGTCCCCAAACCAGAAGTTCAAGCAGAATCAATTCCCAGCCTTTCAAGACCTTTATCTCCATACCCATATTATCCCGATTTCAAGCCACCGACATCTCCTACACCTTCACAACCATAGAGTTTCAGTTGCACTGGAATCTCCAACAGTAGACATTTCCACAATAATCAGCTATTTGCGGGAATCTCCAAACCGTCTTTGTGAGTAATGCAACTTGTGTTCATGTTATGTGACATTCTC…	VVTU12033_at
VVTU12921_s_at	0.884467	9.65564	4.80803	0.000653206	0.0307048	-0.124629	VVTU12921_s_at	1	VVTU12921_s_at	0.0307048	VVTU12921_s_at	VIT_11s0052g01800	Constans-like 5	Development.Reproductive development|Regulation overview.Regulation of gene expression.Regulation of transcription.Transcription factor.CO-like / B-box family transcriprion factor	VVTU12921_s_at	GTCAAGCGACCCAATTATCTGGAATGGATCGCGAAGCGAGGGTGTTGAGGTACAGAGAGAAGAGAAAGAACCGGAAATTCGAGAAAACCATCAGATACGCCTCCAGAAAAGCCTACGCCGAGACGCGTCCAAGAATCAAAGGCCGTTTCGCAAAGCGAACCGAGATGGAATCGGAGATGGTTGATCACATCTACAATTCCGCCTCCGCCGCTGCTTTCATGGTGGACGCCGGATACGGTGTCGTTCCGTCCTATTAATTTTCTTTTTTTTTTTTTGTCCCCTGAAATAAGCTGATGTGCTTTAAAGGCTTTTGGTGTCTTATGTTTAATTTAGTTTCGTTTTTTGATTATCGAATCCTTGATTCCATGGATGAGAGTGTGGTGTAGAAGAAGCATGATG…	VVTU12921_s_at
VVTU4219_at	-0.782005	7.14488	-4.80567	0.000655578	0.0307205	-0.128215	VVTU4219_at	-1	VVTU4219_at	0.0307205	VVTU4219_at	VIT_05s0049g01550	Peptide transporter protein 3	Transport overview.Macromolecule transport.Oligopeptide transport	VVTU4219_at	TTGACTACTACTATGCATTTTTTGCAATACTCAACTTCTTGAATTTCATTTTCTTCATAGTTGTAACCAAGTACTATGTGTATAAGGCTGAAGTTACAGATTCCATGGAAGTGCTAGAAGGTCAATTGAGGGGGCTGACACCTGCTGTGACTAACCAAGAAGAGTCGAGGACTTAGGATGACTGGATATGTGATCAAGAAGAAAGTCTATACAAAAAAGGGTCATTGCTANAGCTCAACGATGTGGAGCAGGTTATGTGGTCTCAGTAGAGGCTACATTTCTNGATGAGCCCGTGTTCCAGCTCCAATTGATGCCTAACTGCTAGGGGTGATAGACAATATATGTTAGATCAGCAAAAAGAAAGAGAAATAGACTATTCATGGAAAGAAGGATNAAGTA…	VVTU4219_at
VVTU37308_at	0.916112	7.80161	4.8008	0.000660507	0.0307605	-0.135627	VVTU37308_at	1	VVTU37308_at	0.0307605	VVTU37308_at	VIT_12s0055g00290	Anthocyanidin 3-O-glucosyltransferase	Metabolism.Secondary metabolism.Phenylpropanoid metabolism.Flavonoid metabolism.Flavonoid biosynthesis.Anthocyanin biosynthesis.Anthocyanin-glycoside biosynthesis	VVTU35025_at VVTU35025_x_at VVTU37308_at	ATTTTTCTCTTTGCAGTGACTGCTAGTTAGTGATGAAACAAACTGAGCTTGTCTTCATCCCAGTTCCGATCATTAGCCACCTTTCGCCTACAGTGGAGATTGCAAAGCTGCTTACTCAGCGAGACCCCCGATTCTCAATCACGATCTTCATCATGAAGTTTCCGTTTGGGTCCATTGATAGTATGACCACGGACTCTGATTCCATACGTTTCGTCACACTTCCTCCTGTAGAGATCAGCTCCGGAGCGACGACGCCTGGTCCCTTCATGTCTGAATTCATCAAAGCTCAGACACTACTCGTCAGAGACGCAGTCCACGAGCTCACTCGCTCCAACTCGGTTCGGCTCGCTGGGTTCGTTATTGACGCGATCTGCACCCACATGATTGATGTGGCCGATG…	VVTU37308_at
VVTU11578_at	-0.716737	5.82183	-4.80136	0.000659936	0.0307605	-0.134771	VVTU11578_at	-1	VVTU11578_at	0.0307605	VVTU11578_at	VIT_17s0000g05570	Receptor protein kinase	Signalling.Signalling pathway.Protein kinase	VVTU10100_at VVTU11578_at	AATTTGCAGATGAACACCCTATTGAAAGAGAATCGGTTGGAGGATGTAGTAGATAAAAGGTGCAGAGACGCTGAAGTTGAAACTGTAGAAGCAATTCTTGATATAGCGGGAAGGTGCACCGATGCAAACCCAGACGATCGGCCATCAATGAGCCAGGTGTTGCAGCTGCTAGAGCAAGAAGTTATGTCACCATGCCCCAGTGATTTCTATGAGTCCCATTCAGACTACTGTTAAAAATGATAGACAAACCATATGTATGCATTGTGGCAGATGTGTTGTTGCTTCACCATATTTTTATTTACTTCATACCCCTATCTATGGGGCCCCTTGTATAATATTTGCTTG	VVTU11578_at
VVTU24489_at	0.617956	6.30653	4.79554	0.000665868	0.0308199	-0.143625	VVTU24489_at	1	VVTU24489_at	0.0308199	VVTU24489_at	VIT_18s0157g00210	Inositol-1,4,5-trisphosphate 5-Phosphatase	Metabolism.Primary metabolism.Carbohydrate metabolism.Monosaccharide metabolism.Inositol phosphate metabolism|Signalling.Signalling pathway.Phosphatidylinositol signalling	VVTU24489_at VVTU8540_at	GATGGCGTTTCAATTGATCCCAATGATGCTCTACCAAGAAGTAGAAGACGGAAGTCGGAGACTTTCAGGGCTCAGTACATAAACACAAAAGAACTCAGAATATGTGTTGGAACATGGAATGTTGGAGGAAAACTTCCATCTGAAGACTTAGATATTGATGAGTGGTTGGACATCGACAATCCTGCTGACATCTATGTGCTGGGTTTTCAGGAGATTGTACCTTTAAATGCTGGGAACATTTTTGGTGCTGAAGATAGCCGCCCAGTTCCAAGATGGGAAAACATTATTCGTGAAACATTGAATAGAGTTCGACCTATGAAGACAAAGTATAAATGCTATAGTGATCCTCCTTCTCCATCAAGGTTCAAGCCATCTGATGATGTCCCAGACA	VVTU24489_at
VVTU3533_s_at	-1.05056	5.12469	-4.7965	0.000664884	0.0308199	-0.142162	VVTU3533_s_at	-1	VVTU3533_s_at	0.0308199	VVTU3533_s_at	VIT_05s0077g01300	Aldo-keto reductase	Metabolism.Primary metabolism.Carbohydrate metabolism.Carbohydrate oxidation reduction	VVTU3533_s_at	GAACCAAGCGTTCAACTGCGTAAACGGCGACATTTTTACTTGGAAGAGCATGTGGAAGGTAGTGTGCGAGGTGTTTGAGGTTGAGTTTGTGGAATTTGATGAGTCCCAGGAGTTTGATTTTGTGGGGATGATGAGTGAGAAAGGAAAAGTTTGGGAGAGCATTGTGAAAAAACATGGACTGTACGAGAGCAAATTAGAGGAGATCACTTGTTTTGCAGCGCTGAAAGCAGTTCTGCATTTCGAATTTCAGCATGTATGCAGCATGAACAAAAGTCGCAGTTTCGGGTGGTTTGGCCATGTGGATACGCTGCAGAGCATAGGCATATGGGTGGAGAGATTGAGAGTGATGAATATAATACCCTAAGGAAGATCTTTGTTGGTGGTTGTGGCTTGGGTCTT…	VVTU3533_s_at
VVTU35368_s_at	0.679707	8.9862	4.7934	0.000668058	0.0308267	-0.146875	VVTU35368_s_at	1	VVTU35368_s_at	0.0308267	VVTU35368_s_at	VIT_10s0003g04180	Early-responsive to dehydration stress protein (ERD4)	Unknown	VVTU24609_at VVTU35368_s_at	GGTTTATGTTCCATCCTATGAGAGCAATGGGAGAATGTGGCCCCACATACATGTGCGATTGATCGGCGCTCTTTTATTGTACCAGGTCACCATGCTTGGTTACTTTGGAGTGAAAAAATTCCACTATACTCCATTTGTGATCGTGCTCCTTATACTTTCCTTGATCTTTATCTTTGTCTGTCAGAAGAAATTCTATCGCTCTTTCCAGTCCGTACCTCTTGAAGTTGCTTCCCATGAATTGAAGGAGAGTCCAAACATGGAACATATTTTCAGAGCTTACATCCCACCAAGTTTGAGCTGTGAAAAGGATGAAGAGCAGTTTGAAGATGCTTTATCTCAAGTTTCAAGGACGACATCATCAGTTTGATGTGCATTTGTGTATCTTCCCTTTGTTGTCAT…	VVTU35368_s_at
VVTU19351_x_at	0.678779	7.11505	4.78932	0.000672265	0.0309263	-0.153087	VVTU19351_x_at	1	VVTU19351_x_at	0.0309263	VVTU19351_x_at	VIT_05s0077g00950	ATP citrate lyase a-subunit	Metabolism.Primary metabolism.Generation of metabolite precursors and energy.Citric acid cycle|Metabolism.Primary metabolism.Generation of metabolite precursors and energy.Photosynthesis.Calvin cycle	VVTU15505_s_at VVTU19351_x_at	CTCGTTCCATTGGTGCTGATTGGGCACACTTTCGACCAGAAGAGATTGGATCAGCCCCTATAGCGTCACGCATGGGGAGGATGTCCTCTACACCAAGTGAGAAACTTACGGATTGCCGACACAATGGGGACCTGCTTCCAAGAAGCATTTTTCCCCTTTTAGAAAGAGTTTGGGAGCTATTTGTTGGAATGATTATTCTGTTGTTAGACTAGTATTTGTGTTGCTAGTAACCAGCTGAACACCTTCTTCCCTTGTAAGTTCTAA	VVTU19351_x_at
VVTU38984_at	-0.740735	6.23575	-4.78529	0.000676448	0.0309914	-0.159224	VVTU38984_at	-1	VVTU38984_at	0.0309914	VVTU38984_at	VIT_07s0031g00850	Patatin	Metabolism.Primary metabolism.Generation of metabolite precursors and energy.Storage proteins	VVTU38984_at	GGAATTATCCTCGATTTCCTCGAATCAGAACTCCAGAAGCTAGATGGGGAGGATGCAAGGCTTGCAGATTACTTTGATGTGGTTTCAGGAACAAGCACTGGTGGTCTCATCGCTACCATGTTAACTGCACCGAACGAAAATAATCGTCCATTATATGCTGCAAGTGGAATCAAGCCTTTTTACCTGGAAAACGGTCCTAAGATTTTCCCACAAAAGAGTGGGATCTTGGCTTCGGTTGAGAATCTATTCAAGGCTTTCACAGGCCCAAAATATGATGGGAAATATCTACACAGCCTCCTCAAGGATAAATTGAGAGACACAAGGTTGCACCAGACCTTGACAAATGTGGTTATTCCCACTTTTGACATCAAGGAACTCCAGCCCACCATCTTCTCCTCA…	VVTU38984_at
VVTU8464_at	-0.908242	4.1065	-4.784	0.000677789	0.0309914	-0.161185	VVTU8464_at	-1	VVTU8464_at	0.0309914	VVTU8464_at	VIT_17s0000g02700	Alpha-dioxygenase 2	Metabolism.Primary metabolism.Lipid metabolism.Fatty acid metabolism.Oxylipin biosynthesis	VVTU8464_at	TGCTAGTCGGCCTACATGCAGAGAAGAAGATCAAAGGCTTCGCCATCAGCGAGACCGCTTTCTTCATCTTTCTCCTCATTGCATCAAGGAGGTTGGAAGCAGACCGGTTTTTCACTACCAACTTCAACTCTCAAACCTACACAAGGAGTGGCCTAGACTGGGTTAACAAGACAGAGACCTTGCAAGATGTTCTGGACAGACACTTCCCAGACATGACAAAAAAATGGATGAGATGTTCCAGTGCATTTTCAGTGTGGGATTCTACGCCAACCCCAACAAACTACATACCCCTGTATCTAAGACCTGCCCCCTAAGACTCTTTCTGGTTGCTGATATGCA	VVTU8464_at
VVTU7622_at	-1.71011	6.58487	-4.7789	0.000683127	0.0311411	-0.168947	VVTU7622_at	-1	VVTU7622_at	0.0311411	VVTU7622_at	VIT_02s0025g02650	Cellulase CEL2	Cellular process.Cellular component organization and biogenesis.Cell wall organization and biogenesis.Cell wall metabolism.Cell wall catabolism.Cellulose catabolism	VVTU7622_at	GGATCCGCCTCATGTGGGACTTCAACTGTCACAGCAGAACGGCTCATCTCACTGGCTAAGAAGCAAGTTGACTACATTTTAGGTGATAATCCAGCAAAGATGTCCTACATGGTGGGGTTCGGGGACAAGTACCCACAGCATGTCCACCACAGGGGTTCATCTCTACCGTCCGTGCGTACACACCCAGATCACATCGCCTGCAGCAATGGCTTCCAATACCTCTACTCTGCATCACCTAATCCAAACGTCCTTGTTGGAGCCATACTGGGTGGTCCCAATAACAGAGACAGCTTCGCTGACGATCGGAATAACTACCAGCAATNTGAGCCAGCAACATATATCAATGCACCNATTTGTTGGTGCCCTTGCATTCTTTTCAGCAAATTAACTAGAAAACAA…	VVTU7622_at
VVTU9336_at	0.978022	4.02949	4.77445	0.000687825	0.0311669	-0.17573	VVTU9336_at	1	VVTU9336_at	0.0311669	VVTU9336_at	VIT_14s0066g02020	Proton-dependent oligopeptide transport (POT) family protein	Transport overview.Macromolecule transport.Oligopeptide transport	VVTU9336_at	GAGGCTTAGCATCAGCTCCAAACTGGAATCACAGTCAGAAACAGTACCATTGAGCATCTTTTGGTTGCTGCCTCAGTACATTATCTTGGGCATCGCAGACATCTTCACCGTTGTTGGTATGCAAGAGTTCTTTTATGGCGAAGTTCCTATCAGAATGAGAACAATGGGAATAGCACTCTACTCTAGTGTCTTTGGAGTTGGGAGCTTCATGAGCGCCTTCTTGATATGGCTGATCGAAATTTTCACAAGTTCAGGAGGAAGACAAGGTTGGTNNTCTCAGATGACATGAGAGAAGCCAGGCTAGACAAGTACTACTGGCTTTTAGCCTTGTCCAGTACATTCAGCCTTCTTCTGTATATGCTCTTGTGTAAATATTACAAGAGCCGGAGTGAATTGGAC…	VVTU9336_at
VVTU15207_s_at	0.609168	8.19104	4.77465	0.000687613	0.0311669	-0.175425	VVTU15207_s_at	1	VVTU15207_s_at	0.0311669	VVTU15207_s_at	VIT_14s0006g01990	Translation initiation factor eIF-5	Metabolism.Primary metabolism.Protein metabolism and modification.Translation.Translational initiation	VVTU15207_s_at VVTU3360_at	AGCTGGATGCAACCTTCCCTAGCTAGAGACAGTCAGTCTTCCTGTGTCAACCATACTGCTGCCAACATACTGAATTCAGCATTTGCGCCCTGCTGATATTTAGTCCTTTTTTCTGGTCTCTTTATTCTGAAGCAAAGATGGCTTTGCAGAATATAGGTGCTGGGAATAGGGATGATGCCTTCTACAGGTATAAGATGCCCAAAATGGTTACCAAAA	VVTU15207_s_at
VVTU5239_s_at	-1.69218	10.2788	-4.77157	0.000690888	0.031212	-0.180127	VVTU5239_s_at	-1	VVTU5239_s_at	0.031212	VVTU5239_s_at	VIT_15s0048g02430	Naringenin,2-oxoglutarate 3-dioxygenase	Metabolism.Secondary metabolism.Phenylpropanoid metabolism.Flavonoid metabolism.Flavonoid biosynthesis	VVTU5239_s_at	AGAGCTGACGTTTGGCTTACCTGGCCATGCTGATCCTAATGCCCTCACAATCCTCCTTCAAGACGATGTGCCCGGTTTGCAGGTGCTCAAAGATGGAAAATGGGTGGCCATCCACCCTATTCCAAATACTTTCATTGTCAACATTGGTGATCAAANTCCAGGTACTTAGCAATGATTGCTACAAGAGTGCGGTCCATAGGGCCGTGGTGAACTGCCAGAAGGAGAGGATCTCCATTCCAACCTTTTATTGCCCATCACCAGATGCAGTTATAGGACCAGCTCCGGGACTGGTCGACCATGGTCATCCTGCCCTTTACAGGAAATTTACATACAGTGAGTACTTTGGGAAATTCTGGAACAGGGGCCTTGCTACTCAATCCTGCTTGGACATGTTCAAGA…	VVTU5239_s_at
VVTU5860_s_at	1.81848	6.48454	4.75937	0.000704001	0.0313056	-0.198735	VVTU5860_s_at	1	VVTU5860_s_at	0.0313056	VVTU5860_s_at	VIT_05s0049g01760	Proton gradient regulation 5 (PGR5)	Unknown	VVTU5860_s_at	GGCGAAGACTATGCGGCGCTAGCCAGGTCGGTCCGGACCAATGTTCCAGTGGGAAAGCCGGTGAGACTCAGGCCCATGATGAAGAATGTAAACGAAGGAAAGGGTCTTTTTGCTCCAATTGTTGTCGTCACGCGTAATATAATTGGAAAGAAGACCTTCAATCAGCTTAGGGGCAAAGCAATTGCTCTACACTCACAGGTAATCACGGAATTCTGCAAATCCATAGGGGCGGACGCGAAGCAGAGACAAGGATTGATTCGACTGGCAAAGAAGAACGGAGAGAGACTTGGGTTCCTTGCATGATGGA	VVTU5860_s_at
VVTU2192_at	0.703755	7.76089	4.75908	0.000704319	0.0313056	-0.199182	VVTU2192_at	1	VVTU2192_at	0.0313056	VVTU2192_at	VIT_06s0080g01100	Unknown protein	Unknown	VVTU2192_at	GGACTTGAAGCTGGTCTCTGGAAGATATTCAGCTCAAAAGATGAAGAAAAGGAAGGAGGCAAAAGAGAGAAATCAAAAGGAGAAGAAGCTAAGGAGCTGCTAGCAAAATATGGGGGAGCATACCTGGCCACCTCCATTACTCTCTCCTTGATCTCCTTCTCCCTCTGTTATGCACTAATCAATGCAGGAGTGGATGTCCAAGCTCTGTTGCAAAAGGTGGGAATATCTGTGGATGCGACTGGGGAGAAAGTAGGGACGTTTGCATTGGCATATGCTGCACATAAGGCTGCATCTCCTATAAGGTTCCCACCCACCGTAGCTCTCACTCCCATCGTGGCCAGCTGGATTGGGAAGATAGTTGACAAGGAGAATTAACTTGTATGCGTATGACTACCTCCT…	VVTU2192_at
VVTU8846_at	0.614796	7.49032	4.75828	0.00070519	0.0313056	-0.200405	VVTU8846_at	1	VVTU8846_at	0.0313056	VVTU8846_at	VIT_14s0036g00540	Ribulose bisphosphate carboxylase, large chain	Metabolism.Primary metabolism.Generation of metabolite precursors and energy.Photosynthesis.Calvin cycle	VVTU16362_at VVTU8846_at	AAAACGCACTACAGCCAGCGGCATCATCCCTAGAGAACTGCATGTCCCCACTCAGCTAAGAGGAAGAGCTTCATTTCTCTCTCCACACAAGGAAGCAGCAGGAGGATCAGAAAAAATCTTTGAAGGAGGAGGAGGAGNAGNAGAAGAAGAAGAAGAAGATCAAAAGCAACAAGTTGAATCTCATTAGTAAGATCCAGGAAAAGAAAGCAACATAAACCTAATCAGTCCCATGGATTTGGTTTCACAATCAGGAAACCCTAACTCTGTGAGCACCATAATCAACCCCAACAATCCCAACACCTCATCCACAATCCCATCGCCTGCGGTTTACGCTCCAAGCCGGTACGAGAACCAGAAGCGCCGAGACTGGAACACTTTTGGCCAGTATCTCAGGAACCA…	VVTU8846_at
VVTU7886_at	-0.561489	7.99551	-4.75808	0.000705408	0.0313056	-0.200711	VVTU7886_at	-1	VVTU7886_at	0.0313056	VVTU7886_at	VIT_09s0002g04340	Glabra2	Development|Regulation overview.Regulation of gene expression.Regulation of transcription.Transcription factor.TGA family (bZIP) transcription factor	VVTU18708_at VVTU7886_at	AAGGAGGATCTTTGCTCACCATAGCATTTCAAGTCTTAACAAACACCTCCCCAACAGCCAAACTAACTATGGAGTCTGTGGAGTCTGTGAACACTCTTGTATCATGTACATTGCAAAATATAAAAACAAGTTTGCAATGTGAGGATGGGTGATCAGTGTGCCTATGTTAATTAGATAGATACTCTGATTAATTGTAAAACTTATAGGTTTTGGCTTTTTTCGGTTTTTGGTTCCAAGGCCAAATCGGCTACTTCTAATGTGTTTCTTCTTTCATTTTTTTCTTCACCAATCTTAAATCGTGGAGATAAGGCTTGCTGATTCTAGTCGTTTCTCATTCCTCNCTATGATATGGAAGTTAGAGCTAGTGAGAACTTCCGATTCCA	VVTU7886_at
VVTU35160_at	-0.601555	8.13922	-4.76126	0.000701952	0.0313056	-0.19585	VVTU35160_at	-1	VVTU35160_at	0.0313056	VVTU35160_at	VIT_07s0031g01330	Alanine:glyoxylate aminotransferase 2	Metabolism.Primary metabolism.Amino acid metabolism.Alanine metabolism|Metabolism.Primary metabolism.Amino acid metabolism.Glycine metabolism|Metabolism.Primary metabolism.Generation of metabolite precursors and energy.Glyoxylate and dicarboxylate metabolism	VVTU35160_at	GTCTTCAGAATAAAGCCACCTATGTGTTTCAGCAAAGATGATGCTGATTTCCTTGTTGATGCTTTGGATTACAGCATATCAAAATTGTGAGGATCAAATCTTCCAAGAGCTGGAGGTGAAGTCTTCAAGCCCTTTGGCACCTAACCCTACCAAGTGTCAAATTTCAAGAACACCATGTATCCAGACCCTTAAGCACAATGCCAAATAGAAACGATAGCTCCTTTTGTGTCCAATTTAGATGGATAGAAATAAGTTGAAGTTATGAATTCTGAATAAATTTATTGATCTCCTGATTACGTTTAGTTGG	VVTU35160_at
VVTU8508_at	-0.62523	7.04281	-4.76057	0.000702698	0.0313056	-0.196901	VVTU8508_at	-1	VVTU8508_at	0.0313056	VVTU8508_at	VVTU8508_at	No hit	Unknown	VVTU8508_at	ATTTGAAGGCGTTAACTGTGGATCTTCCTTCCCTGTGCGTAAGGCATGNTTCTATGATCTGGGTTTTNTTCTGGCTCTTGAAGACCCCAAGACNCAATTAGGTGACTGACTGATATTGTTGGGAAATTTAGTTCGGATATTGTTGCTATTACCTGTAATTTTTCATTAGCCAAATCTGGCAATNTATGTTCCCAATTTTGTCTAGTCGAACTGTTGATTTTTGTAACTGTTTTAGAACAATGTTTACGTTCATCGGAATA	VVTU8508_at
VVTU3263_s_at	1.62968	6.70982	4.74748	0.000717044	0.0317287	-0.216904	VVTU3263_s_at	1	VVTU3263_s_at	0.0317287	VVTU3263_s_at	VIT_12s0034g01140	Plastocyanin domain-containing protein	Metabolism.Primary metabolism.Generation of metabolite precursors and energy.Electron transport|Metabolism.Primary metabolism.Generation of metabolite precursors and energy.Photosynthesis.Photosynthetic-chain phosphorylation	VVTU19184_s_at VVTU3263_s_at VVTU38114_s_at	GCTAGTTTTTAATATTTGTACGTGCGGTTCAACCTTAGCTAGCTAGCTCAAGTGAGAAGTGACTTTTCAGTATCTTTAATATCATAAATAAAGTTGCAGTTGGTTGACA	VVTU3263_s_at
VVTU9298_at	1.0365	8.46049	4.74024	0.000725103	0.0318982	-0.227967	VVTU9298_at	1	VVTU9298_at	0.0318982	VVTU9298_at	VIT_18s0001g04860	Aspartate transaminase.	Metabolism.Primary metabolism.Amino acid metabolism	VVTU9298_at	GATATCAGAGCCTCAGGGCGCATTCTATCTATTCCTTGATTTCAGCTCCTATTATGGAGTAGAAGCAGAAGGTTATGGTATCATCAAGGACTCAGAATCTCTATGCAAATATCTGCTTGATAAGGCACAGGTTGCGCTGGTCCCAGGAGATGCATTCGGGGATGACAAATGCATCCGCATCTCCTACGCTGCATCCATGTCAAATTTGCAGGCAGCTATGGAAAGAATCAAGGGAGCAATTGTGCNCCTCAAGGCTACCGTCCCTGCCTGAACAGTGAGATGCAGCTATGGATGGAATCCAGGGAGCGGGGATTCCTTTCTCAACTGTTTGCTCCTCAAGGTCTAAATTATGTTTTCATTGTCAGTNTGTCTTATCATGATTGGGTCCAGCGTATGGTT…	VVTU9298_at
VVTU15303_at	-1.46604	5.82761	-4.74162	0.000723555	0.0318982	-0.225851	VVTU15303_at	-1	VVTU15303_at	0.0318982	VVTU15303_at	VIT_10s0003g01050	CHUP1 (chloroplast unusual positioning 1)	Cellular process.Cellular component organization and biogenesis.Cytoskeleton organization and biogenesis.Actin organization and biogenesis	VVTU15303_at	CGACGCATTGCGTGAAGCAGCATTTGGGTTTTGTGATCTGAAGAAGCTTGAATCCGAGGCTTCATCTTTTAGGGATGTTGCCCGCCAGCCTTGTGCTCCGGCTCTCAAGAAAATGCAGGCTTTGCTTGAAAAGCTTGAACATGGGGTCTACAACCTCTCCCGAATGAGAGAATCTGCTGCAAAGCGGTACAAATTGTTTCAAATTCCAATAGATTGGATTCTCGAAACTGGATTTGTTAGTCAGATCAAGCTGGCATCTGTAAAATTAGCAATGAAATACATGAAGAGAGTATCAGCAGAGCTTGAAACAGTGGGCGGTGGCCCAGAAGAAGAAGAGCTGATAGTTCAAGGCGTAAGGTTTGCATTCAGAGTACATCAGTTTGCGGGAGGTTTTGATGT…	VVTU15303_at
VVTU2513_at	-0.753419	6.47524	-4.73698	0.000728769	0.0319662	-0.232959	VVTU2513_at	-1	VVTU2513_at	0.0319662	VVTU2513_at	VIT_01s0137g00720	Lipase GDSL	Unknown	VVTU2513_at	AAATACGGTTGTGCGGATCCCTTCAATGAGGTGGCTAAATACTTCAACCTTAAGTTAANGGAAATGGTACAGAAACTGAGGCAAGAGCTTCCGGAGGCTGCAATCACCTACGTTGATGTATATAGCGTGAAGTACACCCTCATTACCAAAGCAAAGAAATTTGGATTTGTACANCCGTTGANAGCGTGTTGCGGGCACGGAGGGAAGTACAACTACAACATCCATGTGGGATGTGGAGGGAAGGTGAAGGTGGACGGGAAAGAGGTTGTGGTGGGATCGTGCAAAGATCCATCGGTTAAGATTAACTGGGATGGGGTCCACTTCACTGAGGCAGCAAATAAATGGATCTTTGATAAGATCGTGGGGGGTGAATTTTCGGACCCACCAATCCCATTGAAT…	VVTU2513_at
VVTU5179_at	0.914394	7.57446	4.72831	0.000738595	0.0321273	-0.246217	VVTU5179_at	1	VVTU5179_at	0.0321273	VVTU5179_at	VIT_09s0002g03690	Avr9/Cf-9 rapidly elicited protein 146	Unknown	VVTU5179_at	TTCGCTGCACCACGTGAGTACGAGTTCAGCTGCAGCAACAGCCCCGCGTATCCTTACCACTTTCCCTTCAACTTCAACAAAAGAAAACACAACCACCACAACATCTTTTCTTGTGTTTTCCAAACGCCGCCAACCTCCGACGATGACTTCACCACNGTGAACGCCGTCAAGGCGGTGCTGGAGATGCTGAACAGCGAGGTGGCGTCTCCGGCGCTTCCGGGGTTCGGCCGGAGCCCCATGGTGCGGCAGCTGAGGATAACGGACTCNCCGTTCCCACTGAAGGACATCGACGAGGACAGCGAAGTGGACAAGGCAGCTGAGGAGTTTATCGAGAGGTTCTATAATGACTTGAAGAAGCAAAAGATGGATGGAAGTTTGTCACGTTGAATTTTCCGGCCA…	VVTU5179_at
VVTU1031_at	0.72372	8.815	4.724	0.000743547	0.0321273	-0.252831	VVTU1031_at	1	VVTU1031_at	0.0321273	VVTU1031_at	VIT_12s0028g01600	FtsH protease (VAR2)	Cellular process.Cellular component organization and biogenesis.Organelle organization and biogenesis.Plastid organization and biogenesis|Metabolism.Primary metabolism.Protein metabolism and modification.Proteolysis.Peptidase-mediated proteolysis.Metallopeptidase-mediated proteolysis	VVTU1031_at	TGAGTTCCGGGCAATCCTCTCAGAGTTTGTTGAGATTCCTGCAGAAAATCGTGTCCCTACTTCAGTACCATCTCCAGTCACTGTATAAATAGTGAAAATCATACCGCAAATGTCATTTACACTTGGCCATACATCTTTTAGTTGTTCAGTGTATAATATCTGTATTCTTTTTCTTCTAAATATGTAAGTAGGAATGCTTATGAATTTGAATTCATGAATGCCAAAAGGCCCATAATCTAAATCCTGGAACTTAATTTGAGTTAGAAATGCTATAAGCTCAAATAGATACTGAGTTTTCTTGAATTGAGAAAGTTTTCGGTTCGGCTT	VVTU1031_at
VVTU17293_at	0.701783	8.53036	4.7248	0.000742617	0.0321273	-0.251592	VVTU17293_at	1	VVTU17293_at	0.0321273	VVTU17293_at	VIT_08s0007g06760	Cation efflux family protein MTPc3	Transport overview.Ion transport.Cation transport.Heavy metal ion transport	VVTU17293_at	CTGGTTGCTGCTGTTCTTGGTGATAAGTTCTTTTGGTGGATTGATCCAGTGGGTGCTATTATCCTAGCGGTGTATACAATTTCAAATTGGTCTCGAACGGTTCTAGACAATGCAGTTTCACTGGTTGGACAATCGGCTTCTCCTGAGGTCCTGCAGAAACTCACGTACCTGGTCATAAGGCACGACCCTAAAATCAAACGTGTTGACACTGTCCGAGCCTACACCTTTGGTGCTCTCCATTTTGTCGAGGTGGACATAGAATTGCCTGAAGATTTGCCTCTGAAAGAAGCTCATGCAATCGGAGAATCATTGCAGATAAAGATCGAAGAACTCCTCGAAGTTGAACGGGCGTTCGTTCATCTAGATTTTGAGTGTGATCACAAGCCAGAACACTCGGTT…	VVTU17293_at
VVTU20047_s_at	0.639946	9.82804	4.72532	0.000742025	0.0321273	-0.250802	VVTU20047_s_at	1	VVTU20047_s_at	0.0321273	VVTU20047_s_at	VIT_16s0039g02550	Seed specific protein Bn15D1B	Unknown	VVTU20047_s_at VVTU28422_s_at VVTU7832_s_at	CCCACCAGCCTGGAGGACTTGGAGAAGCCTCACTGATCTCAACAAAAGCGCATGTGAATAATGCCAAAGCCCTCCCATCAGAGGATAGGTAACTGGAACTGCTACTAAAAATATTTAGTAGAATAATAATAATAAGAAGAAGATTAGTAAGGCTTGGTTTTGGATGTGTATAA	VVTU20047_s_at
VVTU20332_s_at	0.614688	9.55093	4.72642	0.000740762	0.0321273	-0.249116	VVTU20332_s_at	1	VVTU20332_s_at	0.0321273	VVTU20332_s_at	VIT_05s0077g00620	O-acetyltransferase	Unknown	VVTU11164_at VVTU18790_at VVTU20332_s_at	AAAGGCTGCAAGCTTCCATGTCGATGAGCTGTGACCACGCAAAAGAGTATTTCCAAATTCCTTGACATCAAATAGTTTTCAGTTCTATAATTGGAAATAGGATTTATCAGCCACTTGGCCACTGGGGATCCATCTATTTGTATAGGAGAGGTGAGCAATGGATTGGACCTCTAGTTGAGGTGTTATTCTTGTCATGTCTTATTCATTTTATACATCTATAATTACATAGCGGTAACAGGTGCAATGTGCCATTCACTATTCCACAAAAATAGCATGCCAAATTTGTTTTTATCAGATTTTCGATGATGAATAATAATAGCCCCTGTTGCATTCAAA	VVTU20332_s_at
VVTU1629_s_at	-0.757999	6.73335	-4.71974	0.000748464	0.0321273	-0.259355	VVTU1629_s_at	-1	VVTU1629_s_at	0.0321273	VVTU1629_s_at	VIT_07s0005g03390	Unknown protein	Unknown	VVTU1629_s_at	ATGACTCTGTTGGAAGCGACGGCTCAAGACGAGAGCGTTGAGAACGTGTTCCATGGGCTGCTGAAGCAGACGAGTGCGGCGCTGATAAACTCATATGCCAGAAAAGGGTTTCCTTACTCAGCGTGGGAAGTGAAGACTCTGCTCATACAGGCATTGGTCTCTGAGGAGGCTGCAGCTCTTCAGGCAGAACACTTCTCCATCGCCAATGAGGCTTGTAATTAGCTTTCACCCCTTTTGTTTGAAGCTCTGTTGTGGTGTGTAACAGTGTATTTGTGGTGTGTGGCAGTGTACTTGGGTTGGATTTTGGTGTGGATGGAGGAAGATGAAGTGTGGGATTAATTTCTCAATTACCCAATTAGCCTCCTGTTTTGGTTACTTC	VVTU1629_s_at
VVTU27078_s_at	-0.795269	6.24696	-4.72191	0.000745956	0.0321273	-0.256033	VVTU27078_s_at	-1	VVTU27078_s_at	0.0321273	VVTU27078_s_at	VVTU27078_s_at	Plastocyanin domain-containing protein	Metabolism.Primary metabolism.Generation of metabolite precursors and energy.Electron transport|Metabolism.Primary metabolism.Generation of metabolite precursors and energy.Photosynthesis.Photosynthetic-chain phosphorylation	VVTU27078_s_at VVTU27078_x_at	ACGACAACTGTACAACAGACAGCGCCCCCGGAAACTGGAGCTCCGGCAAGGACTTCATCCTTTTAAATAAGGCCAAAAGGTACTATTTCATATGTGGAAATGGGGGTTGCTTTTTTGGGATAAAGGTGTTTGTGCTTGTTCACCCGCTTCTTACGCCGCCATGGGCCTCCCCCGGTGTTGTTGAAATTTCCAAACCGAATTCGGCGGCGGGGCGTGCTCCAAGGTTTGGATCAATGGCGTTTGTGGGTCTGGGGCTTTGGATTGGTTGGATCTGGTTGGGATCTGGCTGGATCAAACTGTCTGGGTTTGTTTGGTTTTTTTTTCAAGCACATTTAAAAAGCTTTTTTTTTTTTTTTTAAATTATGATTATTGTTATTCGGGTTTTTTTTTGGTGGGTCA…	VVTU27078_s_at
VVTU6607_at	-1.02321	9.13472	-4.71887	0.000749473	0.0321273	-0.260689	VVTU6607_at	-1	VVTU6607_at	0.0321273	VVTU6607_at	VIT_07s0104g01100	Peroxidase	Response to stimulus.Stress response.Abiotic stress response.Oxidative stress response	VVTU11695_s_at VVTU6607_at	AAGGCCTCACGGTCCATGACCTCGTGGTACTATCAGGTGCACATACCATTGGAGTAGGCCACTGCAACGGCTTCAGCAACAGACTCTACAACTTC	VVTU6607_at
VVTU14133_at	0.86721	8.58969	4.71168	0.000757858	0.0323947	-0.271703	VVTU14133_at	1	VVTU14133_at	0.0323947	VVTU14133_at	VIT_16s0100g00470	BCL2 binding anthogene	Cellular process.Cell growth and death.Cell death	VVTU13237_at VVTU14133_at VVTU15786_at	GGTACAGAGACGAGACCCGGATTCTGATCGGAGCTCCGTTCCCGCTCCCACCATTAGAGTTAGGGTTAAATTCGGCTCCATCTATCACGAAATCTATATCAGTTCTCAAGCCACCTTCGGGGAGTTGAAGAAGATGTTGTCAGGGCCAACAGGGCTTCACCACCAAGACCAGAAGCTGTT	VVTU14133_at
VVTU27282_at	-1.13153	6.38121	-4.70234	0.000768916	0.0327745	-0.286045	VVTU27282_at	-1	VVTU27282_at	0.0327745	VVTU27282_at	VIT_02s0012g02810	CYP76C4	Metabolism.Cellular metabolism.Oxidation reduction.Cytochrome P450 oxidoreductase	VVTU27282_at	AACTAGTGTTAGCTTCCATTATCCACTCCTTTACCTGGAAGCTTCCTGAAGGAACTACTCCACTGACCATTGCCATGCAAGACCAATGCGGAGCTACCTTGAAGAAGGCCATTCCTCTTTCTGCAATTCCATTTATCGAAGAAAATTAAGATCGACTCTTCATGAGTCCATCTTTTCTTCCTTCAATTTGGGACTGTTGTTGTGGCTACCTATCTTTTCTATCTATATATACCCATGGCTAGAATGCCTTGTCCATTGAAGTCGCCATGATATTATAGCTAGCTCCCTGTACTTGATATATCATCCTAGTGACCACCAAGTGTGCTCTTCCATGTAGGCCAT	VVTU27282_at
VVTU35586_at	0.750299	10.4279	4.69857	0.00077342	0.0328736	-0.291827	VVTU35586_at	1	VVTU35586_at	0.0328736	VVTU35586_at	VIT_04s0023g02430	Basic leucine-zipper 11 GBF6	Regulation overview.Regulation of gene expression.Regulation of transcription.Transcription factor.bZIP family transcription factor	VVTU35586_at	GAATGCTTTCGAATCGCGAATCAGCGAGGCGATCGCGGATGCGTAAACAAAAGCATCTGGATGACATGATGGCCCAAATGGTTCATCTCAGGAAGGAGAACAACCGCATCCTCACAACCATGAACGTCACCACACAGTTCCATATGAACGTTGAGGCTGAGAATGCTATTCTGAGAGCTCAGATGGCTGAGCTTACCCTCCGATTACAGACTCTCAATGATATCATGGACTACCTCAACTCAAGCAACGTCCCCTTTGGAACTGAATATCAGGGTACCCAGATAGCTGATGAATGCTTTATGAATATTCCATGGGTTCCCCCCTTCATCAATCAACCCATCATGGCTTCTGCAGACGGCATGTTCATGTACTGAAATTCATAGATCAATCTTGAGTAAC…	VVTU35586_at
VVTU22936_s_at	1.25714	5.92489	4.68009	0.000795933	0.0333448	-0.320235	VVTU22936_s_at	1	VVTU22936_s_at	0.0333448	VVTU22936_s_at	VIT_06s0004g00260	Shoot1 protein	Unknown	VVTU1364_at VVTU22936_s_at	AGACAATCCGGACAGATCCTGACCTTGCCAACATAAGAAAATCTGAGGAGTTTGAGCCTTTGCTCAAAAGGTTTGATGAATCATTTATCAACGAGAATGCCATCAATGCCATTAAATCCCTGTTCGGCTTGCTCAAGAAGGAATAAAGACATGAATGAGCTTCACCGATTTAAAGGGCTGCTTTGATGCTTGCATTGGAGTGCACAACAATGCTGACACAGAGAAGGAACCAACCATCTGGTACTTAAAATTGGTGGTTTCTTCTGTTCAATTCTGTCTATAGCTTTAGATCAGGATGATTTTTGAAAGAAGAATTTGCTTATTTCAATTGTTTCTCATTAGCCTA	VVTU22936_s_at
VVTU15030_at	1.02448	3.9556	4.67152	0.000806604	0.0333448	-0.333421	VVTU15030_at	1	VVTU15030_at	0.0333448	VVTU15030_at	VIT_09s0002g05990	6-4 photolyase	Metabolism.Primary metabolism.Nucleobase, nucleoside, nucleotide, nucleic acid metabolism.Nucleic acid metabolism.DNA metabolism.DNA repair	VVTU15030_at	ATATAAGGCATTTTCTCCCCATTCTGAAAGATATGCCAAAGGAGTATATTTATGAGCCGTGGACAGCTCCACCAAGCATCCAAGCCAAAGCGAAGTGCATAATTGGAAAAGATTATCCAAAACCAGTGGTTTGCCATGATTCTGCAATCAAAGAGTGCAAGAGAAAGTTGGCAGAAGCCTATGCATTGAACAAAAGGTTAGACGGCTCGGTGACCGAAGAAGATCTGAAAAAGTTGAGGAGAAAATTGGAGGAAGATGAGAACCAAGAATCCAACACTAGCAGGACAAGACAAAAGTTAATTGGCTGAACTCCTGGTTATTGTTTTCTCAGCTGGCAAGCCTGACACAATGCGGGACGGACTATGACAAGCACCATCACTAGAGTGGGAACAATGGGTA…	VVTU15030_at
VVTU35540_at	0.877292	4.62113	4.68312	0.00079219	0.0333448	-0.315567	VVTU35540_at	1	VVTU35540_at	0.0333448	VVTU35540_at	VVTU35540_at	No hit	Unknown	VVTU35540_at	TTTGTCACTAATGGTTAGTTATCCCACCCTTTTTGATCTAGATGTTTCAATCCTCCTCCCTCCATTGAATTCTTGATTCAAAATTGTTTGTTATATATACTGCTAGCAACTTTCTATTACCATAGATGTGTGGATTTTGCAGAGAACAGTGGA	VVTU35540_at
VVTU15786_at	0.668212	9.34404	4.68147	0.000794228	0.0333448	-0.318111	VVTU15786_at	1	VVTU15786_at	0.0333448	VVTU15786_at	VIT_16s0100g00470	BCL2 binding anthogene	Cellular process.Cell growth and death.Cell death	VVTU13237_at VVTU14133_at VVTU15786_at	AACTCGACCCCTGACAGCGATGGAGATCAAATGCCAATGCAGCATCAGCAGAAGCGACAGTCTAATGGGCAAAGACCACCACCAGCAGCGCCACCACTAGTTCAACAGCTGCAGCAACCAAGGCATTCAGTAGCCCACCTGCCAATACAAATGCATCAGCAGCAGCAGCAGCCGCCACAGCCATCAAGGCATTCAACATCAGGGCCTGTTGTTGTGACCACAAAATGGGAGACTTTCGATTCTGCCTCAGCCCCACCACTAGTGTCGGCGCCCCCCACATCCGTGACCACTGCAGCCAACATCAATCCAGTTCATCCTAAACTCAATTGGGAATTCTTCGATTGAATGAGGGTATAAAAACTAGTTTTTATCTGTCTTTGTGTTGTGTGGATGTGTGGT…	VVTU15786_at
VVTU15318_at	-0.603304	6.24266	-4.6833	0.000791966	0.0333448	-0.315287	VVTU15318_at	-1	VVTU15318_at	0.0333448	VVTU15318_at	VIT_19s0015g01230	Unknown protein	Unknown	VVTU15318_at	TGGTGATCCCTGCTTGCAAATTCATCCTCTGCTCGTAGAGAATTCGGAGAACCGTTGCGTTGATCATCCTTGAGTTCTGGGTGCAGTCTACCTGTTTGTTTGGTTGATGTGTTGGGCTTTTCCTCATTTTTGGATGTGCTCAAGCCACATTGAACAAGTGATGAATCTGAGAGATGCAAGGGCGTCTCCTACTTTTCTTCTTCTAAGTCCTTCCTAGGGGATGAAGCATTTCGGTCCGATCAATGGCAAGATTGCTAGAACCAAGCAGAGAGGGTTCTTTTGGCCATTCCAAAGTTCCGCCCAAATGAATTGAAAGTAAAAATTTGATGAGATTGCAAGCAACCAACCCTGAGATTGCCTTCCAGATTGGTCAAGAACAGTGACTGCTGAACAGTCTTC…	VVTU15318_at
VVTU17548_at	-0.624531	8.02722	-4.67612	0.000800857	0.0333448	-0.32634	VVTU17548_at	-1	VVTU17548_at	0.0333448	VVTU17548_at	VIT_16s0013g01950	Hexose transporter [Vitis vinifera]	Transport overview.Macromolecule transport.Carbohydrate transport.Sugar transport	VVTU17548_at	AAAGTGTACGCTTTTCTGGTTCTGCTTTTGATTTGTGTTTATGTCGCTGGGTTCGGGTGGTCCTGGGGTCCATTGGGATGGTTGGTTCCAAGCGAGATTTTCCCACTCGAGATTCGATCAGCTGGGCAAAGCATCACAGTGGCAGTCAGCTTTATCTTCACTTTCATTGTAGCTCAAACATTTTTATCTATGCTCTGCCATTTCAAGTCTGGGATTTTCTTCTTTTTTGGGGGTTGGGTGGTGTTGATGACTGCATTCGTGTATTATTTGCTGCCAGAGACTAAGAGCATTCCCATTGAACAGATGGACAGAGTCTGGAAGGAGCATTGGTTTTGGAAGAGAATTGTGGTTGAAAAGCTCAGCAACCCTAAAATGGAGACAGCCTAAAGATTCAATACA…	VVTU17548_at
VVTU24218_at	-0.723423	4.06654	-4.6766	0.000800256	0.0333448	-0.325597	VVTU24218_at	-1	VVTU24218_at	0.0333448	VVTU24218_at	VIT_11s0065g00720	Serine carboxypeptidase S10	Metabolism.Primary metabolism.Protein metabolism and modification.Proteolysis.Peptidase-mediated proteolysis	VVTU24218_at VVTU8710_at	ATGCTTTACATTGCTGGTGGTCCTGGTTGTTCTTCCCTCAGTTCCTTGTTCTACGAAAATGGTCCAATATATCTAAACTATCAATACTATGATGGCGGCGTACCTTCACTTAATTTGAGCGCAGATGCTTGGACCCAGAGCCTAAACATGATATACATAGATGCGCCAGTTGGCACCGGCTTCTCTTATTCAAATACCTCGCAAGGCTACTATGTTGATGACGCTGAAAATGCTGCTCAGACATATGAGTTTTTAAGAAAGTGGCTGGTGCAACACCCTGATTTTCTGGGGAATGAACTCTACATTGCTGGTGTTTCATATTCGGGCATACCTGTTCCTATGATCGTTAACGAGATAATTGAGGGTAACATACTTGGACTCAGCCCAGGCATGAACATC…	VVTU24218_at
VVTU2876_s_at	-0.896828	10.2689	-4.6797	0.000796414	0.0333448	-0.320833	VVTU2876_s_at	-1	VVTU2876_s_at	0.0333448	VVTU2876_s_at	VIT_12s0028g02440	Unknown protein	Unknown	VVTU17744_s_at VVTU21815_x_at VVTU2876_s_at	GGTCAACAAAGTTCTAAGTCGGATTAAGAAGCCTGTATATTTACTTGATGTCACCACTCTCTCGCAATATCGCAAAGACGCACACCCGTCCGACTATAGCGGCGAGCATGGTGGCATCACCGACTGCAGCCACTGGTGCCTTCCTGGCCTGCCCGACACTTGGAATCAACTCTTATATGCCGCTCTTGTTAGCTAGAGCTACATCGTCATTTATGATTAATTTCATCTTGTTAGTACTTTTGTTCACAATTGGAAGGNAAAAAAAAAAAAANTCATTGTTTAGGCATTAGGGGTTTTCCAATAAGAGGTTGGTTGAATTGATTCATCATTGATGATATGGTTTAATTGTAAAGAAATATATTATTATGGCATCAAGTTGCCTTGATCTTA	VVTU2876_s_at
VVTU22185_at	-1.04342	5.90656	-4.67283	0.000804958	0.0333448	-0.331398	VVTU22185_at	-1	VVTU22185_at	0.0333448	VVTU22185_at	VIT_08s0007g04040	flavonoid 3-monooxygenase	Metabolism.Secondary metabolism.Phenylpropanoid metabolism.Flavonoid metabolism.Flavonoid biosynthesis	VVTU22185_at	GCGACATCGATGAACTGCTATATTTGCAAGCTGTGGTGAAGGAAACTCTACGCTTGCATCCCGCGCTTCCTTTACTGATTCCACGAAATGCATTGCAAGACACTAACTTCATGGGCTATTTCATACCCCAAAATACCCAAGTTTTTGTAAATGCCTGGTCGATTGGAAGGGACCCGGAAGCCTGGCACAAGCCCCTCTCTTTCAAGCCGCGGAGGTTTTTAGGCTCTGATATAGACTACAAGGGGCAGAATTTTGAGTTGATTCCATTTGGATCAGGGAGACGGATGTGCATAGGTATGCCATTCGCTCACAAAGTAGTGCCCTTTGTTCTGGCCTCACTGCTTCACTGTTTTGATTGGGAGCTTGGCAGTAATTTAACACCAGAAACAATTGACATGA…	VVTU22185_at
VVTU17478_at	-1.2958	11.0062	-4.67335	0.000804311	0.0333448	-0.330602	VVTU17478_at	-1	VVTU17478_at	0.0333448	VVTU17478_at	VIT_05s0077g01280	Glycosyl hydrolase family 3 beta xylosidase BXL1	Cellular process.Cellular component organization and biogenesis.Cell wall organization and biogenesis.Cell wall metabolism.Cell wall catabolism	VVTU17478_at VVTU26440_at	TGAGATTTGATGTTCATGTCTGCAAACACCTCTCTGTAGTAGACCACTTTGGAATTCATAGAATTCCAATGGGTGAACACCATTTTCACATTGGAGATCTCAAGCATTCCATCTCCCTCCAAGCAACTTTGGAGGAGATCAAATCCAAGTAAATACCAGGAACTGATCATCACCATACCAATTAAAAAAAAAACAGAAGGAAAATTAAGGAGAAGAAGCCATAATGGCATATCTCTATATATCAGTAGGAGATGAAAAAGACTCAAAGGAGTCCCACTACAAATGTAAAAATGACGAGATCAGGTTCTCAGGCACTAAAACCAAAGCCAAAAGACAATTAATAGAATAGGGATTGAGTGGAATTTAGACAAAATTGGTGAGTGAAAGCAATAAATTATG…	VVTU17478_at
VVTU12520_s_at	0.627706	9.71514	4.669	0.000809769	0.0333842	-0.337298	VVTU12520_s_at	1	VVTU12520_s_at	0.0333842	VVTU12520_s_at	VIT_01s0011g06450	Deoxymugineic acid synthase	Metabolism.Cellular metabolism.Iron metabolism.Iron assimilation|Metabolism.Primary metabolism.Amino acid metabolism.Methionine metabolism	VVTU12520_s_at VVTU2504_s_at	AGAGAAAGGAATCCACATCACGGCCTACTCTCCTTTGGGTGCCAGAGGAACACCGTGGGGAGGTGACAGAGTTATGGAATGTCAAGTCCTGAAAGAAATTGCCCAAGCAAGAGGCAAAACGATTGCTCAGGTTTGTTTGAGGTGGATATACGAACAAGGTGT	VVTU12520_s_at
VVTU14115_at	0.714936	6.95309	4.66672	0.00081265	0.0334116	-0.340815	VVTU14115_at	1	VVTU14115_at	0.0334116	VVTU14115_at	VIT_04s0044g00510	GT2-like trihelix DNA-binding protein	Regulation overview.Regulation of gene expression.Regulation of transcription.Transcription factor.Trihelix family transcription factor	VVTU14115_at	AAGAACGGTCCATTGCAGCAGCAAAGGATGCGGCTGTGCTCGCATTCTTGCAGAAGATCGCCGAGCAAGCGGGTCCGGTGCAATTGCCTGAAAACCCTTCTTCAGAAAAAGTATTTGAGAAGCAAGATAATAGGAATGGTGAGAATTCTATTCAAATGAGCTCCTCCCGGTGGCCAAAAGCAGAAGTTGAAGCACTGATTAGACTTAGAACTAATTTCGAGATGCAGTATCAAGAAAGTGGACCTAAAGGGCCCTTATGGGAGGAGATTTCACTAGCCATGAGAAAAATTGGTTATGAGAGGAGTGCCAAGAGGTGTAAAGAGAAATGGGAAAACATCAATAAGTACTTCAAGAGGGTAAGGGACAGCAACAAGAGAAGGCCTGAAGATTCAAAGACAT…	VVTU14115_at
VVTU7855_at	-0.526306	7.30942	-4.66191	0.00081875	0.033571	-0.34822	VVTU7855_at	-1	VVTU7855_at	0.033571	VVTU7855_at	VIT_01s0137g00650	Unknown protein	Unknown	VVTU7855_at	AGCGGGTATCCATGGTAACACCACAAATAACTACTTCCGGGCAGATGGTCAGAACACTGGCAACTTCATCACGGATCGGCCTTCAACCAAAGTTCATGCTGCTCCAGGTGGTGGATCATCCTTGGGCTACCTCTTTGGTGGCGGTGGTAACTGAGATATNCTTCATATGTTTGTGNTAGGAGTACTGCTATCAATTTCTCTGGAGTCTGTTGGATCTTCCATAAGCAATGGAAATTTGGTCGATCATGCAATGTTATATATAGATGGGGTGCGTCTTGCTGGAATTATTCAACTGAGATTGCTTTATCATAGATGTGTAAGAACCTGTTATTACAAGATCAGTGACAACAAAAACAACCATATTCTTGAATGCTGTCTTATTTTTTTTTTTTTTTTTAC…	VVTU7855_at
VVTU13993_at	0.558304	5.92922	4.6572	0.000824773	0.0336621	-0.355478	VVTU13993_at	1	VVTU13993_at	0.0336621	VVTU13993_at	VIT_08s0007g03640	BZIP transcription factor	Regulation overview.Regulation of gene expression.Regulation of transcription.Transcription factor.bZIP family transcription factor	VVTU13993_at	AGACAATTCGCCGTAGGCAGGCTTTGTGTGGGGAATTGAGCAGAAAAGCTGCTGATCTATCATTGGAGAATGAAACTTTGAAAAGGGAAAAGGAGCTAGCTATGAAAGAGTTTCAGTCTTTGGAGAACAAAAACAAGCACTTAAAAGCACAGGTGGCTAAGATAATAAAGCCTGAGGAAGAGAAAACTCCAGAGTCTATCTCAAGCCACGAAATGACATCTATTCCTCCATCTTCAAATTGTCCATTGCTTTTATATAACCAACCTTCATTTACGCCATTTCTCTGGTCTTCACCTGAACGTAGATTCCAAAATGCCTTTGCATCCCATGCTGTACCTGATGAAAGAGAAAATCCCAACATTGATGCCTATAGAACTCCGTTATATATCCTGCCTTGCC…	VVTU13993_at
VVTU7121_at	-1.90222	6.94848	-4.65668	0.000825434	0.0336621	-0.356271	VVTU7121_at	-1	VVTU7121_at	0.0336621	VVTU7121_at	CF403809	No hit	Unknown	VVTU7121_at	AGCTGGTTCTGTTCTTGCTGGAGAACTCTCCCTCATGTCCGCCATTGCAGCCGGCCAGCTTGTCAAGAGCCACTTGAAATATAACAGATCCAGCAGAGATGTCTCTAAAATTGCTTCCTAAAGGGGCAAAAACNAAAAAAAATACCCCACTTTGTTTTTATACAACAGAAGCTCTTCCCTTGGGTGGGGGCTGTAGGAGGCGGTGGGTTGAGTGCTGAAGACTAGAACAAAGAGATGGCATGTGAAGGAAGAAGNAAACAACAAGATNTGTTGTGTATTCTTTTTATGTAAACTGTGAACCATGTGATGCCGGGACTGGCTCTCCTTGGTAAATGTATAAAAGAATAAAAAAAGGGAAAANNGCCTGCTATAGAGCAATTGTTGGGGAGAGAAGTTGGC…	VVTU7121_at
VVTU5790_s_at	-0.624184	8.4256	-4.65428	0.000828537	0.0336975	-0.359986	VVTU5790_s_at	-1	VVTU5790_s_at	0.0336975	VVTU5790_s_at	VIT_08s0007g02620	Ribosomal protein S17 (RPS17A) 40S	Metabolism.Primary metabolism.Protein metabolism and modification.Translation	VVTU5790_s_at	CATGGACTTCGTGCCTGACGTCTCTGCCATCAACACTGATGAGATTCCTGTCGACAAGGAGACTCTTGATATGCTTGCTATGCTAGGAATGAATGATCTTCCGGGTGTGGTCAAGGCGGAGCCCGTTGTGGTTTCTTCTCAGCCTGCTTTTGGCCGGAGTATTCTAGATAGGAAGAGGTATTGATGGAGACTAATCGTAACAATTTTGGGTTATTTATTATGGGTATTTTTAGTTTTTGTTTACGAAGGGGAATTGCATTTTGATTGGAATTTGCTATTTGAACAGTCTGTTGATCGGAATGTTCTATTTGAACGGTCTGTTC	VVTU5790_s_at
VVTU5997_s_at	0.934814	10.071	4.64073	0.00084621	0.034039	-0.380886	VVTU5997_s_at	1	VVTU5997_s_at	0.034039	VVTU5997_s_at	GSVIVT00011154001	Phosphoenolpyruvate carboxykinase	Metabolism.Primary metabolism.Carbohydrate metabolism.Glycolysis and gluconeogenesis.Gluconeogenesis	VVTU35206_s_at VVTU5997_s_at	GGAAATGGTCATCCTCGGCACCCAGTACGCCGGGGAAATGAAGAAGGGTCTTTTCAGTGTAATGCACTATCTCATGCCTAAGCGTCAAATCCTCTCCCTACATTCCGGCTGCAACATAGGCAAAGATGGAGATGTCGCCCTTTTCTTTGGATTGTCAGGTACTGGGAAGACAACTCTGTCTACTGACCACAAT	VVTU5997_s_at
VVTU39831_s_at	0.647289	9.52399	4.63921	0.000848215	0.034039	-0.38323	VVTU39831_s_at	1	VVTU39831_s_at	0.034039	VVTU39831_s_at	VIT_13s0067g00900	Phosphoinositide-specific phospholipase C	Signalling.Signalling pathway.Phosphatidylinositol signalling	VVTU39831_s_at VVTU772_s_at	GGTATTTTGATTTCCGACACACACACTTTGATGCATACTCCCCTCCAGATTTCTATGCTAGGGTTGGAATAGCTGGAGTTCCTGCTGATACCATAATGAAGAAAACGAAAACACTGGAGGATAACTGGACCCCTAATTGGGATGAGCATTTTGAGTTCCCACTTACAGTTCCTGAACTGGCTCTTCTTCGCGTTGAAGTTCATAAGTACCCGTCTGTCAAGCTTTTAATGCGCTTTGAATTTGTGTGATATGATTCCCCCAAACATCATCCCTGCTTTCAATTGGTTTGCTTCCCCCGTGAGCTTGTATTTACTATTATTTTTTGTTGCTCTGTGTATGTATGTATGTATGATATATGTTCGGGTTTACCATCTTGTATTGTATTGCAGCCATCAACTG…	VVTU39831_s_at
VVTU14294_at	-0.735617	5.66716	-4.63751	0.000850468	0.034039	-0.385857	VVTU14294_at	-1	VVTU14294_at	0.034039	VVTU14294_at	VIT_03s0038g04220	Dihydroflavonol-4-reductase	Metabolism.Secondary metabolism.Phenylpropanoid metabolism.Flavonoid metabolism.Flavonoid biosynthesis.Anthocyanin biosynthesis	VVTU14294_at VVTU20756_at	AGAGATCCTGGTACCTGCTGTTGAAGGCACATTAAATGTTCTTCGTTCATGTAAGAAGAACCCATCTCTAAGGCGTGTAGTACTGACTTCATCCTCTTCCGCTGCGAGGGTAAGAGATGATTTTGACCCGAAAATACCTTTGGACGAGTCCTCCTGGAGCTCTGTGGAACTTTGTGAGAGCCTCCAGATATGGTATGCTCTATCAAAAGTCCTAGCTGAGAAGGCAGCATGGGAATTCTGCAAGGAGAACGGAATCGATTTGGTGACTGTTCTTCCCTCATTTGTCATTGGACCTACCCTGCCACCTGATTTGTGTTCTACTGCATCTGATGTTCTTGGCTTGCTTAC	VVTU14294_at
VVTU23292_at	-0.836535	6.18216	-4.64305	0.00084316	0.034039	-0.37731	VVTU23292_at	-1	VVTU23292_at	0.034039	VVTU23292_at	VIT_14s0219g00270	TEL1 (Terminal EAR1-like 1)	Unknown	VVTU23292_at	ATAAGGCTTTCCATTTGCAACAGTGGGAGGTCTTTAACTCCAGAAAAATTTGTGAAGTCACTTATGCTCGCTTCCAGGGTTTGGAAGCTCTGAAGTAGCACTTCAAGAACTCAAAATTTGCATGCATGGTGGACGACTACCTTCCAGTCATGTTTTCTCCACCCCGAGACGGCAAGCAAATGTCCGAGCCAGTGCCTGTGGTTGGGTGCTCCATTTCTGGCATCAGCCATGGAAGACATGAGGAGAAGGTTGATGGGGAAATGGTTGAGGAAGTTAATGGTGATAATGGTGATTGTAGCTCAAATCCCAGCAGCAAACATGATGATGAATAGTGAAGCCAATTCCCATCTCAGATTGACCTCAATTACATGCTTTACTGCACTTACTTGGTCATACAAT…	VVTU23292_at
VVTU2688_s_at	-0.980938	9.36529	-4.64414	0.000841723	0.034039	-0.375622	VVTU2688_s_at	-1	VVTU2688_s_at	0.034039	VVTU2688_s_at	VIT_00s0480g00030	Polyphenol oxidase	Metabolism.Primary metabolism.Amino acid metabolism.Amino acid catabolism|Metabolism.Primary metabolism.Amino acid metabolism.Aromatic amino acid metabolism.Tyrosine metabolism.Tyrosine catabolism|Metabolism.Secondary metabolism.Aromatic compound metabolism.Rosmarinic acid biosynthesis|Response to stimulus.Stress response.Abiotic stress response.Oxidative stress response	VVTU2688_s_at	GAAGACGATCCAGTCAGCAGGCCTGACAACACGGAGTTTGCCGGAAGCTTTGTGAACGTGCCACACCAACACTCCCATGGGAAAAAGAAGAACACGATCCTCAGGATAGGGATTAGTGAATTGTTGGAGGATTTGGAAGCCGAAGATGATGACAGTGTGGTGGTGACTTTGGTCCCTCGTTATNGGGGCCGATGTTATCACCATTGGCGGAATTGAAATTGAGCTTGCCTCTTGATCACCTCACTACTCTTCATCAGAATAATGGCGCCCTGATTTCCATCCAGGATTGCAATGATTTCCAGCTCTTTTTGTGNGTGCATCAAATCGAATTTCGTCGACACTTCCTCCCTTTATGTGATTGGAATGTCTGTAATACCCCATTTTTGGATTTGAACTATG…	VVTU2688_s_at
VVTU20656_at	-1.01098	5.2535	-4.64086	0.000846043	0.034039	-0.380692	VVTU20656_at	-1	VVTU20656_at	0.034039	VVTU20656_at	VIT_04s0008g01800	Myb domain protein 7	Regulation overview.Regulation of gene expression.Regulation of transcription.Transcription factor.MYB family transcription factor	VVTU20656_at	AACGGATTTCACTCCTGACTATGGCACCATAACAAACTCTAATCTCTTTAATGAAGACTACAGTTACAGCAACCTTTTGGAGAATGTCACTCCTTTCAAGTTTGAGGATTGGGCTTCAAATGACTGTCTCGAGAACAATGCCACTTTGGATCTTGACTCTTTGGCATTTTTACTTAACTCTGAGGAATGGCCATGAGA	VVTU20656_at
VVTU13083_at	-1.19142	9.53274	-4.63491	0.000853929	0.0340871	-0.389879	VVTU13083_at	-1	VVTU13083_at	0.0340871	VVTU13083_at	VIT_00s0361g00040	Anthocyanidin reductase	Metabolism.Secondary metabolism.Phenylpropanoid metabolism.Flavonoid metabolism.Flavonoid biosynthesis.Anthocyanin biosynthesis	VVTU13083_at	TTCAGATGTCCCCAGCAGCATTGGACTTGCAATGTCCTTGATTACAGGGAATGAATTCCTCATAAACGGTATGAAGGGTATGCAGATGCTGTCAGGTTCAGTCTCCATTGCACATGTGGAAGATGTTTGCCAGGCACATATATTTGTAGCTGAGAAAGAATCAGCTTCTGGCCGATACATCTGCTGTGCTGCCAATACCAGTGTTCCTGAGCTAGCAAAGTTCCTGAGCAAAAGATACCCTCAGTACAAAGTCCCAACTGATTTTGGAGACTTCCCCCCTAAATCGAAGTTGATAATCTCCTCAGAGAAGCTTGTGAAAGAGGGGTTCAGTTTTAAGTACGGGATTGAAGAAATTTATGATGAAAGTGTGGAGTATTTCAAGGCCAAGGGGCTATTGCA…	VVTU13083_at
VVTU20204_at	1.46	9.32364	4.62937	0.000861342	0.0342021	-0.398439	VVTU20204_at	1	VVTU20204_at	0.0342021	VVTU20204_at	VVTU20204_at	3-deoxy-D-arabino-heptulosonate 7-phosphate synthase	Metabolism.Cellular metabolism.Shikimate metabolism|Metabolism.Primary metabolism.Amino acid metabolism.Amino acid biosynthesis|Metabolism.Primary metabolism.Amino acid metabolism.Aromatic amino acid metabolism.Aromatic amino acid biosynthesis	VVTU20204_at	ATTTGCAAAGCCTAGGTCCGATCCATTTGAGGAGAAGAATGGAGTGAAGCTACCAAGTTACAAAGGAGACAATATAAATGGTGATGCATTTAATGAGAAGTCCAGAATCCCAGATCCTCAGAGGATGATAAGGGCTTATTGCCAAGCCGCTGCAACTCTTAACCTGCTAAGGGCCTTTGCCACTGGAAGTTATGCTGCAATGCAGAGAGTCACCCAGTGGAATCTTGATTTTGCCGAACACAGCGAGCACGGAGATAAGTACCAGGAACTGGCTCACCGAGTTGACGAAGCCTTAAGATTTATGTCTGCTGCCGGACTCACAGTTGAACACCCAATCATGACAACAACCTGAATCTGGGACATCTCATGAATGCGTGCTTCTGCCCTATGAGCAATCCC…	VVTU20204_at
VVTU21439_at	-1.18296	8.62728	-4.63063	0.00085965	0.0342021	-0.396492	VVTU21439_at	-1	VVTU21439_at	0.0342021	VVTU21439_at	VVTU21439_at	F-box domain containing protein	Metabolism.Primary metabolism.Protein metabolism and modification.Proteolysis.Ubiquitin-mediated proteolysis	VVTU21439_at	ATGATGCTGCTGCTGCCAGCAACAGGTACCAAAATCTAAGAAACCTTCCATGCTTCTCTAATGCGGAAGGAAGATGGAGGGGAGATTTTTGCAAAGAGCTAGAGGACCTGAGGCTAAGTTGGGTGCTGTTTGACAAGAAAAAGGGGAAAGCTGTCAATCTGTCAAGCTGGAAGCCATTGTTGGTACAGAGAAGCTGGCACTCTGGTATGGACTACATGCTGCGTTTTGGGTGCATCGTACCAATGGATGAGCATTTGCTTCCTCACAAATTGGCTGAATGTGTGATATTGGTTAGATGCATGCTGACAGAAAGAGGAGGGCCTGTTATGTGGAGGGAAATTAGCATGAGTGTTGAGGACATGGCAGGGGCACCTCTCAGTGGCAGGAAGAGTTTGATGG…	VVTU21439_at
VVTU32849_s_at	2.70897	8.52305	4.62295	0.000870018	0.0343657	-0.408364	VVTU32849_s_at	1	VVTU32849_s_at	0.0343657	VVTU32849_s_at	VVTU32849_s_at	No hit	Unknown	VVTU32849_s_at	ACAAACTTTGTTCCTGGCAAGTGAAATTGATCCATGGACAGAATAGTGCTATTTGTTTGGCTGATGAGAAATATTTGTGAGGTCTTGTTACAACTGATGAGAAACTGATCAATGGACAATGGTGTGAGCATTTGGAGCTTAATTAGTTAA	VVTU32849_s_at
VVTU8475_at	-0.833077	11.241	-4.62345	0.000869336	0.0343657	-0.407588	VVTU8475_at	-1	VVTU8475_at	0.0343657	VVTU8475_at	VIT_03s0038g02610	Monooxygenase (MO2)	Unknown	VVTU8475_at	CATGACACCAGATCTTGGGCAAGGTGCGTGTTCAGCCTTAGAAGACACTGTTGTCTTAGCCAGGTGTCTTGCTGAAGCATTGTCAAAGAAACCAAAAAACAAAGCTGAAGAAAAAGAAGAGGAGGAATTCAAGAGGATCAAAATGGGGTTGGAGAAATACGCTAAGGAGAGGAGATACAGAGGCATTGATCTCATCACATCTTCTTACCTGGTGGGTTTTATACAGCAGAGTGATGGGAAGATGTTGAACTTCATCAGGGATAAAATCTCTGCACTCCTTGCTGGGGTACCGTTAAAGAAGGCTGATTTTGATTGTGGGAAGCTCAGCATGTCTTGATGCAACTCTTATGCTTTTGTTTTTATTGTCATGAGATTCCTAAATTTCTGATTTCTATTCCC…	VVTU8475_at
VVTU4419_at	-0.71017	7.75306	-4.62069	0.00087309	0.034397	-0.411856	VVTU4419_at	-1	VVTU4419_at	0.034397	VVTU4419_at	TC68869	No hit	Unknown	VVTU4419_at	GCTATCATGCATTATCCCTTTGTTGTTGTGGAGATGGACTTGAATTATCCACCTGGTCCGAGACAATGAATCTCAAATCAACCATGCAAAGCAACAATTATGAAATGGTGCTTCCGAGGTAAGACTTCGTTCTGCTGTAAATACATCAAGTACTTCAATTCAGGCAATTGATTCAATATACATGAAGAACNNCATAAGATGGGCATCAACAGACCTTGCTTACCCTAGCCTCCTGACTCCTGAAGTTCTTCAAATAAATCCNGGCAACAGCCCAAGTGCAGTANACCATGTGTTGTGGTCAAATTATGTGAGANNAGATCNNACTGNTATTGGANGAANGTTNTCNTTTNAAGATGGAATTTTAGGCAGCTATTTGGAGCTTGCAACCGTAATTGTAAT…	VVTU4419_at
VVTU37432_s_at	0.945147	7.07944	4.61634	0.00087904	0.0344641	-0.418582	VVTU37432_s_at	1	VVTU37432_s_at	0.0344641	VVTU37432_s_at	VIT_09s0054g01770	Oxidoreductase/ transcriptional repressor	Regulation overview.Regulation of gene expression.Regulation of transcription.Transcriptional co-repression	VVTU37432_s_at	AGCCTGGTGGGCAACGTGCTCTCATATTTGATCAAGGAAACAGGATTTCTCAGGGAATCAGCTGTGCTGATGTGGCTGATATCTGTGTGAAAGCACTGCATGATTCAACTGCAAGGAACAAGAGTTTTGATGTATGCTATGAGTATGTGGCCGAGCAAGGGAAAGAGCTCTATGAGCTGGTTGCACATTTGCCTGACAAAGCAAATAACTATTTAACACCAGCAATGTCGGTTTTAGAAAAGAACACTTGACATGTTTGATGTTTATTCCCCTAGAAAGTTATTTATAGATTATACAAGATATCCTTCCCCACACCCCACCTTCTTTTTTTTTTTCTTTTTTTAATCATTTGTTTCAGTGACAATCGGAAGTCACGTACTGCTTTCTCAGTGAATTCAT…	VVTU37432_s_at
VVTU17845_s_at	0.637618	8.28095	4.61338	0.000883119	0.0344641	-0.423167	VVTU17845_s_at	1	VVTU17845_s_at	0.0344641	VVTU17845_s_at	VIT_09s0002g07880	Pyrophosphate-energized vacuolar membrane proton pump	Transport overview.Ion transport.Cation transport.Proton transport.Vacuolar proton transport	VVTU17845_s_at	ACAATCTTCAATTTTGGCTCTCAGAAAGTTGTGAAGAATTGGCAGCTGTTCTTATGTGTGGGTGTTGGTCTTTGGGCTGGACTTATTATTGGGTTTGTAACTGAGTATTACACTAGCAATGCATACAGCCCTGTGCAAGATGTGGCTGATTCCTGCAGGACTGGAGCTGCCACTAATGTCATCTTTGGCCTTGCTTTGGGAT	VVTU17845_s_at
VVTU2058_at	0.535162	9.0411	4.61348	0.00088298	0.0344641	-0.42301	VVTU2058_at	1	VVTU2058_at	0.0344641	VVTU2058_at	VIT_03s0063g02530	Unknown protein	Unknown	VVTU2058_at	GGAACTCTCATGGTTCACTGCTGGAGTAAGGGTGGGTGTTGGGATTGGCCTCAGCTTTTGTCTCGGAATCGGCATAGGAGTGGGGCTGCTGGTCAGGACCTACCAAGGCACTACCAACAACTTCAGAAGGCGACTACTGTAACCATCTATTCTACTCTCCTAAGTCATAACCCAAAGAGGACAGCTAACTTGGTAGTGTTTCTGAGGGGCTCATATCTTGCAAATAAGTGCAGGAAATGCATGAATCGGGTACGTTCTACTGCAGAGACCATTGAGCCTTTGAATAAGAGGGTCATCGTCACGATGCAAAGGTACCATCATAATTGCAGGAATTTTTCCAGCATTCCTGCACTAGACCATGTAGGACATAAGCTTGTTAGTAGATTGTGATCCTCAGTC…	VVTU2058_at
VVTU22920_at	-0.620638	7.80767	-4.61169	0.000885463	0.0344641	-0.425792	VVTU22920_at	-1	VVTU22920_at	0.0344641	VVTU22920_at	VIT_04s0023g02210	SAM dependent carboxyl methyltransferase Methyltransf_7	Unknown	VVTU22920_at	AATGTTTCTAGGGTTGCGGTCTGAGGAAATTAAACCTGGAGGGCGTATGGTTATTACTATAACAGGAAGGAGCATTGAAGATCCCTCTAGCAAAGATTGTTGTGACCTTTGGGAGCTGTTAGCAAAATCACTCCTCGACATGTTGGCTGATGGACTTGTTGAGGAGGCGGATGTGGACTCGTTCAACCTTCCTATGTACAATCCCTTTGAGGGTGAAGTGAAGGCTTTAATTGAAGAGGAGGGGTCTTTCAATCTTGATAAGCTAGAAACTTTCGAAGCCAGTTGGGACCCCTACGATGACAGTGACAAGACTAGGAGCGGACAAAATGTAGCAAATTGTATAAGGAGTGCTACAGAGCCCATGTTGGCCACTCATTTTGGAGATGCCATAATCCCTGA…	VVTU22920_at
VVTU38441_s_at	-0.76561	9.10267	-4.61115	0.000886212	0.0344641	-0.42663	VVTU38441_s_at	-1	VVTU38441_s_at	0.0344641	VVTU38441_s_at	VIT_06s0004g04270	Histone H2A.4 HTA12	Cellular process.Cellular component organization and biogenesis.Chromosome organization and biogenesis.Chromatin assembly	VVTU38441_s_at	CTGGAAATGCAGCTCGGGACAATAAGAAGAACAGGATCATTCCAAGGCACGTTCTATTGGCAGTAAGAAACGACGAGGAACTAGGAAAGCTGCTTTTTGGAGTGACCATTGCTCATGGAGGCGTCCTCCCCAACATCAACCCAGTACTTTTGCCAAAGAAGACAGACAAGGCTACCAAAGAGCCCAAGTCACCTTCCAAGGCCCCTAAGTCTCCCAAGAAGGCTTAACCATTGCAGCTACGCCCTTTTCCATTTGT	VVTU38441_s_at
VVTU15000_s_at	0.790365	8.39	4.60666	0.000892445	0.0346172	-0.433571	VVTU15000_s_at	1	VVTU15000_s_at	0.0346172	VVTU15000_s_at	VIT_02s0012g02220	Xyloglucan endotransglucosylase/hydrolase 30	Cellular process.Cellular component organization and biogenesis.Cell wall organization and biogenesis.Cell wall metabolism.Cell wall modification.Xyloglucan modification	VVTU15000_s_at VVTU18617_x_at VVTU2579_s_at	CAGCCACAAGAAGAGCTCCAAGCGGAGGTCCCGGGTGCCGGTTGCCACCACCTCAGACCGCCAGGCTGCTGCATAAATACGAGTCATTCCATTTGTCATCAAAATTCAGATGCTATGGTGGTGTTGGTTTCTTATTTTTATTTTTATTTTTCATTTTTCATGTTTGTTTATATAAAGAAAGAGTATATGAATTAAATATCTAAACTTGATTGTTGGTTGATTAAATT	VVTU15000_s_at
VVTU38265_s_at	0.751456	8.1661	4.59872	0.000903602	0.0347072	-0.445876	VVTU38265_s_at	1	VVTU38265_s_at	0.0347072	VVTU38265_s_at	VIT_14s0068g00740	Avr9/Cf-9 rapidly elicited protein 146	Unknown	VVTU38265_s_at	TAACTTTCCATTTGACACCTCTGATTTGGCTCCAGCTGACAAGCCAAGCCCACTCCCCTCACCCTTCTCTGTTAGGGTCTCCAATTATTCATCAGAAGAGGAAATGGATGTTGGTGGAAACAGGCAAGTTGATGATGAAGCTGAGGAATTCATCAGAAGGTTTTATGAGCAACTGAGGGCTCAGAGCCGCATTCAACTGCTGCAGTCACAGGAGATGATTGCTGGTGGAACTCCCTAGTCTATTTGACGATCCCCACCACCACTATCCTCTTCAAATAAACTATCCTTGTTGCCAGCATTATTGGATTATGCACACCCACCTTGAAAATCTTCCATTATTTTACATAGGAAGATTGATTCTGGTTATTGGTTATTGCTTCATCATGCCTCTGCTCTATC…	VVTU38265_s_at
VVTU425_at	0.677932	8.74406	4.60037	0.000901278	0.0347072	-0.443326	VVTU425_at	1	VVTU425_at	0.0347072	VVTU425_at	VIT_16s0100g00690	Ankyrin repeat	Diverse functions.Gene family with diverse functions.Ankyrin domain family	VVTU425_at	GTGTGGCTTCAGTTTCTTCAGATATTCTCTGCCCTGTCTCTTGTAGCCCATTTCCTTCTGTCACCATCCCTTTGTGCACCTGTGATGATGGCCCCTGCCCATCTTTTGAACCCCGGGAGGTAGAAACACAAGATGAGTCTCCTCGTCGTTCACAAACCACATCAATAGATCAGGATAAAATGGAAGGAGCAAGACTGGAAAGAACAAGCTGTTCAAGCATGTTTTGGGGCAGAAGAAGCTGTAGCAGGGAGCATCAATGCAACTCCGAAATAAATGCTTGACTGATTTGGTGGATGATCCATTCTGATTTCCTACTCAAATAGAATTTTGAAAACAGCAGTGCTCTTCCTGGTGTTGTGGTTTGATCTCGCAAGTCTCAAACACTGAAAATTTTTAAAT…	VVTU425_at
VVTU7340_at	-0.798546	3.90365	-4.59777	0.000904954	0.0347072	-0.447358	VVTU7340_at	-1	VVTU7340_at	0.0347072	VVTU7340_at	VIT_06s0004g06570	Calcium/proton exchanger CAX3	Transport overview.Ion transport.Cation transport	VVTU7340_at	ACTACTGACAGCTTGAGAGTGGTCCAATCATCGACCGGAGTCCTGACTGCTTAACAGGCTTGGCTTGGCCTTTGCAGTTCTCCATGAAATAAAGAATGCTGCATCAAGCAGATTCATTTGTTTTTTATTCATTGAAATAGGCATNTGCAATTGAGAAGTACTGGAAAATTGTTTACATCCATTTTGATTTCAGGTGTAGTAAGAGAGCNCAAGTTAATTATAGTGCAGAAGCCATCAAAATGGAGAGGGTATGGTATGTAGAANATGGGAACCCTTGGANAGTTGGAGAAAAAAAAANCNCAGAACTTCCCATTGAAGATGTTTGTANATAACCCTCTGTTTATATGTATTAATTGTCTTTGTAATTGGGTTTTTGCTTTTGGTGGTGGCAAANAGAGC…	VVTU7340_at
VVTU11695_s_at	-0.980944	9.88648	-4.59969	0.000902233	0.0347072	-0.444375	VVTU11695_s_at	-1	VVTU11695_s_at	0.0347072	VVTU11695_s_at	VIT_07s0104g01100	Peroxidase	Response to stimulus.Stress response.Abiotic stress response.Oxidative stress response	VVTU11695_s_at VVTU6607_at	AACCTATGCTGCTTTCTTGAAGACCAAATGCCGGAGCCTCTCCGACACGACAGCGGTAGAGATGGACCCTCAAAGCTCCCGAAACTTCGATAGCAACTACTTCGCTATCCTGAAGCAAAACAAGGGTCTCTTTCAGTCTGACGCAGCTCTTCTAACCAACAAGGGTGCAAGAAAGATTGCTCTAGAGTTGCAAGACTCGGCTGATTTCTTCACGGAGTTCGCTCAGTCCATGAAGAGGATGGGAGCCATAGGAGTCCTCACAGGCAGAGCAGGGGAGATCAGGAAGAAGTGCAGCATTGTCAATGTTTGAGAGGCCTTTTTTAAAAATAATAATAATAATAATAATTTCTTCCCTTTGGTATGTTGTAGGAGTTTATTAGAAGTACCAGCTTATGGGTT…	VVTU11695_s_at
VVTU34596_at	-0.995017	6.91641	-4.59684	0.000906266	0.0347072	-0.448792	VVTU34596_at	-1	VVTU34596_at	0.0347072	VVTU34596_at	VIT_06s0004g01690	Histone H3	Cellular process.Cellular component organization and biogenesis.Chromosome organization and biogenesis.Chromatin assembly	VVTU34596_at	TTGTGTACTAAAGCATTTTCTAGAGAAGCAAACTACATCAGATTTCTGAAAGAGTGAGATGGCTCGTACCAAGCAGACGGCTAGGAAGTCCACCGGAGGGAAGGCCCCGAGAAAGCAGTTAGCCACCAAGGCTGCTCGAAAGTCTGCGCCGGCCACGGGAGGGGTAAAGAAGCCCCACAGGTTCAGGCCGGGAACAGTGGCGTTGAGGGAGATCAGGAAGTACCAAAAGAGCACTGAACTCTTGATCAGAAAGCTACCGTTCCAGAGGCTGGTTAGGGAGATTGCTCAGGACTTCAAAACAGATCTGAGGTTCCAGAGCAGCGCTGTGGCTGCTCTCCAGGAGGCGGCCGAGGCGTACCTGGTTGGTCTCTTTGAGGATACCAACCTCTGCGCCATTCA…	VVTU34596_at
VVTU39676_at	0.708827	8.88782	4.59039	0.00091547	0.034971	-0.458801	VVTU39676_at	1	VVTU39676_at	0.034971	VVTU39676_at	VIT_17s0000g01160	Nodulin	Unknown	VVTU11683_at VVTU39676_at	TATGCTATTCCATCACTTGTGGCGTCATGTCAGGACTCTGCCTTGTTGCAGTTGTGCTGAGCTTGATTGTCGTTCATAGGACGAAAAGTGTTTATGCCAATCTCTATGGAAGATCTCAGGCATGAGCAATTATATGATTTTCATAGTTCCGTCATCTTCGGAAGCAGGGCTAAAGACAAGGTGGTTCAATTCAAATTGAAGCCATAAATGGCTTCTTCCTTGAATGTAGCTTCATTGCAGTGACCTCCATTCTTTTGGCTATTAAATTCTTTAGTTTCAATGTCCTAAAAATATAGATTTTCCTTCTTTTTTTGGTCCCTTTTTTTATCAAAGCGTTCAGTTCAGCCATCTGGA	VVTU39676_at
VVTU15601_at	1.31995	7.6404	4.58554	0.000922456	0.0351488	-0.46633	VVTU15601_at	1	VVTU15601_at	0.0351488	VVTU15601_at	VIT_14s0066g01830	SAG101 (senescence-associated gene 101)	Metabolism.Primary metabolism.Lipid metabolism.Glycerolipid metabolism.Glycerolipid catabolism	VVTU15601_at VVTU25721_x_at	GACATGGATTTCATATGGTTACCTGTTTTGCAGTTGACTCAGATTGAAGGTCAATTAATCATCACTGGGCACTCCCTGGGAGGAGCCGTTGCTTCTCTCTTCACCTTATGCCTGCTAGATGAAAATTTATTAAAACCCAAATGCCGCCCCTTTTGTATCACCTTTGGGTCACCCCTCATCGGCGGCTTTGGCCTCCAACACTCCATATGGAATTCTTTCTTCCTGCATGTGGAG	VVTU15601_at
VVTU22667_at	-1.05577	5.17391	-4.57701	0.000934866	0.035532	-0.479567	VVTU22667_at	-1	VVTU22667_at	0.035532	VVTU22667_at	VIT_06s0061g01290	No hit	Unknown	VVTU22667_at	GAAGGATTATTTCAGAGGCTCACTTGGACTACATCTACACACAGCACCATAAGCCTTGAGGCTGCCTCTTGGGAGGACTATACAAGTTCAATGGCTTCATTGTAAACTGAAATCTATCCTCCTAGAATTCTAGAGGATCTGCTATTTGGGGGTTCTTTTTAACCAACTATCACAGTATGACAATCATTACAGGCGGTTCAGGGTAGTGTTTAGTTTTTAATATAGAAGGTAACTATTACACCTAAGTATAGATATGACTGGCTTGTGTTGGTATGCTTTTGTTATAATGAGTGATCCTACTAAGGTTTCTACTTTTTACTGCCTAGAATTCTTTCCATGTTGAAATGAAGGAATGGGTGAGTTGCTTGCAAGGACAAGTGGCTTATAAAACCTAGATTC…	VVTU22667_at
VVTU6453_x_at	-0.955722	6.25527	-4.57529	0.000937387	0.0355383	-0.482235	VVTU6453_x_at	-1	VVTU6453_x_at	0.0355383	VVTU6453_x_at	VIT_03s0063g01330	Nodulin 1A, senescence-associated	Unknown	VVTU6453_x_at	AGGGAAAGGTTCTCAATTCCGGTCTTTTTCAGTCCCGGGCACCATGTTTGGGTGAAGCCCTTGGAGGAGCTGACGAAGGGAGAAAAGCCAAAGTACAGAGCATACAACTGGGGAAAGTTCTTTGCTGCGAGAAGGCGCAGTAATTTCAAGAAGCTTGATGTGGAAAACCTCCAAATTTCTCATTTCAAGGTATCAGAGTAAAAGGGTCAGTGGGACATCATCTATCATGTATTCAATAAGAGCTTGTTTTAGCTCTCTGAAGTTCACCATGCAGTATATAGGA	VVTU6453_x_at
VVTU36628_at	0.66367	3.69317	4.56865	0.000947208	0.0358206	-0.492558	VVTU36628_at	1	VVTU36628_at	0.0358206	VVTU36628_at	VIT_07s0031g00220	APETALA2 (AP2) floral homeotic protein	Regulation overview.Regulation of gene expression.Regulation of transcription.Transcription factor.AP2 family transcription factor	VVTU2494_at VVTU36628_at	GCTATTTTCATTTTTCTGCCTGGGTTTATTACAGTATTTCCAATGCACATATCGGTAAGGAATAGATAAGAGTTCAGTGGGATTTGAATGATGTATTGTTAATTTTTGTAGGGCCTATGACAAAGCTGCAATTAAATGTAATGGCAAAGAGGCTGTCACCAACTTCGATCCCAGTATTTATGAAAATGAGCTCAACTCATCCGGTGAGTAATGGAAAGATGAATCGTTTCACTTCTCTAGTGATCAACAGTCTCTTTATGCATTGGTGTGTATTCAATTAGATCATGTCTGGCACAATTCTCAGGTAATGCTGCAGATCACAATCTCGATTTGAGCTTGGGTGGCTCCGCATCCAAGCAGAACAATCTGGAATTGGGGGATGACAGCCAAGTTGTTACA…	VVTU36628_at
VVTU22447_at	-0.701193	6.72835	-4.56586	0.00095137	0.0358881	-0.496901	VVTU22447_at	-1	VVTU22447_at	0.0358881	VVTU22447_at	VVTU22447_at	No hit	Unknown	VVTU22447_at	GGAAACCTTTTGAAGCCGACCACTAACACTTGAACACAACAAGAGCATAATGTGTAGGATGGCCACCACAGAAGTAGAAGCAATTTGGTCTGAGTTAGAAAGGTTCAAGCTCTCAGATGCAATTCTCAGACCCTTATTGAACGGGATTGTATTGGAAGCTTGCTTATTGAATCCTCTCCTGGTAGAGCCTTCCTTTATTCCATTGTTGAAATTAAAACTTGGAAATGAATGGCAAGCGGAAGTGGCAAAGCTTTCTATGCTTAGTA	VVTU22447_at
VVTU14589_s_at	0.691592	8.48166	4.55499	0.000967744	0.0364147	-0.513805	VVTU14589_s_at	1	VVTU14589_s_at	0.0364147	VVTU14589_s_at	VIT_15s0046g01090	Hydroxyproline-rich glycoprotein	Cellular process.Cellular component organization and biogenesis.Cell wall organization and biogenesis.Cell wall structural protein	VVTU12033_at VVTU14589_s_at	GTCTTGACCTTGGAAACTTTGCTGAGTCTATCAGTGATGCACTTGGAGAGGGAATAGATGGCCTGTCTCTTACTGTTGGACTGGCAGCAGCTACTGGATTGGGTTTATTGGCATTTTCAGAGGTAGAAACACTACTCCAACTTTTAGGCTCGGCTGCAATTGTGCAGTTTGTCGGCAAGAAATTCCTATTTGCTGAGGATCGAAAGGAAACTCTGCAACAAGTTGATGAGTTCTTGACCACCAAGATTGCCCCTAAAGATTTTATCTCCATACCCATATTATCCCGATTTCAAGCCACCGACATCTCCTACACCTTCACAACCATAGAGTTTCAGTTGCACTGGAATCTCCAACAGTAGACATTTCCACAATAATCAGCTATTTGGCGGGAATCTCCAA…	VVTU14589_s_at
VVTU11973_s_at	-0.717992	5.19811	-4.55005	0.000975279	0.0366069	-0.521488	VVTU11973_s_at	-1	VVTU11973_s_at	0.0366069	VVTU11973_s_at	VVTU11973_s_at	Glucan endo-1,3-beta-glucosidase 7 precursor	Metabolism.Primary metabolism.Carbohydrate metabolism.Polysaccharide metabolism.Beta-1,3 glucan metabolism.Beta-1,3 glucan catabolism	VVTU11973_s_at	GGGAACTGCTATTATCCTGATACTGTTCTTGCCCATGCTTCCTATGCTTTCAATAGTTACTGGCAAAAACACAAGAAAAATGGAGGCACCTGTAGTTTTGGAGGGACTGCTATGCTCATCAACGCTGACCCAAGTTTTCTACATTGTCGGTTCCTTCATTCTTAGCTAAAGACAATTGAGGAAGCCATTATGGAGACAATGGGGTTGTTTTGCCACAAGTTAGTATTGATATTCTGATTTCAAAGTAACATGCTCTATTTTATCGGATTATCTTTATTGATTAGAATAGTATTTACATGTAGTAAGTAGGAGGTAGGAACCTGGAAAATTTTGTTTCTTTCTTACTAATCTCCATGGTCTTCTATGCACAAAA	VVTU11973_s_at
VVTU3563_s_at	0.558954	9.4289	4.54256	0.000986848	0.036783	-0.53317	VVTU3563_s_at	1	VVTU3563_s_at	0.036783	VVTU3563_s_at	VIT_17s0119g00070	Unknown protein	Unknown	VVTU3563_s_at VVTU36075_at	AAACTGTAAAATCCCACCCTGAGGTCTCATCTTGGGCTGGTGGCTTCACCCCTGGTGGTTTTGGTCATGGGATAAAACCCTCCCGACTTAGAAACTATGTGATGTCTTTTGATGCAGAGACACTACAGAGGTATGCAACAATAAGATCCAAGGAGGCTGTCAGCATCATTGAGAAGCACACAGAGGCATTGTTTGGAAGACCTGAGATTATTATAACTCCTCAGGGAACAATTGATTCTTCCAAGGATGAACTCATCAAGATTAGCTTCGGTGGTTTAAAGAGACTTGTTCTGGAGGCTGTGACTTTTGGTTCTTTTCTCTGGGATGTTGAGAGCTTTGTGGACTCGAGGTACCATTTTGTTATAAACTAAGTTCTGTGTGCTTGCGTCC	VVTU3563_s_at
VVTU6570_at	-0.615368	5.87573	-4.54446	0.000983898	0.036783	-0.530204	VVTU6570_at	-1	VVTU6570_at	0.036783	VVTU6570_at	VIT_06s0009g00690	NIMA-related kinase NEK6	Signalling.Signalling pathway.Protein kinase	VVTU15485_at VVTU22634_s_at VVTU6570_at	TGAGCCGACAAAACCTTGTTCTCCTGTGACAGAAGATGAAACACCAGCAAAGGAAACTCTGGATGTCAAGTCCTTTAGGCAGAGGGCAGAGGCACTTGAAGGGCTATTAGAATTGTCAGCAGAGTTGCTGGAGCAAAGTAGACTGGAAGAACTTGCTGTTGTTTTAAAACCTTTTGGAAAAGATAAGGTCTCCCCAAGGGAGACAGCTATCTGGTTGGCAAAGAGTCTTAAAGGAATGATGGTTGAGGACAGTGGACGAAGTTCATGAAGTACCACGTCATGTTAGTAAGTGTTTTCTATTTTTATTTTTATTTTTCATTGCTCCTGTAGTTTTTAGTTTTTTGTCATGCTTTCCTCATTCAAGTTCCATTTGAATTTTTAAACAGAACCCATGAGGCC…	VVTU6570_at
VVTU4982_at	-0.823813	3.74464	-4.54228	0.000987282	0.036783	-0.533605	VVTU4982_at	-1	VVTU4982_at	0.036783	VVTU4982_at	VIT_05s0102g00370	Receptor protein kinase (ACR4)	Signalling.Signalling pathway.Calcium sensors and signalling|Signalling.Signalling pathway.Protein kinase	VVTU4982_at	ATCATCAAACCGGTCAGTCTCAGAAAACGATGTTGCAGAANCANAAGATCAAAGATTTGAGTTCANAGCTCCATCANGGANAACTTTCCCCAGTGTTGCTTCCTCCCAGAGAAGGAAGTCCTCAGTTTCTGAAGCAGATGTTGATGGGAAAAACCTGGAAGCAAGAAACTTAGGCAGTGGAGGAAATGGCGGTGACGGGTTGAGAAGCTTGGAGGAGGAGATTGGGCCTGCTTCTCCTCAAGAAAACTTGTTCTTGCAGCACAACTTCTAGACAAAGATGAACCAAAAAAACATCCTTGGCAGTGAGTGAAAAGGGCTTCAAACTCTTGGTTCACCGTGGCAAATTCAAGGTTCAGGTTCAGGTTCAGGTTTGGGTTCTTGGGAGGAAGAAAGTGTAGA…	VVTU4982_at
VVTU17341_s_at	1.00818	7.83279	4.53596	0.000997143	0.0370176	-0.543451	VVTU17341_s_at	1	VVTU17341_s_at	0.0370176	VVTU17341_s_at	VIT_15s0048g02540	Pseudo-response regulator 9 (APRR9)	Signalling.Signalling pathway.Circadian clock signalling	VVTU17341_s_at VVTU31519_s_at VVTU40678_at	GAAAAGGCTTGCAGAGCAGCGTCCCCGAGTGAAAGGACAGTTTGTTCGACAAGTGCAGACTGACACTCCAACCGCTGATGGGTAATCCTGGTACCCTTTGATGCTCATATTCTGCGCTGCCATTAACAAGACTGGATAGCCGAAGATGGTTGATTGTCTGAGGCAGGTTACTGTACCTTTTGTATACTCGTAGCGTTTAGAAAACAGGGCTAGAATGATTCTTCTTCTCTGGGTGTTTGGCATTGCTATGGGTTTTGGTTGTAATACTCTTGCTTTTACTGAAACATAGTGTAGTAGTAGGTATTCAACTTTTGTGCAGCCTCGATTTGCAGTTGGAGGAAATGCCTGAGTTTATCTATATATATAGATAGATATATTTTCCCACTTGTTAATACCTTA…	VVTU17341_s_at
VVTU2504_s_at	0.701221	9.87104	4.5351	0.000998488	0.0370176	-0.544786	VVTU2504_s_at	1	VVTU2504_s_at	0.0370176	VVTU2504_s_at	VIT_01s0011g06450	Deoxymugineic acid synthase	Metabolism.Cellular metabolism.Iron metabolism.Iron assimilation|Metabolism.Primary metabolism.Amino acid metabolism.Methionine metabolism	VVTU12520_s_at VVTU2504_s_at	TGACTTGCTCCGCATAGCCACAATCCCTCCGGCCGTCAATCAAGTGGAGATGAACCCACTTTGGCAGCAGAAGAAGCTTAGGGAGTTCTGTACAGAGAAAGGAATCCACATCACGGCCTACTCTCCTTTGGGTGCCAGAGGAACACCGTGGGGAGGTGACAGAGTTATGGAATGTCAAGTCCTGAAAGAAATTGCCCAAGCAAGAGGCAAAACGATTGCTCAGGTTTGTTTGAGGTGGATATACGAACAAGGTGT	VVTU2504_s_at
VVTU2711_at	-0.663283	8.43097	-4.53115	0.00100472	0.0371574	-0.55095	VVTU2711_at	-1	VVTU2711_at	0.0371574	VVTU2711_at	VIT_05s0051g00340	Chaperonin GroEL	Metabolism.Primary metabolism.Protein metabolism and modification.Protein folding.Chaperone-mediated protein folding.Chaperonin-mediated protein folding	VVTU2711_at	CAAGCTGCCAACATCAAACTTTGATCAGAAGATTGGTGTTCAGATTATTCAGAATGCTCTGAAAACACCTGTGTTCACAATTGCTTCTAATGCTGGAGTTGAGGGGGCTGTTGTGGTCGGCAAGCTGTTGGAGCAGGATAACCCTGATCTTGGATATGATGCAGCCAAAGGTGAATATGTTGATATGGTCAAAGCTGGAATTATTGATCCACTGAAAGTAATTAGAACAGCTTTGGTTGATGCTGCAAGTGTGTCATCGTTGATGACAACAACTGAAGCCGTTGTGGTTGAACTGCCAAAGGATGAGAAGGAAGTTCCTGCAATGGGAGGTGGCATGGGTGGCATGGACTACTAACGGGCCTCGCAGCTGGTAGACTGATCTACCTGACATAACATTAT…	VVTU2711_at
VVTU936_s_at	0.80041	6.55005	4.52926	0.00100771	0.037177	-0.553899	VVTU936_s_at	1	VVTU936_s_at	0.037177	VVTU936_s_at	VIT_06s0004g02140	MATE efflux family protein	Transport overview.Macromolecule transport.Multidrug transport	VVTU936_s_at	AGTGTCCTCCATCTCATCAGTATAGGCATTCCGTTTGTTGCAGTTACTCAACCTATCAACTCTCTGGCCTTTGTTTTTGATGGGGTCAACTTTGGTGCATCNGATTTTGCATATTCTGCATATTCCATGGTTCTGGTGGCCATAGTCAGCATCTTGTGCTTGTTCATTCTCTCGTCCAGTTTCGGCTTNGTCGGAATCTGGGTGGCGCTGACCATCTATGTGACACTGAGAGCATTTGCTGGCTTTTGGAGGATAGGGACTGGAAGCGGACCTTGGAGCTTCCTCAGAAGCTGACTGTGTGAAGCAGCAACTCGGTTTCCATGGTTTTCTTGTTA	VVTU936_s_at
VVTU6686_at	-1.01696	7.32095	-4.52487	0.00101471	0.0373439	-0.560753	VVTU6686_at	-1	VVTU6686_at	0.0373439	VVTU6686_at	VIT_02s0025g04210	UDP-glucose 4-epimerase	Metabolism.Primary metabolism.Carbohydrate metabolism.Monosaccharide metabolism.Galactose metabolism	VVTU6686_at	CTCTCCGGAAGCTTTTCACATCAGAGGATATAGGCTGCACTGCATACAACTTGGGGACTGGGCAAGGTACATCAGTACTTGAAATGGTTGCTGCATTTGAGAAAGCATCTGGCAAGAAAATCCCTATCAAACTATGNNCAAGGCGAGCAGGGGATGCAACTGCTGTTTACGCTTCTACGGAGAAAGCTGCAAAAGAGCTTGGTTGGAAGGCAAAGTATGGTATAGCGGAGATGTGCAGGGATCAATGGNAGTGGGCTAGTAATAACCCATGGGGGTATCATTCCAAGCCTTGAAGAGGAAATTTATGTGGAAACACCATGTAATANTTAGCACCCCCACCCAGATCACACTGGGGCCAGAAAAAANTCCATTGGACTTCATCAAACATTTATGAACTGA…	VVTU6686_at
VVTU8374_at	-0.601182	6.74082	-4.51727	0.00102694	0.0376104	-0.572619	VVTU8374_at	-1	VVTU8374_at	0.0376104	VVTU8374_at	VIT_12s0059g01920	Strubbelig-receptor family 3	Signalling.Signalling pathway.Protein kinase	VVTU8374_at	AATTGCTGGTGAGATGGGCCATCCATCAGCTTCATGACATTGATGCTTTGTCAAGGATGGTTGATCCTTCATTGAATGGAGAATACCCTGCTAAATCTTTATCCCGCTTTGCTGACATTATCTCTCGGTGTGTTCAGGACNAGCCAGAATTCAGGCCACAAATGTCTGAAGTTGTGGACGACCTCATAGACATGATACAGAAAGAGGCTCCCAATAGATCAAATGGCGACTAAAGTAGATTAGGAAATAAAAACTGGTGATTCNANTTATGAACAGNAAGGTGCTGAGGTTTGATCTGCCAAAAGTTTCACCCAACAAGATACAGCAATTGTAGAAGCTGCAGAGTTGATGCCCATGCTAACACACCCAACAGTCCACATCCTGATCAGGGTGCACCCN…	VVTU8374_at
VVTU31393_s_at	-0.850333	7.85228	-4.51848	0.00102497	0.0376104	-0.570721	VVTU31393_s_at	-1	VVTU31393_s_at	0.0376104	VVTU31393_s_at	VIT_12s0134g00240	Avr9/Cf-9 rapidly elicited protein 20	Signalling.Signalling pathway.Calcium sensors and signalling	VVTU31393_s_at VVTU4402_x_at	AGGAACTGAGGGACGATGAGCTTCAGAGTATGTTGAGGGAAGGCGATTAGAATGGCGATGGGGCTCTCAATCAGATGGAGTTTTGAGTGCTTATGTTCAGATTGAGCCCTGATTTGATGGAGGAGTCTCAGTTATGGCTTGAACAGGCTCTGGAGGAGGCGCTCAGGGACGGTTGATTAGTTTCCTTCCAAACGACGCCGTTTTGGGTGGCGGTCGTCTCACATTTGTTTTAACTTTACT	VVTU31393_s_at
VVTU3175_at	-0.809995	4.51016	-4.51224	0.0010351	0.0378176	-0.580466	VVTU3175_at	-1	VVTU3175_at	0.0378176	VVTU3175_at	VIT_19s0014g00090	Glucan endo-1,3-beta-glucosidase 4 precursor	Metabolism.Primary metabolism.Carbohydrate metabolism.Polysaccharide metabolism.Beta-1,3 glucan metabolism.Beta-1,3 glucan catabolism	VVTU25516_s_at VVTU3175_at	GACAGTCACTTCACTTTTCTTCACTGCTGTACGATCACACACCGCCATGGCTAAAGCAGCTGCTCTCTCTCTCTTTCTCCTGCTTTTGTCCTTCATTTCAGGAGGAACTTTGAAAATGGTGAATGGAGAGAAAACTTGGTGTGTGGCCAAGCCATCATCCGATCAGGCTACTCTTTTAGCCAACATCA	VVTU3175_at
VVTU1891_at	-0.731606	6.71702	-4.50498	0.00104704	0.0381614	-0.591827	VVTU1891_at	-1	VVTU1891_at	0.0381614	VVTU1891_at	VIT_00s0583g00030	Sphingolipid delta 4 desaturase DES-1	Metabolism.Primary metabolism.Lipid metabolism.Sphingolipid metabolism	VVTU1891_at	TTGATTGTCCAGTTGGCCCTCGATGCTGCCATGGTCTATTTCTGGGGTTGGAAGTCATTTGCTTATTTGATCCTTTCCACCTTNGTTNGGGGGCGGGNATGCANCCCAATGGCNGGGTCATTTCATCTCTGNACATTATGTCTTCANCCCTGNAACAAGAGACATACTCTTACTATGGNCCCCTAAATCTTCTCACATGGAGTGTGGGATACCACAATGAGCACCATGACTTCCCCAGGATCCCAGGGAACAAGCTCTATAGGGTGAAGGAGATTGCACCAGAATACTACGAGGATTTAGAGTCATATAAATCCTGGAGCCAGGTCATCTACATGTACATTATGGACTGCACAATTGGNCCCTTCAGCCGGATGAAGAGAAAGCCATCAACAACTTCCA…	VVTU1891_at
VVTU8958_at	0.555264	6.21724	4.50032	0.00105477	0.0382531	-0.599112	VVTU8958_at	1	VVTU8958_at	0.0382531	VVTU8958_at	VIT_11s0037g00040	Basic helix-loop-helix (bHLH) family	Regulation overview.Regulation of gene expression.Regulation of transcription.Transcription factor.bHLH family transcription factor	VVTU1377_at VVTU8958_at	AGGGATTTGTCCGACGATACCACGCCGTCTAATCCGGACAACGTTCAGTTCGCTTTCGACGAGTCCGCCATGTTGGCCTCCAAGCTCCGCCAGCACCAGATCAGCGGGAACTCGTCGGCGGCCAAGTCGGCGTTGATGCTTCACCACCAGTTGCTTTTGTCACGAGGCGTCGCCATGGGTAGGTCCCCGTCGAATGGGTCCGGCGCCGGTGAGTCCGGCCTTCTTCAACTGCCTTTGTCACTTAGCAACGGGGATTCTTGCCTCGTTGACCGATCACAAAACGACGTCGTTGATGGGTCCTCCTCCTTCAAATCCCCCAATCAGGGAGGAGACGGTTCAGTTCAAGCTCTCTACAATGGCTTCGCCGGAGCTCTTCACGGCTCCGGTCAAGTCTCCAAC…	VVTU8958_at
VVTU17567_at	-0.690497	9.99197	-4.49898	0.001057	0.0382531	-0.601205	VVTU17567_at	-1	VVTU17567_at	0.0382531	VVTU17567_at	VIT_12s0028g00920	Glutathione S-transferase 9 GSTF9	Metabolism.Primary metabolism.Coenzyme and prosthetic group metabolism.Glutathione metabolism|Response to stimulus.Stress response.Abiotic stress response.Oxidative stress response	VVTU17567_at	TTAGCCACCTTCCATTCACAAAGTACTTGGCTGATTTGGGGAAGATGTATTTGATTGAGGAGAGGAAACACGTGAAGGCATGGTGGGATGATATCAGTAATAGACCATCCTGGAAGAAGGTCTTCAGCTCTAGATGGCCCCTCTTGGAGTGATTCAATTCCCTTGTAGATTAGGAAAATCATGGATTAATAATATCCTTCACTGGATTAGGCAATGTCCTACATGTTTTGGCTGATGTAATTTCCTGTCTTGGTTATGTATCTTAGAATAATGTCCTGTGTGTTCTGACCGATGTATTTTCCTGTCTGTCTTAGTGTATAATTATCTTTATGATCGGCCAAGTTCT	VVTU17567_at
VVTU26152_at	-1.32607	4.08477	-4.49888	0.00105716	0.0382531	-0.601358	VVTU26152_at	-1	VVTU26152_at	0.0382531	VVTU26152_at	VIT_11s0052g00750	Serine carboxypeptidase 1 precursor	Metabolism.Primary metabolism.Protein metabolism and modification.Proteolysis.Peptidase-mediated proteolysis	VVTU13070_at VVTU23509_at VVTU26152_at	TTTCTTTTCTTATCAGCCATTGCCAGTACAAGCTCAATCATCAAAACCCTACCCGGGTATTCTGGTGAACTTCCGTTCTACCTCGAAACCGGATATGTGGGTGTAGGTGAAAATGAAGAAGTGCAGCTATTTTACATGTTTGTCAAGTCCCAGAGGAACCCAATATTAGACCCTCTTGTCATGTGGCTGACTGGAGGCCCTGGTTGCTCCACTTTCTCTGCATTCTTCTATGGAAATGGTCCCCTTTCTTTCGACTACAAAAATTATACAGGAGGCTTACCATCACTCCTATTGAATGAATACACATGGACATCGGGCCTCAACATAATATATGTAGATACACCTGTTGGAGCAGGATTCTCCTACTCAAGGACCCAAGAGGGTTATTATTCAGATGAC…	VVTU26152_at
VVTU8423_at	0.642718	8.45613	4.49539	0.00106301	0.0383727	-0.606823	VVTU8423_at	1	VVTU8423_at	0.0383727	VVTU8423_at	VIT_05s0062g01430	Glycosyl hydrolase family 17 protein	Metabolism.Primary metabolism.Carbohydrate metabolism.Carbohydrate catabolism	VVTU11084_at VVTU8423_at	AATGGCACTTGCGAACCGGTTCAACCCGGTCGGAAGTGTTACAAACCGGTTTTTTTGGTCAGGCACGCGAGTTTCGCATTCAGTTCGTATTGGGGGCAGTTCCGGAGTACCGGCGGCACTTGCTACTTCAATGGACTCGCAGTTCAGACCATGAAGGACCCAAGTTATGGATCGTGCGAGTTCCCGAGTGTAACCCTTTGAAGATGATCTGTCGGACAGTGATTTGGGCGCCCCTTTTTNTCAGTTTCATAGTTTCACTTCATTAAAATAGAGATAGGNGGAGTTNTTCTGTCCNCAATTTTTATCGAGGGGANGTGATTGAAATGGGTGCCCAAATCAAATGCCGTANTTTATGACCGACCAACCTTCCAGCCCACTATTATTAATTTGTTATTATCA…	VVTU8423_at
VVTU30650_at	0.574613	6.49671	4.49381	0.00106567	0.0383767	-0.609295	VVTU30650_at	1	VVTU30650_at	0.0383767	VVTU30650_at	VIT_12s0028g02140	F-box/LRR-repeat MAX2	Metabolism.Primary metabolism.Protein metabolism and modification.Proteolysis.Ubiquitin-mediated proteolysis	VVTU30650_at VVTU8936_at	GCGGCTCTGACTCGGTTAGATCTGATGACTCTGTCATTCGCCGAGGGCTTCAAGTCTCATGAGATTCTCACCATTACAGCGGCTTGCCCTAATCTCCAACAACTTCTTATTGCCTGCACGTTTGATCCTAGATACATTGGTTTTGTTGGAGATGAAGCTATTGTGGCTATCGCTAGCAATTGCCCGGGATTGACGGTGCTTCATCTGGCCGATACGGCGTCGTTGTCGAACGGCAGGGGAGATCCGGAGGAGGAAGGGTTTAGTAGTGAGGATGCCGGAATCAGTACCACCGCCCTGGCGGGGCTGTTTTCAGGGCTTCCACTGCTGCAAGAGCTGGTCCTAGATGTCTGTAAAAATGTCAGAGACAGCGGGGCGACACTGGAGATGCTGAATTCCAGA…	VVTU30650_at
VVTU728_s_at	0.855551	12.246	4.47938	0.00109025	0.0391686	-0.631892	VVTU728_s_at	1	VVTU728_s_at	0.0391686	VVTU728_s_at	CK136902	No hit	Unknown	VVTU20245_x_at VVTU728_s_at	CCACCATCACCACTGATCATATGGGCCGGAGCTGGTGCTTATGGTGCTCTAATATTATTGTAATCTAGAGTTTGTGCTAATGNTTTTTTTTTTTTTTTATCCTTTAACTTTTGCTGAGGCTACTAAGGGCGGGATGACATCTGTGATCCCATTTTACGTCTGTGAAGTGGGGAAGCCTCGAGGAAATCCTTATACTAGGCGCCTTGTGTTTAAATATGGTGTGGTA	VVTU728_s_at
VVTU4131_s_at	1.2177	6.45857	4.46494	0.00111545	0.0394171	-0.654535	VVTU4131_s_at	1	VVTU4131_s_at	0.0394171	VVTU4131_s_at	VIT_15s0048g02860	Auxin-responsive SAUR29	Signalling.Hormone signalling.Auxin signalling.Auxin responsive	VVTU4131_s_at	TGTTTGGCTATCAAGGTAGGGCAAGGAGAAGAGCAACAGAGATTCATAGTCCCAGTAATATACTTCAATCACCCTCTCTTCATGCAGTTGCTTAAGGAAGCCGAAGAGGAATATGGGTTTGAGCAGCAAGGGGCAATCNCCATTCCCTGTCATGTCGAGGAGTTCCGATACGTTCAAGGCATGATCGACAGAGANCACTCTCTTCACCCTCAGANCCATAACCNCCACCNCCNCCATGGTGGCTGTTTTAGAGTTTGAAAGCATGTAAATTTCTGAGTTGCAGTCCTTTCGTTTCAGTTAGGAAGTGATCAGTCAATGAATCAATGGTGATNAAGATAATGACGNCGACCAAACGATGCTTGCGTTTGTAGTGTTCTTTGTTATTT	VVTU4131_s_at
VVTU8913_at	0.70665	5.90075	4.47116	0.00110452	0.0394171	-0.644778	VVTU8913_at	1	VVTU8913_at	0.0394171	VVTU8913_at	VIT_01s0026g01550	Homeodomain leucine zipper protein HB-1	Regulation overview.Regulation of gene expression.Regulation of transcription.Transcription factor.Homeobox domain family transcription factor	VVTU29986_s_at VVTU8913_at	GAAAAACTTAAAACTGAGCTCCTGTTGCTGACGGACAAAGCGCTGATCGGGGAGAAAGAAGGGGAGAAAACAAAAGCATTGGAGAACATCAGTCCATCACACGCAGAATCTCAGAAAGCAATTCCCAATAGAGTTTTTGAACATGTACCACCCAATGCACCAATCCTCTTCTGTAAACAGGAAGATGCAAGTTCAGCCAAAAGTGATGTTTTTGATTCGGACAGCCCACTCTACA	VVTU8913_at
VVTU23063_at	0.658447	6.77136	4.46761	0.00111076	0.0394171	-0.650356	VVTU23063_at	1	VVTU23063_at	0.0394171	VVTU23063_at	VIT_05s0020g01850	F-box domain containing protein	Metabolism.Primary metabolism.Protein metabolism and modification.Proteolysis.Ubiquitin-mediated proteolysis	VVTU23063_at VVTU5343_at	GCGAAGTCTTTGAGAGCCCAACCTTCTGCAATACTTTGAGACAAGCTGAACATGCAGCAGCAGAGGTAGCACTTAATGTGCTTTCAAAAAATGGCCCTTCTAAAGCACTAGCTGCAAAAGTTCTGGATGAAACTGGAGTTTACAAGAACTTGCTTCAAGAGACAGCTCACAGAGCTGGGTTGAAACTTCCTGTTTATACCACTGTTCGATCTGGACCAGGCCATATTCCTGTTTTCTTTTGCACAGTGGATATTGCAAAAATGAGCTTTACAGGAGAACCAGCCAAAACCAAAAAGCAAGCTCAGAAAAATGCAGCAATGGCTGCTTGGTCTGCCTTGAAACGATTGTCTCAGGCCAGCTCTTCCACTTCTTCCGCTCCTTTAGAGTCTGGAGGGAATG…	VVTU23063_at
VVTU7832_s_at	0.608675	9.83359	4.46595	0.00111367	0.0394171	-0.652947	VVTU7832_s_at	1	VVTU7832_s_at	0.0394171	VVTU7832_s_at	VIT_16s0039g02550	Seed specific protein Bn15D1B	Unknown	VVTU20047_s_at VVTU28422_s_at VVTU7832_s_at	CCCACCAGCCTGGAGGACTTGGAGAAGCCTCACTGATCTCAACAAAAGCGCATGTGAATAAGGCCAAAGCCCTCCCATCAGAGGATAGGTAACTGGAACTGCTACTAAAAATATTTAGTAGAATAATAATAATAAGAAGAAGAGTAGTAAGGCTTGGTTTTGGATGTGTATAA	VVTU7832_s_at
VVTU5773_at	0.542002	7.81887	4.46655	0.00111262	0.0394171	-0.652018	VVTU5773_at	1	VVTU5773_at	0.0394171	VVTU5773_at	VIT_03s0038g00050	BLH6 (BELL1-like homeodomain 5)	Regulation overview.Regulation of gene expression.Regulation of transcription.Transcription factor.Homeobox domain family transcription factor	VVTU5773_at	GCTGCAGCATACCACATGTCAGAGTTGGGGAGGTTCGGAAGTGGAACTGGGGTATCTCTTACATTGGGGTTGCAGCATTGCGAGGGAGGCAGCTTACCCATTTCCAATGGAGGTCATCACAGTTTTGTGGGTATGNGGGGGGCCGATATGTACAACCCANCAGCTTCTTCAGTGGGGACTGACACGGCCGATTTCGACTGCATGGATCCTGGCAACCGGCAGCACAGATTCAGCTCCTCCCATCTATTACATGATTTTGTAGCCTGAAAAACCGNGCCTNGATTACTGATCCGCATGGGCTAATTTTCAAAAAAGGGAACCAAGNCCATGGCTCATTCATCTTGTTTGCTTGNCTTGCAAAAGCTGAAAAATACGAGTCNNGGNTGGCCCCTGATTTTC…	VVTU5773_at
VVTU25603_s_at	-0.730464	5.06683	-4.46653	0.00111265	0.0394171	-0.652043	VVTU25603_s_at	-1	VVTU25603_s_at	0.0394171	VVTU25603_s_at	VVTU25603_s_at	Metallothionein	Cellular process.Cellular homeostasis.Heavy metal ion homeostasis	VVTU25603_s_at	GCAATTTAGGCAGCAGTTGACAAACCTAAGAACCCTTATGCCGGGTGGAAATGAGATGGGTGTAAATGAATTGCTGACAGAAGTGGGAAGCTACTTGGTGGCTTTGGAGCTGCAGGTGAATGTCCTAAGATGCCTTGTGGACACACAATGATTCTTTTTTTTTGGTTTCTACCCTAAGTTGATTAATTTCCACTGAGACATATTCTTTGTGGAAAGCAATATTATTGCACAGCATATTATAATCCGATCTTTTTCCGTTGTTGTGATATGTAAATATAGCTGGACCTTCTCCTTTTGTGGAGAAAAAAAAAAGGGAAAAAAGGAAAATTTGCTTTTAGTTCAGTATTCATCATTCAGTGATGTGAGAAACCCATGGCTAACAGTTCAGAAAATCATGTA…	VVTU25603_s_at
VVTU6264_at	-0.769409	4.71505	-4.4695	0.00110743	0.0394171	-0.647381	VVTU6264_at	-1	VVTU6264_at	0.0394171	VVTU6264_at	VIT_05s0094g01300	Polygalacturonase GH28	Cellular process.Cellular component organization and biogenesis.Cell wall organization and biogenesis.Cell wall metabolism.Cell wall modification.Pectin modification	VVTU6264_at	TTTCCAACACATCCTCATGGTCGATGTCCAAAACCCCATTCTCATTGACCAAAATTACTGCCCCGACAACAAGAACTGTCCTGGACAGGTCTCGGGTGTAAAAGTTAGCGACGTAACATACCAAGATATCCACGGCACATCTGCAACTGAAGTTGCAGTGAAATTCGATTGTAGCTCGAAAAATCCATGCAGTGGGATAAACCTAAAAGATGTTAAGCTCACTTACAAGAACAAAGCTGCTGAGGCTTCATGTGCCAATGCTGATGGAAAGGCTTCTGGTTTCATNGAGCCCGAGAGCTGTTTGTAATGGAGGAAAGGGAGAAAAAAAGCCTTAATTAAAGTATTAGAATGATGAAAAATAGGAAGAAAAACTTATGGGGTAGATTGATTTCGGCCCCC…	VVTU6264_at
VVTU26736_at	-0.537947	4.69972	-4.46326	0.00111843	0.0394298	-0.657173	VVTU26736_at	-1	VVTU26736_at	0.0394298	VVTU26736_at	VIT_14s0083g00750	Unknown protein	Unknown	VVTU26736_at VVTU8156_at	GCAAGCATACCTCGAAGCCAAATGATTTCAAAACAAGCAAGAGACATCGCCCGGTTTAGTTCTGTGACTGAACGTTTTTTCATGGAACTCAATACTCGTCGTATTGACACTAGTGTTGCCCGAAGTGAAACACTTAGTATCATTAATGGGATGCGCTCCCTTAAGCTTGGGGTTAAGACTGAGGGTGGACTGAATGCATCAGCCTCATTTGTGGCAAAAGCAAATCCTTTCAATCGTGCTCCACATAAACGAAAAAGCGAACTCCCCCATGCACTATGCAATATGCTCTCAAATATCCTAGCACCACTTGCGGATGGTGGGAAAAGCCAGTGGCCTCCATCAGGTGTAGAACCTGCACTTACTTTGTGGTATGATGCTGTTGCACGAATAAGAGGAC	VVTU26736_at
VVTU710_s_at	0.573161	10.7084	4.45415	0.00113468	0.0395764	-0.67147	VVTU710_s_at	1	VVTU710_s_at	0.0395764	VVTU710_s_at	VIT_04s0079g00600	Glutamate decarboxylase 1	Metabolism.Primary metabolism.Amino acid metabolism.Amino acid catabolism|Metabolism.Primary metabolism.Amino acid metabolism.Beta-Alanine metabolism.Beta-Alanine biosynthesis|Metabolism.Primary metabolism.Amino acid metabolism.Glutamate metabolism.Glutamate catabolism|Metabolism.Primary metabolism.Organic acid metabolism.Butanoate metabolism.Butanoate biosynthesis	VVTU40280_x_at VVTU710_s_at	ACAGGGCACTTCAACATTGTGTCTAAAGAGAATGGAGTGCCATTAGTAGCCTTCTCTTTGAAAGACAACAGCTGTCACAATGAGTTCGAGGTGTCAGACATGCTGCGACGCTATGGATGGATCGTGCCAGCTTATACCATGCCGCCGGATGCACAACATGTGACTGTTCTTCGTGTCGTCATAAGAGAAGATTTCTCGCGCACACTTGCTGAGCGTCTGGTCACAGATATCCAAAAAGTCCTATATGAGCTCGATACTCTCCCCGCTAAGATTACAGCCAAGGTCCAACAGAGC	VVTU710_s_at
VVTU5169_at	-0.584224	7.24565	-4.45234	0.00113794	0.0395764	-0.674312	VVTU5169_at	-1	VVTU5169_at	0.0395764	VVTU5169_at	VIT_18s0001g03080	Chitin elicitor-binding CEBIP LysM domain-containing	Response to stimulus.Stress response.Biotic stress response	VVTU5169_at	GAACAACAATTCCTAGTCCTTCGGTGGTGCCTTCAACAGGGTCAATTCCAGGTTTTGCTCCCGCCAATGGCCCAACTGGAAGTGCCTCTGATGCTAGCTCTTTGGTGAACCCNTTAGCCAGTTTCCCTGTTGTGATTGCCTTATGTTTGTTTTTCAAGTTAATGGTCTCGTCCTTTTTATAATTTTGCTTGTCAAATGTGTGCCTAGTCGATGGGATTTTGTTCTGCATGGTTTCTGCCTTTCTGTCAGGTTCCCCCTTGTTGTGTTCGACTTCTTTTATTTATTCTCATCAGTAGATTGATTTGTGGATGCGGGAAGCCAGAGAATTTTATTCTGCTTAGCATTTTGTTCCACTCATTTGCCTTACCTAGCTACTCTGTACTCTGCGACATAGGCGGT…	VVTU5169_at
VVTU4495_at	-0.787778	4.24833	-4.45283	0.00113707	0.0395764	-0.673553	VVTU4495_at	-1	VVTU4495_at	0.0395764	VVTU4495_at	VIT_17s0000g05690	Isochorismate synthase 1, chloroplast precursor	Metabolism.Secondary metabolism.Terpenoid metabolism.Terpenoid biosynthesis.Terpenoid-quinone biosynthesis|Signalling.Hormone signalling.Salicylic acid signalling.Salicylic acid metabolism.Salicylic acid biosynthesis	VVTU4495_at	TGGTTTGAGCTTCAGCAGCCCAATCGTGTCTGCTTCGTTGACCTTGGAAGACAAGGGGGATACTGCAAAGGCTTCCTGTTTCGGGTTAATTAACCCGCTGACGAGCACGGCCATTGCAGCAGAGCTGAAACATACGTTTTCTCAGAATGAGACATCTCTGACCCTGGGAGCCCAGCATGAGGTCGCCCCCTTGACGGTGATAAAAGCACGGGCGGACACCACTGGGAAGGTGGGTGCTCTCTTCCAGCATCAACTTGTGTCAAAGATTTTCTTAACTCTTGCTGGGGATGTGGACATCCAGGAGCTCAAGACCAGTCCTACAATCGGATTGTCTTTGGCTCTCAGGCCTTAGATCAAACCAAACTGCACACAAACAACAACGCCTCTATCTCTGAGTTT…	VVTU4495_at
VVTU11401_at	-0.91968	6.01734	-4.45213	0.00113832	0.0395764	-0.674643	VVTU11401_at	-1	VVTU11401_at	0.0395764	VVTU11401_at	VVTU11401_at	No hit	Unknown	VVTU11401_at	AGAATTAAACTACGGCGACCCAAATGCCCAGCCTGCTGGAAGCCCAGCTGCCCAAAATGTTGTTGTAGACCCAAATGCCCAAAGTGTTGCTGGCGGCCCAAATGCCCAAAGTGTTGCTGGCGACCCAAATGCCCGAAGTGTTGCTGGCGACCCAAATGCCCGAAGTGTTGTTGGAGACCCAAATGCACAAAATGTTTTTGGCGACCTAAATGCCCAGAATGTTCAAGGCCCAGCTGCATAAAATGTTTTTCTTGGCGATGTTTTGTTGGGGCATGTTGTGGTTCGGAGGAGAAGCAGAATGGCTGATGGTGAGGCATTTGTATAGATTGCTGAACTCTTGCTAACACCCCTCAAATCTGTGCAGTAGTGGATGAGCAGGGAGGAAGAAGTAGTCTCTCA…	VVTU11401_at
VVTU10462_at	-1.13121	4.74516	-4.45873	0.00112649	0.0395764	-0.664287	VVTU10462_at	-1	VVTU10462_at	0.0395764	VVTU10462_at	VIT_18s0001g09160	Cyclin, N-terminal	Regulation overview.Regulation of cell cycle	VVTU10462_at	GAGGAATGCAGAGCTCCGGCGCTATCGGAATTCGCTGTTGAAGAATACAATTTTGAGAGCAAGGTGATTCAGAGAATGGAGCTCTTGGTATTGAATACATTGGAATGGAGGATGGGTTCAATTACTCCTTTTGCTTTTATTCATTACTTCATCACAAAATTTTGCAATCAATCTCCACCACCAAATGTGGTATCAAGGACTGTACAACTCACCATGGCTATAATGAGAGAGATAAATCTAATGGATCATCGACCATCTGTTATTGCCGCTGCAGCAGTATTGGTGGCATTGGATCAGAGATTAACAAGAAATGAATTGGAGTCTAAGATGAATGCCATCTCTCCATGTGGATCTCTTCAACCTGAGGATGTGTTTTCATGCTATAGTGTAGTGCAGGGG…	VVTU10462_at
VVTU16705_at	-1.33492	4.35272	-4.45242	0.00113781	0.0395764	-0.674199	VVTU16705_at	-1	VVTU16705_at	0.0395764	VVTU16705_at	VIT_11s0016g00300	Pectinesterase family	Cellular process.Cellular component organization and biogenesis.Cell wall organization and biogenesis.Cell wall metabolism.Cell wall modification.Pectin modification	VVTU16705_at	TGACTTCATTGATCCATCTGGGTGGACCGAATGGAATGGAAATGAAGGCTTGGACACTTTATATTATGGAGAGTATGACAATAATGGACCTGGGTCAGGGACAGAGAATCGAGTTACTTGGCAAGGGTATCATGTGATGGAAGATAACGATGCCTATAATTTCACAGTATCTGAGTTTATTACAGGTGATGAATGGCTGGACTCAACATACTTCCCTTACGATGATGGGATTTAATATTGAGGCGTCTTC	VVTU16705_at
VVTU27503_s_at	0.637284	8.59259	4.4478	0.00114617	0.0397577	-0.681453	VVTU27503_s_at	1	VVTU27503_s_at	0.0397577	VVTU27503_s_at	VIT_07s0005g02660	ABC transporter B member 13	Transport overview.Macromolecule transport.Multidrug transport.Multidrug ABC transport	VVTU16659_at VVTU27503_s_at	AGCGGGTGGTACAAGATGCATTAGACCGAGTCATGGTGAACAGGACCACAGTGGTGGTAGCCCATCGGTTATCCACAATCAAGGGTGCTGATGTTATAGCCGTGGTGAAAAATGGAGTCATAGTTGAGAAGGGAAAGCATGATACTATGATATACATCAAAGATGGGTTTTATGCTTCATTAATAGCACTTCACATGAGCGCTTCCTCTT	VVTU27503_s_at
VVTU6518_at	0.973278	3.9954	4.44329	0.00115441	0.0397692	-0.688549	VVTU6518_at	1	VVTU6518_at	0.0397692	VVTU6518_at	VIT_06s0004g01220	PAP/fibrillin family	Unknown	VVTU6518_at	GATTTCTATCAGTCATTTCCAAGGGTACAGGAGTAATGGAGGCAATTAATGAGTTCATCTCCCGAAATCAGAACAAGGCTACAGGTGAACCACAGCTCTTAGAGGGAGAATGGCAAATGATTTGGAGCTCCCAGCAAGAGACAGACAGTTGGCTAGAAAATGCTGCCAATGGCCTTATGGGGACGCAGATTGTGAAGGGTGAACAATTGAAGTTTGTGGTGGACATTTTGCTTGGGTTCAGATTTTCCATGATCGGCACATTCGTGAAAACTGGAGCAACCACATATGAAGTTACAATGAATGATGCAGCCATCGTGGCTGGCCAAGTCGGGCTTCCAATGGAAATGGAAAGCAAGTTCAACTTAGAGTTGCTATACACTGATGACAAGATTAGAATCA…	VVTU6518_at
VVTU4427_at	0.59214	9.47752	4.4448	0.00115163	0.0397692	-0.686163	VVTU4427_at	1	VVTU4427_at	0.0397692	VVTU4427_at	VIT_15s0046g01440	BZip transcription factor G-BOX BINDING FACTOR 3	Regulation overview.Regulation of gene expression.Regulation of transcription.Transcription factor.bZIP family transcription factor	VVTU4427_at	TACACATTTGAATAAGGTCGACGACAAGAGAGTCCTGCCTGTCAGCACAGAGAACCTACTTTCCAGAGTCAATAATTCAGGTTCTGTCGACAGGAGCACTGAGGAAGAAGGCGACATGTACGAGAAAAACACAAACACTGGCGCAAAGCTGCACCAACTTCTGGATACGAGTCCCAGGGCAGATGCAGTGGCTGCTGGATGATCAAGTCNCCTGTAAAAATCTGCTGCCACTTTTATCATTCATCAACTTTTTTAAAAGTGAATCCTGTGGTTTTGGTCATAATTACAAGCCCAAAATTACTGCTAACAAAATAGGTGAATAGAATGAGTATNTGAAGAAAAACTGGATTNTAATTTTTNCCTGTAACTTAGTTTNTCTGANGATAAAACCAATATGTA…	VVTU4427_at
VVTU22268_s_at	-0.704497	9.69082	-4.44389	0.0011533	0.0397692	-0.687594	VVTU22268_s_at	-1	VVTU22268_s_at	0.0397692	VVTU22268_s_at	VIT_15s0048g00370	Transketolase, chloroplast precursor	Metabolism.Primary metabolism.Carbohydrate metabolism.Monosaccharide metabolism.Monosaccharide catabolism.Pentose-phosphate shunt|Metabolism.Primary metabolism.Generation of metabolite precursors and energy.Photosynthesis.Calvin cycle	VVTU22268_s_at VVTU2958_at	ATCTGCTGCATTTATCTTCTTCAGTGGAGCAGCTGAGTCTGCAACCTGAATCTAGACTGTTCAATGAATTTGTACCACCTGCTAGACCTTTTTGAGTTTTTGTAATGTCATGTGGTTGTTTCTTTAGCAAGGTTTTGATTATCCTCCATCACAATGTCTTCTTTTAGTTTGAGTGTAGAGTCTATGATATTCCCTTTGTAATCCTAATAA	VVTU22268_s_at
VVTU21008_at	1.02566	8.11165	4.4368	0.00116635	0.0400533	-0.698746	VVTU21008_at	1	VVTU21008_at	0.0400533	VVTU21008_at	VIT_17s0000g05610	Isopiperitenol dehydrogenase	Metabolism.Secondary metabolism.Terpenoid metabolism.Monoterpenoid metabolism.Monoterpenoid biosynthesis	VVTU21008_at	AATCGCGACGCCGATGATGTGCAAAGCGCTGGAGATGGAGGCGGACGAGGTGGAGAAAGTGTATGAGGCTCGCACAAGACTGAAAGGGGTGTTGAGAGCGAGACACGTGGCGGATGCTGTTCTGTTTCTTGCTTCTGATCAGTCCGCTTTCGTCACAGGGCACGATCTGTCGGTGGATGGGGGGTTCTCAACTTGATATCCAGGATCCAACATCCCACACCCGATGATTCTCGGATAGTGGAAATGACCCGTCCGTTTGTTTGTGTACTAGCCACTAGGTGCGTCCAAGACCCCAAACAGATTAGATCAATCCAAAATATCTCTGATGCTCGGCCACTCTTGTGAGCCAATAAG	VVTU21008_at
VVTU40754_at	-0.561922	3.18579	-4.4345	0.00117062	0.0400533	-0.702366	VVTU40754_at	-1	VVTU40754_at	0.0400533	VVTU40754_at	VIT_10s0116g00600	RIC10 (ROP-Interactive crib motif-containing)	Unknown	VVTU17922_s_at VVTU40754_at	ATTGGAGACAACATCAAACCTGCAACTCTAGAACCAGTGTACACTTAACAACTTGCTGCAGAGAACAAAAGAAACTCCCATTGTGCATATCAAAGGTCGTCAAAGACCCCCCTTTCTGCAGGTGGGGTGTCCAATCCACAGGGGCATCAAGGAAAAAACATAGGAGATGTGTAAATTTAGCAGTAAAAGCCTATTGTATTTCTGAGATTCACATAGTCACAAAAGGGAAAACAAGAAGATTGGGGAATAGAGATGTGGAGGCATGCAAAAGATGTTAAGACAGTGTTCCAAGAACAAAAACTAGGAAGATGTGAATTTTTGGACTTAATTACAAGGAATAAACATGCTGAGAGCGGGATTATTTGGTTTC	VVTU40754_at
VVTU16013_at	-0.935261	6.12036	-4.43515	0.00116942	0.0400533	-0.701345	VVTU16013_at	-1	VVTU16013_at	0.0400533	VVTU16013_at	VIT_00s0258g00100	Receptor serine/threonine kinase	Signalling.Signalling pathway.Protein kinase	VVTU16013_at	AATTGTGGGACTTTCATGTATTCAGTGGTGTCCAGTGGATCGTCCTTCCATGAAAATTGTGGTTCAAATGTTGGAAGGAGAAGGAGACAAGTTAACCATGCCTCCTAACCCTTTTGCTTCAACGGTTCCAACAAACTTGAGCAAGCCAGGTAGAGCTTTTCAACAAGAGTTGGCAATAATTTCAGAACTAGATTAAAAATAATTGTCTATATGTTCAACTTATTATGAATGTATAGTTCAATAAAAATTCATATTGTAGTTGTCCAACATCATAGCATCTTTATTTATATTTCTGTTAATTGAACATATGATTGTATAAAATGATTATACTAGTGGCTCAATTGATGTTAGATTCCAGAAGTTTTTATTCCCATG	VVTU16013_at
VVTU34682_s_at	-1.73489	5.70637	-4.43286	0.00117368	0.040067	-0.70495	VVTU34682_s_at	-1	VVTU34682_s_at	0.040067	VVTU34682_s_at	VIT_01s0146g00260	Nodulin MtN3	Unknown	VVTU18569_s_at VVTU32034_s_at VVTU34682_s_at VVTU864_at	CATCATGTGGTTTGCCTATGGCCTTCTCAAAAATGACCCCTGTGTTGCTATTCCAAACATTCTGGGGTTCATATTGGGGCTGGTCCAAATGGTGCTGTATGGATTCTATAGGAATGCTGGCAAAGAAAAGATGGAGAAGAAGCTGCCGGAACACATAATTGACATGGTCATGCTGAGCACATTAGGCACATCTGACATCCATCCGATCGGTGCCCAGCAGAATGGGATCAAGAAAAGTGGTAGTCAAGATGTCAAGGATGATGAAGAAACTGGGAATCGCGAGAAAAGTACGGAAAATTCAGGTGAACTCCAGCCAAATGGAAGTACAGTTTGATAAAAGATGAAACTCTGTTTTATTTTGTTAACGAGTGTTGCAGCCAAGTATACGCTGCCCTTGGC…	VVTU34682_s_at
VVTU8469_at	0.910341	5.93246	4.42822	0.00118235	0.0401977	-0.712245	VVTU8469_at	1	VVTU8469_at	0.0401977	VVTU8469_at	VIT_17s0000g05020	Squamosa promoter-binding protein 6 (SPL6)	Regulation overview.Regulation of gene expression.Regulation of transcription.Transcription factor.SBP family transcription factor	VVTU8469_at	GGATCTACTGTTCAGGCCTTATCAGGGATTTCAGACTCTGGTCGTGCTCTCTCTCTTCTGTCATCTCAATCACAGAACTCTTCCAGCCATTCATCAGGAATTCCCATGATTCACCCCCTGATCATGCCTGGCTGTCATGCCCATTATAATATAGCTCAAGTCTCTGAGAAGTTCTTGGGAGTCAGCCCCCAGGTTTCAATGAGTAGGGTGCCAAATAAGTTTCTTTCATCTGGGATGAATTCTGCAGAAGGGAATCACCTAGGTCCTATACTAATTTCTGATTGTAGTGAGCCAGTGAACTTTGAAGTGACAGATGGGATTTTCCAAGGATCAGATTTTGTAAACACTAAGGATTGTNTTCCTTGTGAAACTGGACCCACCATTGATTTGCTTCAATTG…	VVTU8469_at
VVTU19513_at	-0.785403	5.48957	-4.42797	0.00118283	0.0401977	-0.71265	VVTU19513_at	-1	VVTU19513_at	0.0401977	VVTU19513_at	VIT_12s0028g02240	Thioredoxin TTL3 (Tetratricopetide-repeat thioredoxin-like 3)	Cellular process.Cellular homeostasis.Cell redox homeostasis	VVTU19513_at VVTU3815_at	ATTGGTGGCAAGAGCACGTGCCCGTGGCAATGAACTCTTCAGTTCTGGAAGATTTTCAGAAGCCTGCTCAGCTTACGGGGAAGGCCTCAAGTATGATACATCGAACTCTGTTCTATATTGCAATAGAGCAGTTTGCTGGTCTAAACTTGGTCTATGGGAAAAATCTGTTGAGGACTGCAACCATGCCC	VVTU19513_at
VVTU9704_at	1.12079	6.3817	4.41486	0.00120774	0.040407	-0.733296	VVTU9704_at	1	VVTU9704_at	0.040407	VVTU9704_at	VIT_04s0008g02760	Unknown protein	Unknown	VVTU9704_at	CTGGCTGTGCAGACTCTTCGAAATGCGATCATGGGGTCGACCCTAATGGCNACTACATCAATCCTTCTGTGCTGTGGCCTGGCTGCAGTGATAAGCAGCACATACAGTGTAAAGAAGCCACTCAATGATACCATATATGGAGCACATGGGGAGTTCATGATGGCTGTAAAGTATGTGACAATCCTCCTCTTCTTCCTCTTCTCATTCCTCTGCCACTCTCTGTCCATCAGATTTGTGAACCAAGTCAATCTCCTNATCAACACCCCACAAGACCCCATGAATGTAGCCACCCCAGAGTATGTGACAGAGGTTTTAGAGAAGGGGTTCTTCCTCAACACAGTTGGGAACAGGCTCTTCTACACAGCACTCCCTCTTCTGCTATGGATCNTTTGGGCCTGT…	VVTU9704_at
VVTU1215_s_at	0.941593	8.14655	4.41626	0.00120505	0.040407	-0.731086	VVTU1215_s_at	1	VVTU1215_s_at	0.040407	VVTU1215_s_at	VIT_15s0048g02740	CBL-interacting protein kinase 9 (CIPK9)	Signalling.Signalling pathway.Protein kinase	VVTU1215_s_at	GGTGACACACTGGAGTTCCACAAGTTCTACAAAAGCTTCTCTTCAGGATTAAAAGATATAGTCTGGAAATCAGAAGCGAATACTGAAGAATTGAGGTCATAGCAGAAGCCACTTNTGTTGGGATNTTAGGCCCTCGCCCATTTGTATCCAAGAATTATACAATGTACAGTGCTTCGTAGAAAGAATTCATGGATGCGGGNAGATAACAGCAATCATGCATTATGGCGTGGTTTGATTTGGTATTAGAGCAGAGAGCTGGATAATTTANACTCCTTGCAATTGCGGCTTGTTTTNTTTTCCTTCTTTCCTCATTTTAGTTGTCTCAAAGTCNATCCATTGAGTTTTAGAACAGGTTGCAGTGCATGAGATGTGAGAATATCCTGCATGTGCTCCTAGAAT…	VVTU1215_s_at
VVTU37764_at	0.722595	5.25681	4.42209	0.00119393	0.040407	-0.721898	VVTU37764_at	1	VVTU37764_at	0.040407	VVTU37764_at	VIT_07s0031g01840	WRKY DNA-binding protein 13	Regulation overview.Regulation of gene expression.Regulation of transcription.Transcription factor.WRKY family transcription factor	VVTU37764_at	ACCACCTGGGTGTCTCTGCAATGAAGATGAAGAAGATAAAAGCCAGAAGAAAGGTGAGAGAGCCTAGGTTTTGCTTCAAGACCATGAGTGAGGTGGATGTTCTTGGTGACGGTTACAAATGGAGAAAGTATGGCCAGAAAGTTGTAAAAAGTACCCAGCATCCCAGGAGTTACTATCGTTGTACCCAAGACAATTGTCGCGTAAAGAAACGAGTCGAGCGACTAGCGGAGGATCCAAGGATGGTGATAACGACGTATGAAGGTAGACACATTCATTCGCCCTCCCATGATTTAGAAGAGTCGCAAGCTCCATCCCATCTCAATAATTTCTTTTGGTAGTAAGCAAAAGCTAATTAAGACCAAAGTACTGATCACAGGTTTATCGGTCGATCGATATAGA…	VVTU37764_at
VVTU12031_at	0.581926	8.42193	4.42126	0.00119551	0.040407	-0.723212	VVTU12031_at	1	VVTU12031_at	0.040407	VVTU12031_at	VIT_09s0002g08420	Unknown	Unknown	VVTU12031_at	AAGTCCTAAGGTTGTGTCCAAGCGACGTATAGATAGCTTTTCCAGTCCGGCGGTTTACAATCTGCCAAGCGAGGAAAAGATCGAGGGCAACGGCGATGGGGATGGGGTGGATGATGGATACTGGTCGACGGTAGTAGAAGAGATCAGGTGGGATACCATGTTTCAGGATATGAAGCCCACATAAGAGACTGTTTTTTCTTCCTCCTAGCTTTTGATTTCTTCTGATAATTCAATGGTGAGAGATGGGTTTTTTGGGTTCTTCCACCAGAGAGTTTTGTTTGAGTGTTTCTGAAGAATTGAATCGTGTCCTTTTTCTTTAGTGGTGGGTCTTTCAGAAAAACCCACTTTAGGACCAAGGGATCTGTTCAGCAATGAGATTGTCTTCCCAGCCGTATATTT…	VVTU12031_at
VVTU18113_s_at	-0.70813	6.81129	-4.41593	0.00120569	0.040407	-0.731613	VVTU18113_s_at	-1	VVTU18113_s_at	0.040407	VVTU18113_s_at	VIT_04s0023g03360	Unknown protein	Unknown	VVTU18113_s_at VVTU2613_at	GTTACAAGGTCGCAAGCCTTGGCCGCTTCAAACAGCAACATTCCCATCTCAAAGAAATTTGAAGAATCTGACAAGGGTGTGAAATCAAGAAAAAGAAGTGGGAAACAACAAGAACGGTATGCGCTCGTCGATGTGACGAATGATTCTCCCATTGTTGGAGTTGCAATGGGAAGCTTGGAAACCCCATTGTCATCCATGGCGAAGAATAAGAGCAATCAAAGCAAGATGACTCCCGGATCTGGG	VVTU18113_s_at
VVTU12080_s_at	-1.30841	5.49243	-4.41572	0.00120608	0.040407	-0.731934	VVTU12080_s_at	-1	VVTU12080_s_at	0.040407	VVTU12080_s_at	VIT_01s0137g00240	Pectate lyase	Cellular process.Cellular component organization and biogenesis.Cell wall organization and biogenesis.Cell wall metabolism.Cell wall catabolism.Pectin catabolism	VVTU12080_s_at	ATGAGGATGCACCACAGAGCCAATGGAAGAATTGGAATTGGAGATCAGAAGGAGATTTATTGTTAAATGGTGCCTTCTTCACAGCATCAGGGGCCGGAGCTTCTTCTAGTTACGCCAAGGCTTCGAGTTTGGGGGCAAGACCCTCTTCTCTTATCACCACTATCACAAATGGGGCTGGTGCACTCAACTGCAAGAAAGGCAAGCGTTGCTGATTGGAGCACCCCGCAGCACTAGTATGAAGGTGAAGACAAGTGCAGTGAAAAATGTTAATAAGGGAGGAAGAAGCTGGAAAGGCCAGCTTGTATTTACAAGTTTGTTGTTTGTTACTCTTTATGATTACAACCACCGCCTTGTTTCAAACCAAAAGAAAAGAAAACCATCACTTTGGGTTCCCTGTTG…	VVTU12080_s_at
VVTU38452_at	-1.80507	6.78299	-4.41674	0.00120413	0.040407	-0.730327	VVTU38452_at	-1	VVTU38452_at	0.040407	VVTU38452_at	VIT_18s0072g00920	Caffeate 3-O-methyltransferase 1	Metabolism.Secondary metabolism.Phenylpropanoid metabolism.Phenylpropanoid biosynthesis	VVTU38452_at	ATGAGGCAATGGTTGGTCGCTCCACCATAATCATGAAGAAAATCGTGGAGACTTACCAGGGATTTGAGGGATTAGCATCACTTGTGGACGTGGGCGGTGGAACCGGTGCAAGCCTTAACATGATCATTTCCAAGTACCCTTCCATCAAAGGCATCAACTTTGATTTGCCACATGTTGTGCAAACTGCACCAACTTATCCGGGTATTGAGCATGTAGGAGGAAGCATGCTAGTTAGCATTCCAAAAGCAGACGCAATTATGATTAAGAATATATGCCATAACTGGAGTGATGAACATTGCTTAAAAATTTTAAGCAATTGTTATGAAGCGCTACCGAAAAATGGGAAGGTGGTAGTGATAGACATAATAATGGCAGAAGCACCAGAGCCAAGCATGGGCT…	VVTU38452_at
VVTU31987_s_at	0.6425	10.0408	4.41322	0.0012109	0.040423	-0.735882	VVTU31987_s_at	1	VVTU31987_s_at	0.040423	VVTU31987_s_at	VIT_02s0025g01720	GDA2	Unknown	VVTU12952_x_at VVTU23055_s_at VVTU31987_s_at	GCAGTTCAGCGATCAGCTCAGAGTGCAGACTTCGAACTTGGTGAACCTCTCGTTGAACGAATCGATTTGGAGCAGTCCGTACACGAAGAGGCAAGATGAGAGGCGGAATTTT	VVTU31987_s_at
VVTU9780_s_at	1.05909	5.20637	4.4116	0.00121402	0.0404379	-0.738438	VVTU9780_s_at	1	VVTU9780_s_at	0.0404379	VVTU9780_s_at	VIT_07s0005g00170	Rubber elongation factor (REF)	Unknown	VVTU9780_s_at	AAAGAGCTCTGCTCCAAGTACGAGCCGGTAGCGGAGCAGTACGCTGTGTCAGCTTGGAGGTCACTGAATCGGCTTCCGCTCTTCCCTCAAGTGGCTCAAGTAGTAGTCCCCACAGCGGCATACTGGTCGGAGAAGTACAACCAGAGTGTGTCCTACCCCGCCGAGAGAGGGTACACGGTGGCGTTGTATCTGCCATTAATTCCAACAGAGAGAATCGCCAAGGTATTTCAGGAGGCTAGCGCTCTCCCCCCCGTGGAAACCAACGGGAATGCTATTCCCTTGGCACAATGA	VVTU9780_s_at
VVTU22549_at	0.891874	7.13031	4.40797	0.00122106	0.0404935	-0.744163	VVTU22549_at	1	VVTU22549_at	0.0404935	VVTU22549_at	VIT_08s0007g00930	Regulator of chromosome condensation (RCC1)	Signalling.Signalling pathway.G-protein signalling pathway.RCC1 superfamily protein	VVTU22549_at VVTU40289_at VVTU7196_at	ACCTGAGAGCTCTTCAATGTCTGATGATGAAACTTTTTTGGCATCACCCTGTCTCGTAACTTTGGGTCCTGGAGTGAGGATATCCACCGTTGCTGCTGGTGGGCGCCACACTTTAGCACTGTCAGATATGGGACAGGTGTGGGGTTGGGGCTATGGAGGCGAAGGGCAGCTAGGTTTGGGTTCTCGGACAAAGCTGGTGTCTTCTCCTCATCTCATACCTTGCTTCAATCCATCTGCTTATGGAAAAGACAGGCCATCATTAGTTCATCAAGGAAGCTTGAGTTCAACGGAGGACATTTCTAAAGTTCCTGGAAGTCGTGTGAAAGGGATTGCTTGTGGAGGTCGGCATAGTGCAGTAATAACAGATGCTGGCCAATTACTCACATTTGGTTGGGGGCT…	VVTU22549_at
VVTU4915_at	-0.77027	8.90853	-4.40896	0.00121914	0.0404935	-0.742603	VVTU4915_at	-1	VVTU4915_at	0.0404935	VVTU4915_at	VIT_07s0104g00830	Sugar transporter ERD6-like 7	Transport overview.Macromolecule transport.Carbohydrate transport.Sugar transport	VVTU4915_at	GAATTGGCACTAAAGGCAGCTCCTGCACTTGCTGTAACTGGCATCCTGCTGTACATAGGATCCTTCTCAGTAGGAATGGGAGCAGTTCCTTGGGTTGTCATGTCCGAGATATTCCCTATAAATATTAAAGGAGTGGCTGGAAGCCTGGCTACACTAATGAACTGGTTTGGTGCATGGGCAATTTCCTACACTTTCAACTATCTTATGTCCTGGAGTTCATATGGTACCTTC	VVTU4915_at
VVTU4397_at	-0.678508	3.75835	-4.40567	0.00122553	0.0405527	-0.747788	VVTU4397_at	-1	VVTU4397_at	0.0405527	VVTU4397_at	VIT_18s0001g13460	MADS-box AP3 [Vitis labrusca x Vitis vinifera]	Development.Reproductive development|Regulation overview.Regulation of gene expression.Regulation of transcription.Transcription factor.MADS-box family transcription factor	VVTU4397_at	GAGGAACTGCGAGATCTTGAACAAGAGATGGAGAGTTCTTTGAAGATGGTTCGTGATAGGAAGTACCAGGTGATCAATAATCAGATTGAAACTTTCAAGAAAANGGTAAGGAATGTGGAACAAATACACAAAAANCTCCTACATGAATTTGATGCAAGGGACANAGATCAANNCTATGGGCTAGTGGACAATGGAGGGGANNTACNAATCTGNTCTTGGATTCNCAAATGGAANCTCTCCGGTATTTGCCCTAAGCTTGCAGCCTAACCCGCCTAATGATCTTCACTCGGGTGTGGGCTCTGATTTGACCTTTACTTTGCTCGAGTAGCAACTGAATCCACACATCGTTCCCAGGCAAACAATCATCGAGATTTTATTAGGAACGATAGAACTGATTAA…	VVTU4397_at
VVTU1933_at	0.9239	5.02179	4.40124	0.0012342	0.0407503	-0.754774	VVTU1933_at	1	VVTU1933_at	0.0407503	VVTU1933_at	VIT_08s0040g00800	Nodulin MtN21	Unknown	VVTU1933_at	GATGAAACCTCCCTACTTTATATCACTTTCATCCACCATTAATTAATTAACTGATCTTCCCCTACTTGTATCAGTGTCATCGGCGCAGTACTCATAGTGGCCGGACTTTACTCCGTTCTATGGGGCAAGTACAAGGAATTCAAAGAGAAGGAGGCCGAAACCATCCCAGAAGCTATAAAGGGTGCAGGAGAAAATGGTGGAATGAAGACTGTAATGGAAGAGACTGAAGAAGACAACGACATCGAAATGCAGAAAAGCCAAGCTAATAAGCTGTCTACACCAGCTGTAGCCGTGCAATCTGTGGAGGCACCAAAGGCCTAAGCATAGACAAGGAACCAAGAGAGAAAAAAAAAAGAGAAAAAGAGAGAAAGTAATAATAGTGCAAGTTGGCCGTGATCA…	VVTU1933_at
VVTU21199_at	0.624344	4.66495	4.39084	0.00125482	0.0412504	-0.771188	VVTU21199_at	1	VVTU21199_at	0.0412504	VVTU21199_at	VVTU21199_at	No hit	Unknown	VVTU21199_at	TGGTCTCATTGGGTAAGTTGGCTTACACTTCAGAGTCCCTTTCCTTTCTACCTTTTTGGTTTATTTTCTCCCTCCATTTTTACCTTAAACTTGGATCACTGCATCATATTCCACTTCAAATGCATAGTTTCCTTTGATTGGTTTTTTTTTAATTCAAAACCTCAGGCACACTTTCG	VVTU21199_at
VVTU14574_at	-0.675174	6.73353	-4.39149	0.00125353	0.0412504	-0.770172	VVTU14574_at	-1	VVTU14574_at	0.0412504	VVTU14574_at	VIT_19s0090g01030	Aspartate carbamoyltransferase chloroplast precursor	Metabolism.Primary metabolism.Amino acid metabolism.Alanine and aspartate metabolism|Metabolism.Primary metabolism.Nucleobase, nucleoside, nucleotide, nucleic acid metabolism.Nucleotide metabolism.Pyrimidine metabolism.Pyrimidine biosynthesis	VVTU14574_at	AACAGTCCGGTCACTTGCATATTTGCTTGCCAAGTATCAAGATGTGAAGATCTACTTTGTTTCTCCTGAAGTGGTCAAAATGAAGGATGATATAAAAGACTATCTCACATCAAAGGGAGTTGAATGGGAAGAAAGTGCTGACTTAATGGAAGTAGCTTCAAAGTGTGATGTGGTGTATCAAACTCGCATTCAGCGAGAAAGATTTGGAGAAAGGGCTGATCTCTATGAAGAAGCTCGAGGCAAGTACATTGTGGATCGAGATGTGTTAGGTGTGATGCAGAAGCATGCTGTAGTCATGCATCCCCTCCCAAGGCTTGACGAGATAACTGTGGATGTTGATGAGGATCAAAGGGCTGCCTATTTCAGACAAGCAAAGAATGGTCTCTATATTCGGATGGC…	VVTU14574_at
VVTU6941_at	0.770774	8.8682	4.38524	0.00126608	0.0412611	-0.780043	VVTU6941_at	1	VVTU6941_at	0.0412611	VVTU6941_at	VIT_15s0046g01190	Hydroquinone glucosyltransferase	Metabolism.Secondary metabolism.Aromatic compound metabolism.Aromatic compound glycosylation	VVTU34637_s_at VVTU6941_at	GAGCCATGATGGGTCTTCTACAAAGGCACTCTCAACCGTGGCTCAAAAATGGAAGGCTCACAAGAATTATTAGAACAATATTTTTTTTCCTTGTGTAATTCTATTTATATGTCCTTGTATTTTAGGTACCTATACATTAGGTTATGTTTGTATATCTACTTGCTGTTATAAATTATATGTATATTTTATTTTCTTGTGGCTCTATTATTGAATTGTAGTAGGTGAGTTGAGTGGACCCAACTAGCAAGAAAATTGGGGCATCAGGAAATAAAGTGGGGGGGCACTTGGCCCTTCAATGGAACTGGTGGTTGGCATTGACGATAGGGCAAAGCGGCAAACCCATGAAATTCAAT	VVTU6941_at
VVTU26937_s_at	-0.691144	6.70129	-4.38825	0.00126002	0.0412611	-0.775285	VVTU26937_s_at	-1	VVTU26937_s_at	0.0412611	VVTU26937_s_at	VIT_04s0008g05830	Armadillo/beta-catenin repeat	Unknown	VVTU26937_s_at VVTU7233_at	ATCTTCCTCATCTGCAGATCCAAATCTCAGTTCCAAGGAGGCTTTCGAGGAGGAGGAAGACATGATGAGTGAGGAGAAAAAGGCAGTGAAGCAATTAGTCCAGCAGAGTTTGCAGAATAACATGAGGAGAATTGTTAAGAGGGCCAATTTGCCGCAAGACTTTGTTCCATCGGATCATTTCAAGGCACTCACATCAAGTTCAACTTCAAAGAGCTTACCATTTTGAGAATATTTCGTCAATGTCAGACACAAATCCAGAAATTACAACCAAGGAGATGGAGATTCGTGACCCAATTTGGATAGGAGGGGGGAAGAATCTGAGCTGTTTGTGGTTAAAATAACTGTGTTCAGTTTTGTCCCCTCCAGGTATATATGTATCATATAATATCCATTGTGGGG…	VVTU26937_s_at
VVTU11476_at	-0.918554	4.51963	-4.38609	0.00126436	0.0412611	-0.778697	VVTU11476_at	-1	VVTU11476_at	0.0412611	VVTU11476_at	VIT_14s0060g00450	Protein-serine/threonine kinase haspin-related	Signalling.Signalling pathway.Protein kinase	VVTU11476_at	ATAATTGATTTTACTCTTTCCAGAATCAATACTGGCGAAGCTATACTTTTTCTAGACCTATCTTCAGACCCAGAACTCTTTAAGGGTCCAAAAGGAGACAAACAGTCAAATACATACAGGAAGATGAAGGAGATAACTGAAGATTTCTGGGAGGGAAGTTTCCCCAAAACAAACGTGCTGTGGTTGCAGTACTTGGTGGACATTTTGCTATTGAAGAAATCTTTTAAACGAACTTCAAAGGATGAGAGAGAGTTACGTTCACTGAAGAAGCGTATGGACAACTATGGCTCAGCAAAAGAAGCAACCTCTGATCCTTTCTTCACTGATATGTTTGTTGATCATGCCATTTGAGAGAAACCCGATATAAGGGCAGGCAAGGAAAATAGGTGGTAGTATTTG…	VVTU11476_at
VVTU17495_s_at	-1.10166	5.12083	-4.38675	0.00126303	0.0412611	-0.777652	VVTU17495_s_at	-1	VVTU17495_s_at	0.0412611	VVTU17495_s_at	VIT_19s0014g03160	NADPH:protochlorophyllide oxidoreductase	Metabolism.Primary metabolism.Cofactor metabolism.Tetrapyrrole metabolism.Chlorophyll metabolism.Chlorophyll biosynthesis|Metabolism.Primary metabolism.Generation of metabolite precursors and energy.Photosynthesis.Reaction center pigment biosynthesis	VVTU11780_s_at VVTU17495_s_at VVTU19154_s_at VVTU27646_s_at	GGTTTGAGCTTAGCGTTGGAACTAACCATCTTGGGCACTTCCTTCTCGCCCGGTTGCTGCTTGATGACTTGAAGCAATCTGATTACCCATCAAAGCGTCTCATTATCGTTGGTTCAATTACAGGGAACACAAATACCTTGGCTGGAAATGTGCCTCCAAAGGCCAACCTT	VVTU17495_s_at
VVTU9500_at	-0.600963	6.92874	-4.38281	0.001271	0.041332	-0.783882	VVTU9500_at	-1	VVTU9500_at	0.041332	VVTU9500_at	VIT_00s0160g00210	Myosin heavy chain	Cellular process.Cellular component organization and biogenesis.Cytoskeleton organization and biogenesis.Myosin-driven movement	VVTU12586_at VVTU35620_x_at VVTU9500_at	AGTTTTATTATCCACAATTGTATTTTGTGTCCCACCATCTTTAAAATGTCTCAGGATTCAAGTCTTGCCCTTTNTTCTCCACGGGAACCTCAATNTGAGGAAAAGCCCCAGAAATCTNTCATTGAAAAGCAGCAGGTGGATATCCTCTTTCGGTCTTCCTCTTTCTTCATGCTAATCATTTTTTCTGGTGCAGGAAAACCAAGA	VVTU9500_at
VVTU25752_at	-0.751256	4.93064	-4.37736	0.0012821	0.0416033	-0.792499	VVTU25752_at	-1	VVTU25752_at	0.0416033	VVTU25752_at	VIT_03s0038g03550	Unknown protein	Unknown	VVTU2181_at VVTU25752_at	GGCATCAAGTGCCACTCTATGGAGGGGTGTCGGTTATTGGAGGCGCTAAAGACCACCTTGAGAAGGTAGCAGTGCCACTGAATTTGACATTTGTGATGAGGTCGAGGGGATACATTTTGGGAAGGCTTGTGAAGGTCAAGTTCCTCAAGAGCATCAGATGCCCTGTCATTTTAAGAGGTGACAGACTTGCCAAGCCCCTCAAATTGGTAGATTCTTGTATTTACAAGTGAATGATCTAGCCCTTTTATTTACAGTTGCAGGGTTTTGAGCTGACTTAAATGGATAATTCAGTTCTTAGCCTTTTGCCTATTGAATTTGTTCT	VVTU25752_at
VVTU6711_at	0.60855	8.61395	4.3733	0.00129044	0.0416066	-0.798926	VVTU6711_at	1	VVTU6711_at	0.0416066	VVTU6711_at	VIT_03s0097g00620	N-acylethanolamine amidohydrolase	Metabolism.Primary metabolism.Lipid metabolism.Glycerolipid metabolism.Glycerophospholipid metabolism	VVTU6711_at	CTATAATATCCCCTAGTGCTCTTAAATTTGGGGAATCAAATCTTCAGGTTGGAGGTTACCTCATGCGGTTTGTTGTAGCCGCAAATCTTCTTGGACTTCCTGCCATTTCTGTCCCTGTTGGTTANGATAAACAAGGACTTCCAATAGGCTTACAACTCATAGGCCGGCCATGGGGCGAAGCTTCAATTTTGCGATTGGCTTCTGCAGTGGAGGAACTCTGTGGTGAGCCTAAGAAGANGCCTGCACAATTTTATGATATCTTGAAAGTGAANTAGGAATCNGCAACACACTTTTGCTGCCTATGNNNATTGGTTTCNNCANTACAGCTCCCTCTCTGCATACTTTGAAACGTCTGNTATTGCTTAATAAATGTTGTCATAAGAAGCTACTATGCTTATT…	VVTU6711_at
VVTU12646_at	-0.558438	7.6425	-4.37521	0.00128651	0.0416066	-0.795903	VVTU12646_at	-1	VVTU12646_at	0.0416066	VVTU12646_at	VIT_08s0007g02760	IAA-amino acid hydrolase 1 (ILR1)	Signalling.Hormone signalling.Auxin signalling.Auxin metabolism.Auxin activation by conjugation hydrolysis	VVTU12646_at	GAGACTCAAGCAGCTGTGCATGGATGTGATGCTGCAGTGGACTTCATGGAGGAGAGAGGGATGCCTCATCCAGTAATGATCAACGACGAAACATTGTATGAACATGCAAAGAAGGTTGGAGAAATACTAGTGGGGGAACCCAATGTGGAGCTTCTTCCTATAACAATGGGAGCTGAGGATTTCAGCTTCTATACGAAAAGGTTCCCAGCTGCAATGTTTACAGTTGGAATCAAGAATGAGACTCTGAAATCAGATTATCCCTTGCACTCACCCTACTTTTTTATTGATGAGGACGCTTTTCCCGTTGGGGCTGCTTTCTATGCTGCAGTCGCCATCTCTTACTTGGATGACCATGCTGTTGAGTCCGAAACCCACTCGATTCTGTGAATTCC	VVTU12646_at
VVTU22585_s_at	-0.906529	5.4911	-4.37328	0.00129047	0.0416066	-0.798949	VVTU22585_s_at	-1	VVTU22585_s_at	0.0416066	VVTU22585_s_at	VIT_19s0014g01680	TCP family transcription factor TCP3	Regulation overview.Regulation of gene expression.Regulation of transcription.Transcription factor.TCP family transcription factor	VVTU22585_s_at	GATTCTCGCCATTGAGTGTAGCACTAAAACCCCGAAATCTTCTCTAACAGGTCAAAAATTTAACACCCATTTCTCCAATTCATTCAATGTTTCCACATTCTCAGTTTTCACTTGCATTCATTCTGCAGGGCTAATCCATCATCCACAAAGGGAGGCCAAAGAACTAGCTGTTGTGTGTGGTCTTTTGAGCAAATTCAAAGCAATCTGAAGAGGGATTTCGGTGACTTCTATCCAATGGCCTAATCCGCGGGAAGAAGAAATCTGAGTTGGGATTTCAGGTTTTTCGATCCCCGGTTTGCTTAGCTTCTATCAGTTGATTTATGTTCTTAGATTTGCTTTCCTGTTTTGAGCGGGCTTTCAGAGCTCAACTTTGTTGAAATCTTTGTTGGATTGTTATGT…	VVTU22585_s_at
VVTU18571_s_at	0.70392	7.47137	4.37192	0.00129328	0.0416084	-0.801108	VVTU18571_s_at	1	VVTU18571_s_at	0.0416084	VVTU18571_s_at	VIT_19s0140g00210	SOUL heme-binding	Transport overview.Macromolecule transport.Heme prostetic groups trafficking	VVTU13753_s_at VVTU18571_s_at	GTTGCACAATACAATTCTCCATTTGAATACAACGAGAGAGTGAACGAGATATGGATGATGTTTGATATGGAAGATGAGGTGGGTGCCCTCTGAGAAGAAGATAATAGTAGGTGCGCTGAATCACAATATCCGTGCTCTTGTAATAAGAAATTTTAGTCGTATGTCGAAGTCCGGTTGTGTTATTTAAAAGCATAGTTGTCATGTGCCCAAGATCCATTCTGGGTGCTGTATTCTCATCCATGAAAATGAACCCTTCATAAAATATTGGATATTTGGGCCATCACCAGGCACTGGTTGGTGACTGCAAT	VVTU18571_s_at
VVTU8769_at	0.804605	7.01583	4.36698	0.00130352	0.041637	-0.808918	VVTU8769_at	1	VVTU8769_at	0.041637	VVTU8769_at	VIT_02s0025g04590	TCP family transcription factor TCP9	Regulation overview.Regulation of gene expression.Regulation of transcription.Transcription factor.TCP family transcription factor	VVTU8769_at	TCTGGACGATTTCACCCTCAGTAAGCCCCGTTTTCAATATGTCTGCCCGACCCATTTCTTCATTCGTATCAGCGACTCAGCCTGGAATGAATCATCCGCCAGCTCTCGACGTCCGAGCTCCGCCGGTGCTCTGCAACAGCGCAACGATNTCAGCAACCACCAGCACCGCCGGAGCAAGAGCGGNGAAGAAGTCGACCATGGCTCCGTGTGTAAGTTCAACAACAACTACAACGAATACCAGTGCTACTAAACCCCAAATGCTGAGAGACTTCTCTCTGGAAATTTATGATGAAAAGGAGCTACAGTTCATGGGTAGGTCCGGTAATCAACAAACACAATCTTCCAAGCCATGAGGAGAGGACAGAGAAAAGGGTTAGTTCATAAGAAAAAAAAAAAAAG…	VVTU8769_at
VVTU30000_s_at	0.529316	10.1113	4.36818	0.00130103	0.041637	-0.807023	VVTU30000_s_at	1	VVTU30000_s_at	0.041637	VVTU30000_s_at	VIT_02s0033g01110	Male germ cell-associated kinase	Signalling.Signalling pathway.Protein kinase	VVTU21334_s_at VVTU21636_s_at VVTU30000_s_at	GGTCTTGCTCGGGAGATCAATTCTCAACCACCATACACGGAATATGTCTCTACACGCTGGTATCGAGCTCCAGAGGTGCTGCTTCAATCATCCACATATGGTTCTGCAGTTGATATGTGGGCAATGGGTGCTATCATGGCTGAATTGTTTACTCTCCGTCCTCTCTTTCCAGGATCGAG	VVTU30000_s_at
VVTU466_s_at	-0.538357	4.85576	-4.36617	0.00130521	0.041637	-0.810204	VVTU466_s_at	-1	VVTU466_s_at	0.041637	VVTU466_s_at	VIT_14s0083g01100	Alpha-1,4-glucan-protein synthase 1	Cellular process.Cellular component organization and biogenesis.Cell wall organization and biogenesis.Cell wall metabolism.Cell wall biosynthesis.Cellulose biosynthesis	VVTU12927_at VVTU466_s_at	ATCGTTCAGGATGGTGATCCTTCGAAGACCATCAAGGTCCCAGATGGCTTCCACTATGAGCTCTACAATCGCAATGATATTAACAAGATTCTGGGCCCCAAGGCCTCTTGCATTTCCTTCAAGGACTCTGCTTGCCGTTGCTTCGGCTACATGGTCTCCAAGAAGAAGTACATCTTCACTATTGATGATGACTGCTTTGTTGCTAAGGACCCATCTGGCAAACAGATCAATGCACTTGAGCAGCACATTAAGAACCTTCTTTCCCCATCCACTCCCTTTTTTTTCAACACCCTGTATGACCCGTTCCGTGAAGGTGCA	VVTU466_s_at
VVTU11729_at	-1.7133	5.26933	-4.36792	0.00130155	0.041637	-0.807425	VVTU11729_at	-1	VVTU11729_at	0.041637	VVTU11729_at	VIT_00s0226g00030	Peroxidase	Response to stimulus.Stress response.Abiotic stress response.Oxidative stress response	VVTU11729_at	GGGCAGGACACACTGTAGCTACATTGAGAACCGGCTTTACAATTTCAATGGTACCAATAAGCCAGACCCAAGCATGGACACATCATTCCTAGCCGAAATGAAAAAGAAATGTCCCCAAAGAGTGAAGAAGGGGCAATCTGACCCACTTGTGTTTTTAAACCCAGAATCTGGGTCCAGTCACAATTTCACCAATTCCTACTACTCTAGAATTCTATCCCACAAAGCTGTCCTTGGAGTTGATCAGCAGCTACTTTTTGGCGATGACACCGAGCAAATTACTGAAGAATTTGCTGCTGGTTTTGAAGATTTCCGGAGGTCATTTGCTC	VVTU11729_at
VVTU40251_s_at	-0.798734	7.23802	-4.36271	0.00131244	0.0417793	-0.815678	VVTU40251_s_at	-1	VVTU40251_s_at	0.0417793	VVTU40251_s_at	VIT_06s0004g04470	Heat shock protein 70	Metabolism.Primary metabolism.Protein metabolism and modification.Protein folding.Chaperone-mediated protein folding.HSP-mediated protein folding|Response to stimulus.Stress response.Abiotic stress response.Temperature stress response	VVTU32683_x_at VVTU37621_s_at VVTU40251_s_at	CAATTGAGCAGGCAATCCAGTGGCTGGATGCAAACCAGCTAGCAGAGGCAGATGAGTTTGAGGACAAAATGAAGGAGTTGGAGAGTCTCTGCAACCCCATCATTGCTAAGATGTACCAGGGATCTGGTGGAGGCGATTTTGGTGGGGCCATGGACGAGGATGGTCCTTCTGCTGGAGGTGCTGGTGGAAGTGGTGCAGGACCTAAGATTGAGGAGGTTGATTAGATTAAGATGTTCCTGGTTTTGTTAAAGGTCTTCAAGTTTGGAAATATGGAGTGAGTCTGTTTTTGTCTACATATATGATGTTGTTGTCTTTCCTTTTTTGGTGTATGTGATGATGATAATGGTTTTCTCAATGTAA	VVTU40251_s_at
VVTU28529_s_at	0.518311	6.94021	4.35572	0.00132718	0.0421595	-0.826744	VVTU28529_s_at	1	VVTU28529_s_at	0.0421595	VVTU28529_s_at	VIT_04s0008g07400	NAD dependent epimerase/dehydratase	Unknown	VVTU28529_s_at VVTU684_s_at	GATTCATGGAAGGAAGCGCTGAGTGGGGGGTGACTTCTGTTATCTCTTGTGTTGGTGGTTTTGGCTCAAGCTCATACATGTATAAGATCAACGGAACTGCAAACATAAATGCAATCAGAGCTGCTGCAGAAAAAG	VVTU28529_s_at
VVTU6542_at	0.684356	4.83775	4.35198	0.00133515	0.0423237	-0.832679	VVTU6542_at	1	VVTU6542_at	0.0423237	VVTU6542_at	VIT_09s0070g00140	CBL-interacting protein kinase 6 (CIPK6)	Signalling.Signalling pathway.Protein kinase	VVTU6542_at	ATGGCCAAGCTCGAATCACTGGCTAAGACGCTCAATTTCAGAGTGGTGAACGTGAAGGAGTTCAAGGTGAAAATGCAGGGGCTAGTGGATGGGCGGAAGGGGAAGTTGTCGGTAACGGCCGAGGTGTTCGAGGTGGCGCCGGCAGTGGCCTTGGTCCAATTCTCCAAGTCCGCCGGTGACACCCTGGAGTACACCAAGTTTTGTGAGGAGGAGGCCAGGCCTGCTCTCAAAGACATTGTTTGGAGTTGGCAAGGTGAAAATGAGTGCAGTGATCATCAGAGGCCCATGGTCCATGAAAATGGAGGCGAAATCTGCGCATAAACAGCCCCCAAATGTCTGGAATTGCTTTAA	VVTU6542_at
VVTU31606_s_at	1.60025	6.01086	4.35025	0.00133884	0.0423517	-0.835413	VVTU31606_s_at	1	VVTU31606_s_at	0.0423517	VVTU31606_s_at	VIT_15s0024g00040	LHCA3 (Photosystem I light harvesting complex gene 3)	Metabolism.Primary metabolism.Generation of metabolite precursors and energy.Photosynthesis.Antenna proteins	VVTU31606_s_at VVTU31681_s_at VVTU40361_at VVTU7453_at	GGAGACTGCCAGACAGATACTTGGGACAAGGCCTCTGCAATCTCCATCAAGGAAGACTTCTTCCTTTGAGGTCAGGGCAGCTTCTACTCCACCAGTCAAGCAAGGAGCTGACAGNCACCCTCTGGATTGCATCCAAGCAGAGCCTTACTTACTTGGATGGCAGACTTCCAGGTGACTATGGGTTCGATCCACTGGGACTTTCAGACCCTGAAGGCACAGGAGGGTTCATCGAGCCAAGATGGTTAGCCTACGG	VVTU31606_s_at
VVTU40193_s_at	-0.973391	4.50104	-4.34584	0.00134833	0.0425626	-0.842411	VVTU40193_s_at	-1	VVTU40193_s_at	0.0425626	VVTU40193_s_at	VVTU40193_s_at	No hit	Unknown	VVTU40193_s_at	ACCATTGAGGTGAAGATCGCCTAAGATCCTTGGGGTTT	VVTU40193_s_at
VVTU3771_at	-0.961094	5.54409	-4.34115	0.00135847	0.0427933	-0.849839	VVTU3771_at	-1	VVTU3771_at	0.0427933	VVTU3771_at	VIT_19s0014g01780	BZIP transcription factor	Regulation overview.Regulation of gene expression.Regulation of transcription.Transcription factor.bZIP family transcription factor	VVTU3771_at	GACAAGTTGCAGCTTCTAAACTGAGATAGAGAGAGAAGGGCTCTGAAGTGGTGCATTCTGCTAACCTGTTGCATGCATGTGATGNGTCCCCAATTATCTGATAGGGTGGGGTCCATGACAAGCTTGTGGATTGAAGGGTAGGATAAGGACACGTGGACTGATGGTATAGGGAAATGAGGATATTCAACAGTAGCGCTAAGAGGGGTTGGTGNTGATTTTTTATTTTATTTTTCTCCTTTTGTAATTTNATGATTTATTATAATTTCCCTTTTTTTGGAAATTATTTTTGGGTGGGGGGNCAAGATGGCAGATGGGTGTTTGGAAACCCANAAAGGAAAGGTTGTCTGGNTTTGGGGTGTCTATTTGTGNTCTGATTGTTGTATTTTTTTCTTTTTTCTT…	VVTU3771_at
VVTU33904_s_at	0.672819	9.31667	4.33853	0.00136419	0.0428839	-0.854002	VVTU33904_s_at	1	VVTU33904_s_at	0.0428839	VVTU33904_s_at	VIT_17s0000g01910	Glutamine synthetase cytosolic isozyme 1	Metabolism.Cellular metabolism.Nitrogen metabolism|Metabolism.Primary metabolism.Amino acid metabolism.Amino acid biosynthesis|Metabolism.Primary metabolism.Amino acid metabolism.Glutamine metabolism.Glutamine biosynthesis	VVTU23036_s_at VVTU25816_s_at VVTU33904_s_at VVTU37065_x_at VVTU8122_at	TTGAACCTCTCTGAGACCACTGAGAAGGTGATTGTAGAGTACATATGGGTTGGTGGATCTGGTATGGACCTTAGAAGCAAAGCCAGGACCCTTTCTGGACCAGTTAGCGATCCTGCAAAGCTTCCCAAATGGAACTATGATGGTTCTAGCACTGGCCAAGC	VVTU33904_s_at
VVTU3005_at	-1.34896	5.87133	-4.33719	0.00136712	0.0428865	-0.856124	VVTU3005_at	-1	VVTU3005_at	0.0428865	VVTU3005_at	VIT_14s0060g01780	Unknown protein	Unknown	VVTU3005_at	GGGTATGATCTTAACTCCAGCACAGGTGAATTCTCAGCCTACTTCAATGAAACCTGCAGCTTCTCTGTCCAAGGCTCATACGAATTGAAGTTCTCGTCCACCGTCACTGGTTACATATCAAAGGACACCCTATCTGGCTTGGATGGCATCAGTGTAAAGTTTTTCTTGCTTACATTAAACATAGTAGGGATCATCCGGAACGGCGACAACCTTGTGATCTCTGCGGGGGTTGAATCAGCCCCATTTCCTATTGACAACTTTGAGGAGTCTCCTCAATGTGGGTGTGGCTTCCAGTGCAGTTTGAGCGAGTAATTAAGGAAGCTTAGAACAAACCCTTTTGGTATACTTGAATTTCTTTGTGTTTGTTGTTGGATCAATCGATGTGGGTTGTGGTTGTTT…	VVTU3005_at
VVTU2572_at	0.74063	8.63775	4.33067	0.00138147	0.043001	-0.866475	VVTU2572_at	1	VVTU2572_at	0.043001	VVTU2572_at	VIT_00s0203g00150	Octicosapeptide/Phox/Bem1p (PB1) domain-containing protein	Unknown	VVTU2572_at	CAGTATGTTCCACAATACCCCGGACCACCGGGTCAGATCCCGGTCGGATTCCGGCACCCGGGTCCAGGCATGGGGCAAGTGTACGGNGGAGCAATTAGGGCAGTGGGTCCAATGGAGGGTTACGACATGCCAATGAGAGTGGTTTCAGATGGGATGAATCAGCAGGTATACTATGGGGTTAGAACGNCNGGCATGGTTCAGGCCTATCCGCCAGGAATGGTGGTGCCGGCTGGGGAAGANTTTCAGGGGAATGGATCAGATAAAAAACCGGGTCGGGTCTCGACAACTTGAATCATTTGGTGAGTTTTAAATGTAAGGTGGCTTGTATTTGTGTTGTTAGAATAAGTTTGGGTTTGAGTGAAACTGGNATGTAAATAGGTTTCCTTTTTCTGTTGCTTT…	VVTU2572_at
VVTU4174_s_at	0.616982	6.61422	4.32764	0.0013882	0.043001	-0.871289	VVTU4174_s_at	1	VVTU4174_s_at	0.043001	VVTU4174_s_at	VIT_18s0001g06070	Unknown protein	Unknown	VVTU4174_s_at	ATGGCCAAAGCCTGCGATGAGTACCGCAGACTCATCGCCCAACTCCCCAAATCCTACATCGGAAAATCCGACTACCTCAACACCATCCTGCGTGTGGTATGCGATGCCGCCAAGAGGTCCATGAAGGAGCAGAAGATCCACATGGGGCCATGGCGGAAGCGCAGCTTCATGCAGATGAAATGGTCCGGTTACAACGACAGAAAACAGCCCTCCAAGGATCAACCCTGGAACAAGTTTTCGCTGTCCGGCATCACTGCTGCTGTGGTGGTTAAATAAGGTGGTCTTTCCTCAGTTTTTTTTTTACACTTCTTTCAGGCTGATAATATCATTATATCAACATAAATAGAAGGAGCACATGCAATGCATGTATACCATATAAAAAAGGCCGATGATGAGATT…	VVTU4174_s_at
VVTU9233_at	0.577789	6.73063	4.32666	0.00139038	0.043001	-0.872844	VVTU9233_at	1	VVTU9233_at	0.043001	VVTU9233_at	VIT_11s0016g00110	Potassium channel tetramerisation domain-containing protein	Transport overview.Ion transport	VVTU9233_at	TTGGGCTCTGGGTTGTTTACAGCAACCCTTCTTGTTTCTGATCAATCTGTTTAAATTATTTACTTTTTCCATGCCTCTATACCTCTGTGTCCTCTGTTTATCGATCAATCTCTCTTTTCGCTCTCCTTGAAATTCAAAGTTTTCCAAGTATTTTCAAGTTGAAGCCGTTGTCATCTGATTCTATTCTGTTTCTCAAACATTCTCTACAATTTCACCCACTTTTCCTCCATGAATGATAGCATTTCCGTATTTTGTGGGCCTGATTGGGTGTTGACGTCTAGGCTTCGAAGGAGCTATGGAGGTTCCATTTGTGATTTTTCAATCGGTGGAGACAGGCTCTTTGCCCTTCACAGTGAGGAAAATGTGTTTGATATATGGGAGACTCCATCTCCNCCCATT…	VVTU9233_at
VVTU1103_s_at	-0.592323	9.13159	-4.32651	0.00139071	0.043001	-0.873083	VVTU1103_s_at	-1	VVTU1103_s_at	0.043001	VVTU1103_s_at	VIT_07s0005g00590	Deoxyribodipyrimidine photolyase	Metabolism.Primary metabolism.Nucleobase, nucleoside, nucleotide, nucleic acid metabolism.Nucleic acid metabolism.DNA metabolism.DNA repair	VVTU1103_s_at VVTU12178_s_at	TCTTTTTGGTTTTCCAAGCTGTAGCAGTTACATGCTGAAGTAGGGTTGTTCCTTGTTGGACTTTGTTCTCACTATTAAATAAATATAAAGCGTTGTCCCTTTACA	VVTU1103_s_at
VVTU2983_s_at	-0.844572	7.76491	-4.32913	0.00138489	0.043001	-0.868923	VVTU2983_s_at	-1	VVTU2983_s_at	0.043001	VVTU2983_s_at	VIT_02s0025g04560	Copper amine oxidase	Metabolism.Cellular metabolism.Nitrogen metabolism.Amine metabolism	VVTU27834_at VVTU2983_s_at	TTGCCGGTGGAACAGCTGCTAGCTTGCTCGATCATGAAGATCCTCCCCAGAAGCGTGGCGCTTTTACTAACAATCAAATATGGGTCACCCCGTATAATCGGAGTGAGCAATGGGCAGGTGGCTTGTTGGTTAGCCAGAGCCAGGGTGATGACAATCTTGCAGTATGGTCTGATCGGAATAGGCCAATTGAGAACAAGGACATTGTGGTTTGGTATACTTTGGGCTTCCATCACATACCATGTCAAGAGGACTTCCCTGTCATGCCAACAGTTTCCTCAAGCTTCGACCTAAAGCCTGTCAATTTCTTCGAGAGCAATCCCATTCTTCGGATGCCACCTAATGTCGAAAATGATCTTCCAATTTGCAAGCCAGATGCTTCAGCTTAAACACCCGAAATAC…	VVTU2983_s_at
VVTU3642_s_at	-0.898998	7.42841	-4.32787	0.00138769	0.043001	-0.870927	VVTU3642_s_at	-1	VVTU3642_s_at	0.043001	VVTU3642_s_at	VIT_05s0062g00780	Rho GDP-dissociation inhibitor 2	Signalling.Signalling pathway.G-protein signalling pathway	VVTU3642_s_at	GAAGGAAGCCGATACCACCTCAAGTTCTCCTTTGTCGTCTCTAACAACATCGTCTCCGGCCTTAAATATATACACACTGTCTGGAAGANNGGTATTAAAGTGGACAATACAAGAATAATGCTGGGAACTTTCAGTCCACAACAAGAGCCATATACTTATGAGCTGGAAGAAGAAACTACTCCTTCAGGCATGTTCGCAAGGGGTTCATATTCTGCAAGAAGCAAGTTTATAGATGATGATAGAAAATGCTATTTGGATTTCAGTTACACCTTTGACATTCAAAAAAACTGGCCATCAGCCTCTTGAGGTTCATCTTTTTTACCTTCTTCTTGTGTTTCATCATTGGCTTTTGTACTACTTCCAGTGATCAATTTAGTGAGATTTTCTTCCTCTGGATT	VVTU3642_s_at
VVTU3715_at	-1.67992	8.55829	-4.33261	0.00137719	0.043001	-0.863396	VVTU3715_at	-1	VVTU3715_at	0.043001	VVTU3715_at	VIT_17s0000g02430	Phosphoethanolamine N-methyltransferase	Metabolism.Primary metabolism.Lipid metabolism.Glycerolipid metabolism.Glycerophospholipid metabolism	VVTU3715_at	GAGGGTATGATCTTCACGATGTGGAAGCGTATGGTGAGATGCTTAGAGATGCTGGTTTCATTGAGGTCATTGCAGAGGATAGAACTGATCAGTTCCTACAAGTTCTGCAGAGGGAGTTAAATGCTGTTGAGACAAACAAGAANGAATTTGTTCAGGACTTCTCNGAAGACGACTACAATGAAATAGTTGATGGTTGGAAGGCTAAGCTGATGAGGAGTTCATCTGGTGAGCAGAGATGGGGCCTTTTCATTGCAAAGAAGAAGTGAATCCCAATTCTCGTTTATTCTCCTTTTCAGTGTCTGCTTAGCTACAAATGGATTGGAAACCATGGCATCTAGTTGTTGGTTTGATATCTAGTAAGAACTTCTGTTATGTTTACCATAAAATAAAAAGGCAGTT…	VVTU3715_at
VVTU8735_at	1.09373	7.11065	4.31834	0.00140904	0.0430385	-0.886055	VVTU8735_at	1	VVTU8735_at	0.0430385	VVTU8735_at	VIT_01s0010g03630	Zinc finger (MYND type)	Regulation overview.Regulation of gene expression.Regulation of transcription.Transcription factor.zf-MYND family transcription factor	VVTU8735_at	GAGTCCGCCGGAAAGTCTGATTTCTTTGAAGCCTTGCCAGATGATCTCGTCATTTGTATTCTCAGCAAACTCAGCTCCTCTGCTGGATGTCCTTCGGATTTCATCAACGTTTTGCTCACATGCAAAAGATTTAACGGATTAGGTCTTCATTCTCTAGTGCTATCCAGAGCTTCTTCGAAATCGCTCGCCGTTAGAGCGAAGAACTGGTCTGAGTCGGCTCTTCGGTTCTTGAAACTTTGCGCCGATGCCGGCAACGTCGAGGCGTGCTACACTCTTGGCATGATTCGTTTCTACTGTTTACAAAATCGAGTGAGCGGAGCTTCGCTGATGGCTAAAGCCGCTATAAGTTCGCACGCGCCGGCACTGTACTCGCTTGCCGTGATACAGTTCAACGGTAGC…	VVTU8735_at
VVTU19123_at	0.845767	6.83877	4.32115	0.0014027	0.0430385	-0.881587	VVTU19123_at	1	VVTU19123_at	0.0430385	VVTU19123_at	VVTU19123_at	Chalcone--flavonone isomerase (Chalcone isomerase)	Metabolism.Secondary metabolism.Phenylpropanoid metabolism.Flavonoid metabolism.Flavonoid biosynthesis	VVTU19123_at	TCCAAGGGAAGTTCGTGAAGTTCACAGCCATCGGAGTGTACTTGGAGAGCAGCGCCGTTCCTACGCTCGCCGTCAAGTGGAAGGGCAAGACTGTGGAGGAGTTAGCGGATTCNGTTGACTTTTTCCGAGATGTCGTCACAGGCCCCTTTGGAGAAATTCACAAAGGTAACAACGAATTTGCCATTGAAGGGTCGCCAGTAATCAAACAGGGTGTCAAAGAGTAGGGTAGCCTTCAGGAAAATCGGTGGAGATTTACACATGAAAGCAAAACCGAAGCGATAGAGAAATATAAAAAGTTGCGAATGAAGAAGACCATTAGGTATAACAAAACAAAACAGAAAGAAACAAATGAAGAAGGGAGAGTGTGGAGGGGGAGGAGAGGCTGGGGAGGGGTGGGGG…	VVTU19123_at
VVTU14391_at	-0.582411	6.71833	-4.32069	0.00140375	0.0430385	-0.882328	VVTU14391_at	-1	VVTU14391_at	0.0430385	VVTU14391_at	VIT_11s0016g03190	Unknown	Unknown	VVTU14391_at	AATCAAGCCTCATGGTGAACCGTCATATCGATCTCTGCTTTGATCTCGACCTGGCTATAACAGCAGTGGATGATACGAGTGAGATCTCAAAATCAACCTCCATGGTATCCACCATGCCGACGGTTACTGCAGTGGACGCCTGCACAGTCTGCAGGGAAGGCTTTCAATCAGGTGAGGGTGGTAAACAACTTCCCTGTGGCCATGTCTACCATGCCGGTTGTATAGCTTCATGGCTCTCCCTCCGCAACTCCTGTCCGCTGTGCCGGTGCAGCGTCTCCGGCAAAGACTGATCGCAGATATATTCACTGTATACTCTCGGATTTCTGGCCTTGGTCAATACAAGGAAGATGTTTGTTTTGGATTTTGCTTAAAATTTCGCCCAGTAGGCGCAAATCCTTT…	VVTU14391_at
VVTU4905_s_at	-0.593696	7.01667	-4.32054	0.00140407	0.0430385	-0.882556	VVTU4905_s_at	-1	VVTU4905_s_at	0.0430385	VVTU4905_s_at	VIT_15s0046g01880	Brassinosteroid-responsive ring-H2 (BRH1)	Regulation overview.Regulation of gene expression.Regulation of transcription.Transcription factor.GATA family transcription factor	VVTU4905_s_at	CAGGAAACTCATTTTCTCGCTCTTTCACTTTCTGGGTCTCTCCGATTTCCTGGAAACCGACGTTTCGTGGTCCGAAACGCAGGCGCAAGTGCCGGAATACCCTCCGGTATCGGCGGTTCTGATCCGTGAAATCCTGCCGGTGATGAAGTTCGGGGAGGCGGTTTGCGGCGGCGACGCGCCGGANAGTTGCGCCGTATGTCTGTACGACTTCGAGGTCGGAGAAGAGATCAGGCGGTTGACCAATTGTAAACACATTTTCCACCGGAGCTGTCTGGACCGTTGGATGGACCACGATCAGAAGACCTGTCCGCTTTG	VVTU4905_s_at
VVTU2613_at	-0.842933	7.92899	-4.32104	0.00140295	0.0430385	-0.881766	VVTU2613_at	-1	VVTU2613_at	0.0430385	VVTU2613_at	VIT_04s0023g03360	Unknown protein	Unknown	VVTU18113_s_at VVTU2613_at	GCATCAGTTTGGTCTATTCAGGTTAATGCAAGTATCAAGGATGAAGACGAAGAAGAGGCATTCGAAGAAGAAGAAGATTATCGCGAAGAAATTGAATACGAGGAAGAAGAAGAAGAAGAATATGAAGAGAATGGAGGAATTGTTGATGAACTGTGTGAAGGAATGAGCAAGATCAGCGTGAATGAGAATGGAATAGCCGCCAAGTCTAGAGGGAAGCACACCCGATTTGTGTACAACAGTGATGACGAGCTTGTGGAAGAAGAAGAAGAGAAAGGTTCGCCAGGGGTTTTGCACTTGAAGGGTTTGCCAACACCAAAAGGAAAGCACCTGCGTTTTCCAACGGAAGAGTAGAAGAGAGATGAATTTCTTGATGTGTCTTTCTTGACACTTTTCCTATGT…	VVTU2613_at
VVTU22544_s_at	-1.58501	4.69472	-4.31876	0.00140809	0.0430385	-0.885385	VVTU22544_s_at	-1	VVTU22544_s_at	0.0430385	VVTU22544_s_at	VIT_03s0110g00370	Copper transporter 2	Transport overview.Ion transport.Cation transport.Heavy metal ion transport	VVTU22544_s_at	TGTTCAGCGGATGGCCTTTAGGTCACGGCCACTTCCACTTCTACTTGGCTCTACTTCTTGTGTTCATGCTATCCATGGTAGCCCAGATGTATGCAATGACTCCCATGAGCACCCCGAAGATTGTTCCTAAGAGCCTCATCAATCACGCCGCCCTACATGGCCTCCGTACTTTGATCGCCTACTTAGTTTTCCTTTGTGTCATTACCTTCAATGTGGGAGTCATAATCACAGTACTCCTTGGACATGTCACCGGCTACTTAGCTCTCACATTATACATCAAGTATTACTACCCTGTCCCAGTGGCGACTCCCCCTGCTGATGATGCCAAAGCCTGATGCCCCGCCTAACCAAGTTTTTTCTCGATGGCTACTATAACTATTTACATACTTATCTATAGAT…	VVTU22544_s_at
VVTU9375_at	0.869988	4.31009	4.31098	0.00142577	0.0434616	-0.897753	VVTU9375_at	1	VVTU9375_at	0.0434616	VVTU9375_at	VIT_17s0000g04030	Endonuclease	Metabolism.Primary metabolism.Nucleobase, nucleoside, nucleotide, nucleic acid metabolism.Nucleic acid metabolism.DNA metabolism.DNA repair	VVTU9375_at	AAAGTGGCAACTGGCAATGCTGATTGCCATGTTGTTGTGCATCCTTTGAAGCTTAAGAGCTCCTATGCCACAGTGAAGAGTTCGACAAGAACAAGGGGCTTCAATGGTGAACCTTTAGCTACCTCCTACCACTCAAAGTTCCTTGGAACTGTTGACTATTTGTGGTACTCAGATGGTGTTGTACCTACCAGAGTTCTGGATACTCTTCCAGTTGATATTCTGCGGGGATTGGGTGGCCTTCCATGCAGGGAAGTGGGAAGTGATCACTTGGCTCTGNTTTCTGAGTTTGCCTTCGCACAAGGCACAGAAGAAGGAAACAATATGACATCTATGGTAACCTAAGATGTAGCCTTCCCAACATCTGAAGAAGATGACAATGGAACATTGATGTAGCAGAGG…	VVTU9375_at
VVTU35206_s_at	0.939356	9.79217	4.3011	0.00144857	0.0440676	-0.913474	VVTU35206_s_at	1	VVTU35206_s_at	0.0440676	VVTU35206_s_at	GSVIVT00011154001	Phosphoenolpyruvate carboxykinase	Metabolism.Primary metabolism.Carbohydrate metabolism.Glycolysis and gluconeogenesis.Gluconeogenesis	VVTU35206_s_at VVTU5997_s_at	GATGAGCACACACGCGAGGTTGATTACACGGACAAGTCTGTTACAGAGAACACTCGTGCATCCTATCCCATTGAGTATATCCCCAATGCGAAGCTTCCATGTGTTGGCCCTCACCCAAAGAATGTCATACTTCTGGCTTGTGATGCATTTGGTGTGCTCCCACCTGTGAGCAAACTGAACCTGGCACAGACCATGTACCATTTTATCAGTGGCTACACTGCTCTGGTGGCGGGCACAGAGGAGGGTGTGAAGGAGCCACAAGCAACATTCTCAGCTTGCTTTGGTGCTGCCTTTATAATGTTGCATCCTACTAAGTATGCGGCCATGTTGGCCGAGAAGATGCAGAAACATGGGGCAACGGCATGGCTGGTCAACACTGGT	VVTU35206_s_at
VVTU17519_at	-1.24523	6.5846	-4.29077	0.00147283	0.0447153	-0.929928	VVTU17519_at	-1	VVTU17519_at	0.0447153	VVTU17519_at	VIT_00s0324g00070	Cis-zeatin O-beta-D-glucosyltransferase	Signalling.Hormone signalling.Cytokinin signalling.Cytokinin metabolism.Cytokinin inactivation by glycosylation	VVTU17519_at	GTAGCAAGTTGGTGCTCGCAGGATAAAGTGCTTTACCACCCATCTGTAGGTGTTTTTCTATCTCACTGTGGGTGGAATTCTACCACTGAAAGTATTTGTGGTGGTGTGCCTCTCATGTGTTGGCCTTTCTTTGCCGAGCAAGTCACAAATGCCCGGTATGCATGCACAAAATGGGGGATGGCCGTGGAGGTGAACCAGGATGTAAATCGCCATGAAATTGAAGCACTTGTTAAGGAAGTGATGGAAGGGGAGAAAGGGAAGGAAATTAAGAAAAATGCTATGGAATGGAAGAGGAAAGCATTTGAAGCAACTGATGTTGGAGGATCGTCTTACAATAATTTTGAAAGATTCATTAAGGAGGTCCTCCAAAACCATAGTGATTATCAGTAATGGATAAAC…	VVTU17519_at
VVTU35705_s_at	0.561628	11.4044	4.28512	0.00148626	0.0450324	-0.938923	VVTU35705_s_at	1	VVTU35705_s_at	0.0450324	VVTU35705_s_at	VIT_11s0052g00880	NADPH-cytochrome P450 oxydoreductase isoform 3	Metabolism.Cellular metabolism.Oxidation reduction.Cytochrome P450 oxidoreductase	VVTU35705_s_at	AAAGGCATGGCAAGGGATGTCCACAGAACTCTTCATACCATCTTGCAAGAGCAGGGATCTCTAGACAGCTCCAAGGCTGAGAGCATGGTGAAGAATCTGCAAATGACTGGGAGGTATCTACGTGATGTGTGGTGATTACTCTTCTATGCAGGCTTCGGTAGAAAAAGGAAAATGAAGGGAAAAAAAATAAAATTGCGTAAAACATTATTTTACCGAGGCCAAATTGTCGGGATAAACCGAGTACATGGGAAGGCCTTGAAATCCTTCAGGCAGAAATTGCAGTTTGTCCCTATAGTGATTGGTTCTGTGATTCTTTTTACTCTTTCCTTAAGAGGAATTTTTTTGTTCATGTAATTTATATATATATATATATTATTATTGATAATAATTTCTAGGCAT…	VVTU35705_s_at
VVTU21950_at	-0.89918	6.13323	-4.2836	0.0014899	0.0450522	-0.941346	VVTU21950_at	-1	VVTU21950_at	0.0450522	VVTU21950_at	VIT_10s0003g04990	feronia receptor-like kinase	Signalling.Signalling pathway.Protein kinase	VVTU21950_at	GGAGTATGTCTTGCAACTTCATGAAGCTTGGCTGCACACCAATGTTGGAGAAAACTCGTTTTCAAGCAGTCAGGCTTTGGGAAACCTTGAAGAGGGACTGGAATCTGCACATCTAGATGAAGAAAATGAAATAAGCCTGAAAATGAAGCAAAAGAGAGACTCTGCAACAAGGGGAATCAATGCATAGAATGCTGCAAACCCAGTCTGACGAGTTCTCACAACAGACTTCTGCAGATGACAGGTGAGAACTAGAGATTGTATTCTAGTTACAATGTTTTATAGCTCTAAATTCTTTCAAATTTGTTCTACTTTAGTCCATACCCGCCTGAATTTACCTGTTACAATATCGATAAAACTGTGGAAAAGATGATATAATGTGATAGTGTCTCAAATATTGCA…	VVTU21950_at
VVTU29418_s_at	0.565897	3.53851	4.28089	0.00149642	0.0450969	-0.945674	VVTU29418_s_at	1	VVTU29418_s_at	0.0450969	VVTU29418_s_at	GSVIVT00013233001	Photosystem II PsbD	Metabolism.Primary metabolism.Generation of metabolite precursors and energy.Photosynthesis.Photosystem II	VVTU29418_s_at	GCTCTTGGAGTAGTCGGTCTGGCTCTGATCTTACGTGCCTATGGCTTCGTTTCCCAGGAAATCCGTGCAGCGGAAGATCCT	VVTU29418_s_at
VVTU31322_s_at	0.544149	3.15432	4.27926	0.00150034	0.0450969	-0.948268	VVTU31322_s_at	1	VVTU31322_s_at	0.0450969	VVTU31322_s_at	CB343527	Photosystem II PsbC protein	Metabolism.Primary metabolism.Generation of metabolite precursors and energy.Photosynthesis.Photosystem II	VVTU31202_x_at VVTU31322_s_at	TACTTCTCATTTTGTTCTAGGATTCTTCCTATT	VVTU31322_s_at
VVTU11437_at	-1.12796	7.34683	-4.27967	0.00149936	0.0450969	-0.94762	VVTU11437_at	-1	VVTU11437_at	0.0450969	VVTU11437_at	VIT_14s0068g01390	Unknown protein	Unknown	VVTU11437_at	AAGGCTGCAGCATACTACTACCACGGCCTGATCCTTGACAAGGGTAATGAGCCATCCTGTCATGTTAGTGCTGTATGTTGTTTTCTTGCTGCCGAAGAACTTCTCGCAGATAGCAAGAAGGTCTTTTTGAACTTTTGCCTTGCAGTTCCTGTGACCAGGGCTCCTCCTTTGTGTGACGCCATGAAGCATTTACATCAGAAAATTCCCGATATTGCATTGAAAAAGTCTCAGATGTATGGCTATCTCTTAGAACAAGAGAAGTCTCTCCAAGTACTACCTGATCTTCCAGAGTTTCAGCTGTCCTTAAGACCCGATGACTACCAGTTGCCTGAAATCCATCCAGCATGGAACAATGAAACATGGGAAAACCAGTGCCAGACCCTCAAAGAGCACCTCAGA…	VVTU11437_at
VVTU1706_at	-1.04382	6.6801	-4.27589	0.00150851	0.0452522	-0.953648	VVTU1706_at	-1	VVTU1706_at	0.0452522	VVTU1706_at	VIT_00s0207g00130	Pathogenesis-related protein 1 precursor (PRP 1)	Response to stimulus.Stress response.Biotic stress response|Signalling.Hormone signalling.Salicylic acid signalling.Salicylic acid-responsive	VVTU1706_at	ATTACAACCATTCTGACAACTCCTGTGTGGCCAATCATGAGTGTGGGGTGTACACACAGGTGGTATGGAGGAAATCGCTGGAGTTGGGGTGTGCCAAAGCTGTGTGCGCGAAGGAAGATGCTAGTTTAACCATATGTTTCTACAATCCTCCTGGAAATGTCATAGGAGAGAGCCCCTACTAGTGCCTCTTTTCTTTAGCCTTCAAATTGAAGTTATATATATTGTAGGCGCTTTTCTTGACGTGATTTTTAAAGCTTTGATTGTCTTGATCATTCCTCATCATCAATACTACAAACAGCAGATAGAGGAGCCTAAC	VVTU1706_at
VVTU35273_s_at	-0.924113	3.93136	-4.27225	0.00151735	0.0454272	-0.959441	VVTU35273_s_at	-1	VVTU35273_s_at	0.0454272	VVTU35273_s_at	VIT_01s0026g00290	No hit	Unknown	VVTU35273_s_at	TCCTCTTTGCATATATACCATCAGTTCTAAGCTATTATCAAAATAGTCATATATTTGTCATGAATATGTACTGATGATCGAAGGCTATTTATTTTTTCTCAATTTATTTTTTCTCAATTCTGAGCCAGGTCTTAAAATAGCATTGGTTTTTCAGTCATCTTCCATTGCTTTCAGATGGGTATCCTTTTGTATGCTGTGACAATGTTAAAGAGCCTTACGCTCCGCCAGATTTGAGGAGA	VVTU35273_s_at
VVTU15416_s_at	0.902854	6.08517	4.2689	0.00152558	0.0455291	-0.964799	VVTU15416_s_at	1	VVTU15416_s_at	0.0455291	VVTU15416_s_at	VIT_15s0048g00790	TCH2 (touch 2)	Response to stimulus.Stress response.Biotic stress response	VVTU12008_s_at VVTU15416_s_at	GGACAAGTTCCATCGATGCAAGCGAAGACAGCATAAGAGATTGTTTTCGGGTTTTGATTTGTTAACCTCGTCTTTCACTGCTATGGAAGTATCCAACCAGCTGAAACAAGTATTCAGGCTCCTTGACACAAATGGGGATGGCAAAATATCCTCCTTCGAGCTCAGTGAAGTACTCCTGTGGCTAGGACAGGACAAGTCCACAGCCGTCGAGGAAGCTG	VVTU15416_s_at
VVTU35979_at	-0.894086	6.6782	-4.2684	0.00152679	0.0455291	-0.965585	VVTU35979_at	-1	VVTU35979_at	0.0455291	VVTU35979_at	VIT_17s0000g08370	SIMILAR TO RCD ONE 2 (SRO2)	Unknown	VVTU35979_at	TAAGACATCTGTTACTTTGCCGAGTAATTTTGGGGAAAATGGAGGTCGTGCATCCAGGGTCTCAACAGTATCATCCGAGTTCTGAAGACTTCGATTCAGGTGTTGACAATCTTCCAGCTCCTAAGAAGTATATTGTGTGGAGCACCCACATGAATACCCATATTTTGCCAGAATATGCTGTAACCTTCAGAGCTCCTCCTTGCTTGAAAGGATTCCTCAATACGCAAGGTTCCTTGAAGAAACCAACTTCCCCTTGGATGCCTTTTACAACTTTAATCTCTGTGCTTTCCAAGTTCTTACCTCCTCAATCCGTTAACTTGATTGCCAAGCATCCCCGTGATCATAGAGGGAATAAGATCCCCCGCCATGAGCTGATTCGACTAGTCAGACAAATAGCGG…	VVTU35979_at
VVTU20963_at	-0.894635	6.66826	-4.2665	0.00153147	0.0455787	-0.96862	VVTU20963_at	-1	VVTU20963_at	0.0455787	VVTU20963_at	VIT_01s0011g05220	Phosphoethanolamine N-methyltransferase	Metabolism.Primary metabolism.Lipid metabolism.Glycerolipid metabolism.Glycerophospholipid metabolism	VVTU20963_at VVTU21914_at	GGACCTCCATCACCTGAATTTGAAGCATATATTGGACAGAGAGGATATGATTTGCATGATGTAGAGGCATATGGACAGATGCTTAAAGATGCTGGTTTTGATGAGGTCATTGCAGAGGACCGAACAGATCAGTTCATCAAAGTATTGCAAAAGGAAATGGATTCTATTGAGAAGGAAAAAGACAAATTTATTAGCGACTTTTCTGAAGAGGACTACAAAGATATAGTTGGTGGATGGAAATCAAAGCTGGTAAGGAGCTCGATGGGTGAGCAGAGGTGGGGATTGTTCATTGCCAAGAAAAAATTGAGCTAATGTGAAAAGTTCCTCCCCATGAAAAAGACTATTTGTGGTCAAGTCTGGTATTTCTAGTGCAAGCAAGTCATTTAGCTTGGCTGAGTT…	VVTU20963_at
VVTU3517_at	0.785547	8.91313	4.25812	0.0015523	0.0456582	-0.982004	VVTU3517_at	1	VVTU3517_at	0.0456582	VVTU3517_at	VIT_02s0012g01570	Cinnamoyl-CoA reductase	Metabolism.Secondary metabolism.Phenylpropanoid metabolism.Lignin metabolism.Lignin biosynthesis	VVTU3517_at	ATCTGCGTCTTCGAGGATGTCTCATCCTACGGTCGATATTTGTGCTTCAACCATATCATCAATAACAATGAAGATGCCCTTAAGCTTGCCAAAACGTTGGCTCCATCTGCTCCTTCACCACCTCAGAGCTGCGACCGGGATATGAAGATGATCCAGCAGAGAATAAGCAACAAGAAGCTGAACAAACTGATGGTCAATTTCGCNGGTGGGCGGGCCCAAGGACAGGATGGTCTGATCGGAAAAACCAACGGTGATGCGAGTTTACACGTCACCAGCAGCATATCATTTTGAGAAAGCAAAAATGAGGAAGATGCTTTTGTATGCAGTGAAAATCCCCTCTTTCTATGGAGAATAAATCTTGTACATATGGTATTGTATTTATTGATTTCAATTCATTCC…	VVTU3517_at
VVTU17599_at	0.526876	6.57044	4.2598	0.00154811	0.0456582	-0.979325	VVTU17599_at	1	VVTU17599_at	0.0456582	VVTU17599_at	VIT_16s0098g00330	ORG1 (OBP3-responsive gene 1)	Signalling.Hormone signalling.Salicylic acid signalling.Salicylic acid-responsive	VVTU16672_at VVTU17599_at	AGGGATACTTGGAAATGCTGCTGATTTTTATGAGAGCAGTCAGAATAGTAGCACCCTGGACAGCAACATGGAGAGACGACAAATGATGATAGCATTTGACATGAGATGTGTTGGCTTCATGATGGCAAAAATGGTGTTGCGGGAGCTGATGGATCCTACAATCTTTGCAAAGTTCAAATCATTCCTCACCAAGGGAAATGATCCTTCGTGCTTGCGGGAGTTTTTGTTGC	VVTU17599_at
VVTU35443_s_at	-0.587476	8.78424	-4.26189	0.00154289	0.0456582	-0.97598	VVTU35443_s_at	-1	VVTU35443_s_at	0.0456582	VVTU35443_s_at	VIT_00s0227g00140	MLO1	Cellular process.Cell growth and death.Cell death|Response to stimulus.Stress response.Biotic stress response	VVTU18966_s_at VVTU35443_s_at	ATCGACCCCGAATTGTTCTTTTCCTGATCCATATTATTCTCTTCCAAAATTCATTTGAGATGGCATTTTTCTTCTGGATCTTGTTTACATATGGCTTTGATTCCTGTATAATGGGTAAAGTCCAATACATCATCCCAAGACTCGTTATAGGGGTGATCATTCAGGTACTCTGCAGCTATAGCACCCTCCCCCTTTATGCCATTGTCACCCAGATGGGGACTCATTTCAAAAAGGCGATATTTGATGAGCATGTGCAAGCAGGCCTTGTTGGTTGGGCTCAAAAGGCCAGGAAGAAAACAACGACTGGTAACGCTAACAGAGGACCCACGATTCAGCTTGGAAGAGTTGTGCGTAGTGAAAATGCGAAAGAGGAGATAACGCTTACAGGTGCCGCTGAGG…	VVTU35443_s_at
VVTU9268_at	-0.759256	4.49597	-4.25856	0.0015512	0.0456582	-0.981305	VVTU9268_at	-1	VVTU9268_at	0.0456582	VVTU9268_at	VIT_05s0020g02970	RANGAP2 (RAN GTPASE activating protein 2)	Signalling.Signalling pathway.G-protein signalling pathway.RCC1 superfamily protein	VVTU22613_at VVTU9268_at	GGAAGTCGACTTGAGCTCCAATTTCATGAGAAGGGCTGGGGCTAGGTGCTTGGCTCGCGCTGTGGTGCATAAGCCTGGGTTAAAATTGCTTAACATTAATGGAAATTTCATNTCTGATGAGGGCATTGATGAGGTGAAGAGTATATTTAATGAATTTCCTAATGNTCTTGGATCCTTGGATGAGAATGACCCTGAAGGAGAAGATGATAACGAATCTGGAGAGGGTGAAGATGAAGGGGATGAATTAGAATCGAAATTGAAGAATCTTGAAGTCCGTCAGGAAGACTAGTAAGGTCATATCAGATAATCAATCTTAGGTTCTGACTACAATTCAACCCTTGGAACACAATCCTGAACCATTTTATGTTTTACCACGTCATTTCTATGAACCTTATTATG…	VVTU9268_at
VVTU6947_at	-0.817812	9.91715	-4.26263	0.00154104	0.0456582	-0.974792	VVTU6947_at	-1	VVTU6947_at	0.0456582	VVTU6947_at	VIT_02s0033g00800	Nitrilase 4 (NIT4)	Metabolism.Cellular metabolism.Nitrogen metabolism	VVTU29567_s_at VVTU6947_at	TAGTGTCATCATTTCGCCCCATGGCGAAATTCTAGCAGGACCAAATTATGAAGGAGAAGGCCTCTTCACAGCTGATCTTGATGTTCGTGGAGAGATTCCTAAAGCAAAGTTCCAGTTCGATGTGGTAGGACATTATTCGAGAGCTGATGTGCTAAGCCTCACTGTGAACAATCGTCCACTGCTTCCTGTTACTTTCACATCCTCACCATCTAAAATCAAAGCTGATGATGAGATGGATGATTGCAAAGATATATAAAAGATGGGCAATTTAGGAGACAGTNAGCCTAGNTAAGGTCCTCCTTCAATAATTTGTATGATTTTCCAGTAAGTCCAACATTGTTAATTTCCTTGTCTTTCTTTATCCNGTAAATGCAGTCACATGTGCATATGGAGACTGCA…	VVTU6947_at
VVTU12470_at	-0.911619	6.96216	-4.25924	0.0015495	0.0456582	-0.980214	VVTU12470_at	-1	VVTU12470_at	0.0456582	VVTU12470_at	VIT_07s0031g02270	Tonoplast monosaccharide transporter2	Transport overview.Macromolecule transport.Carbohydrate transport.Sugar transport	VVTU12470_at	TGCATTGCTGTATGTGCTCTCACATTTTGGATCTGTGACATCATTGTCACCTATTCACTCCCTGTGATGCTCTCTTCTGTTGGCCTTGCTGGAGTCTTCGGCATCTATGCCATCGTCTGCATCCTCTCCTGGATCTTTGTCTTCTTGAAGGTTCCTGAAACAAAAGGCATGCCCCTAGAAGTCATTTCAGAGTTCTTTGCTGTGGGTGCAAAGCAGGCTGCTACTGATGCCAAGAACAACTGACTTCATCATCCGAGGAATCGAGGTTTTGGTCAGTTCTAATCATCCTGGAACTGCCGGGTTGTGTTTTAAGATTTGATGGGTGCTTGGACTTCCAATTACCATAGAGGAAGGTCTTCAAAGAGACCGACATTAATGCATTAGTCACAAACCTGTGGC…	VVTU12470_at
VVTU22882_at	-0.860331	5.55616	-4.25347	0.00156398	0.0458232	-0.989435	VVTU22882_at	-1	VVTU22882_at	0.0458232	VVTU22882_at	GSVIVT00007310001	Adenine phosphoribosyltransferase 1	Metabolism.Primary metabolism.Nucleobase, nucleoside, nucleotide, nucleic acid metabolism.Nucleotide metabolism.Purine metabolism	VVTU22882_at	GGCGTTTAAGGATACAATTGATTTGTTCGTGGAGAGGTACAAGGGCAAAAATATTTCCGTTGTTGCAGGCATAGAAGCACGGGGTTTCATATTTGGTCCCCCCATAGCATTGGCGATTGGAGCTAAGTTTGTACCCTTGAGAAAACCAAGAAAGCTGCCTGGTGAAGTTATTTCTGAAGAGTATATTTTGGAATATGGAAGGGACTGCCTTGAGATGCATGTTGGAGCAGTTGAGCCTGGTGATCGTGCTTTGGTAGTTGATGATCTAATTGCTACTGGTGGCACACTTTGTGCAGCTAT	VVTU22882_at
VVTU20756_at	-0.868526	6.31387	-4.25443	0.00156155	0.0458232	-0.98789	VVTU20756_at	-1	VVTU20756_at	0.0458232	VVTU20756_at	VIT_03s0038g04220	Dihydroflavonol-4-reductase	Metabolism.Secondary metabolism.Phenylpropanoid metabolism.Flavonoid metabolism.Flavonoid biosynthesis.Anthocyanin biosynthesis	VVTU14294_at VVTU20756_at	AATAATGTGTTAGCCTCCTTGCTGTCGGCTCGCTATCCATCCTTGCCTGTCCCAAAGAGGTTTGATGCCTTGGACAGACCATACTATGAGTTCAACACTTCAAAGTTGCAGAGCTTGGGGTTCAAGTTCAAGTCCATCCAGGAGATGTTTGATGACTGCGTTGCCTCTTTGGTGGAGAAAGGCCATCTGGGTCAAGTCTAATTGATGAGATGGATAATTTCTGTAAGGAATTTACATTGCTGTAAACAGCCTTTCTATGAGAA	VVTU20756_at
VVTU2579_s_at	0.849391	8.94476	4.24958	0.00157381	0.0458441	-0.995643	VVTU2579_s_at	1	VVTU2579_s_at	0.0458441	VVTU2579_s_at	VIT_02s0012g02220	Xyloglucan endotransglucosylase/hydrolase 30	Cellular process.Cellular component organization and biogenesis.Cell wall organization and biogenesis.Cell wall metabolism.Cell wall modification.Xyloglucan modification	VVTU15000_s_at VVTU18617_x_at VVTU2579_s_at	CAACTGGGCCACTTCAGGTGGCAAATACAAAGTGGACTACAACTACGCGCCCTTCGTCTCTGAATTCTCCGATTTCGTGCTCGATGGCTGCCCTGCTGATCCACTTCAGCTAGCATCCGCCGGCGGCTGCTCCGACAAGGACGCTGAGCTCGAGAGCAATGACTATTCCGCCATCACCCCACTTCGTCGCATCTCCATGCGCAAGTTCCGCCAAAAGTACATGTACTATTCCTACTGCTACGACACCCTGCGCTACGCTACTCCCCTACCGGAGTGTGTCATCATCCCTTCCGAGAAACGTCGGTTCAAGGACACTGGGCGCTTGAAGTTTGGAGGCAGCCACAA	VVTU2579_s_at
VVTU6652_at	0.545355	6.69844	4.25038	0.00157178	0.0458441	-0.994365	VVTU6652_at	1	VVTU6652_at	0.0458441	VVTU6652_at	VIT_18s0001g13260	ATP-dependent protease La (LON) domain-containing protein	Metabolism.Primary metabolism.Protein metabolism and modification.Proteolysis.Clp complex-mediated proteolysis	VVTU6652_at	AGGAGACCCAAGATTTGCGCCGGAACTTGTTCCCGACGCCGTTCTCGTTCTTTGTTGGTAGCACGTTCGAAGGCGCGCCGAGGGAGCAGCAGGCATTACTGGAATTGGAGGATACATCTGCGAGGTTGAAAAGGGAGAAGGAAACCTTGAGGAATACCCTGAATTACTTGACGGCAGCATCGGCGGTGAAAGACGTGTTTGCATCTTCGTGAAGGGGTGAATTGGGCAAAGGTGGAAGAGGGTTCTTTGTTGATTGAGGACACAGAGGGAAGGCAATGTTAAAATATAGGTACCATTGCATACTCTTNGCTTATTGCAACCCAAGGATTATGAACCTGTAAATTTTGATGTCTAATCCTATATGCATACTCTAGTTTCTTAGTCATATACCCTGAGATA…	VVTU6652_at
VVTU2927_s_at	-0.504582	8.88321	-4.25052	0.00157142	0.0458441	-0.994135	VVTU2927_s_at	-1	VVTU2927_s_at	0.0458441	VVTU2927_s_at	VIT_09s0070g00380	Unknown protein	Unknown	VVTU2927_s_at	GGGTCATGTGGATATCCCTGAATTCTCGNTTGGTGAGCTGNATGATTTGCAGATTGAAGTGAGACTCGGTGAAGAGAAGGACCTTTTGCATCAAGATAAGCTGCAAATTAGCCAGGATTTGAAGCAGTTTTTGCAGCCAGTCCGTGAAAAGTTGCTTCAATTTGAAGAGGAGCTCAAAGACAGGTAGAAGGGGACATGTCTGGCATAGTCTCTATTGAAGCTTTGTGACAGTTAAATTAATTGNNGGTTACAATTTATGAGACTATTTAGGATACAAAGTTTTTCTTGCTGCCACTAGTAGGATTTGGCATAAACTTTATTGGTTGCATCCTGCATTTGATAAGGGAATCGACAGGGTCTTACACATTGTTGCAGTTCTATATGATGAAGATTTTGGTG…	VVTU2927_s_at
VVTU37176_at	0.491492	6.66752	4.24434	0.00158718	0.0461444	-1.00402	VVTU37176_at	1	VVTU37176_at	0.0461444	VVTU37176_at	VIT_00s0399g00060	Alternative oxidase / immutans protein (IM)	Unknown	VVTU37176_at	AAGTTCGTTCTTCAATTCTCTGCAACGACGTCGTATCGAGAGGGACGATGGCGGCTTCTCTATCATCGGCAGTCTTTGTGGTATCCGTTCCGTCGTTGAAGGCAAAGAAGGGTAGACACTTAGGTTCCTTCAGCTCACCAAACTCTTTTCATTGCAGTCCTCTCTCTTCTTCTCGGTTCCTTTCCAGAAAATTTCATTCAGTTCAAGCCACAATTTTGCAAGAAAACGAGGAGAAAGTAACTGTGGAGGAATCATTTCAGTCAAACAGTTTCCCTGAAGATGACAGTAAAGGATGCAGTGGGGCGCCACAAGACAGTTCATCATCCAGTGTCTTGAATAGATGGGTTATCAAGTTTGAGCAATCTTTCAATGTCTTTCTAACGGAGTCCGTGATCAAGA…	VVTU37176_at
VVTU2365_s_at	-0.735572	7.47785	-4.24084	0.00159616	0.0463163	-1.00961	VVTU2365_s_at	-1	VVTU2365_s_at	0.0463163	VVTU2365_s_at	VIT_07s0005g01180	Unknown protein	Unknown	VVTU2365_s_at	GGGAAAGCCAACCAACGGCGTTGCTGCAAAACGGCGTGTACCTCCGTCGCCTCACGAGCTGCATTACACTGCTAATAGAGCTCAAGCGGAGGAAATGAAGAAGAGAACGTTTTTGCCGTACAGGCAGGGACTACTGGGGTGCTTGGGGTTCAGTTCCAAAGGATACGGTGCACTCAATGGACTCACCAGAACATTGAACCCAGTGTCTTCCAGGTAGAGTGATTAGAGAAGGAGAGAGCTCATTTATGTATAGCTTTTGCATTCCCCATTAATTTATATCTTCTTCTATGTAATTTTTAGCAGATCTTAATATTTCTGTACAGCAGATGAGCTATGTATGAACCGCCATTGCTGGTTTTGCTTCAT	VVTU2365_s_at
VVTU23046_at	0.78945	5.87883	4.23897	0.00160099	0.046322	-1.01261	VVTU23046_at	1	VVTU23046_at	0.046322	VVTU23046_at	VIT_08s0040g02380	Hydrolase, alpha/beta fold	Unknown	VVTU22964_at VVTU23046_at	GTGGAGAAGATTTGATTCCTTTGAATGATGGTCGGTTAGGGCTTTTTTTTTTTTTAAATAATTTTTTTAAAATTACTCAGCTTCAAGATCACGCCTGTAAAGTTTCTCCCCATTTCTGTTTTTTTTTTTCTCGTTTCGCATTATTGATTTTCTTTTTAAAATATTTGCTCCGAATCTTCTTATTAAAGCAACCTTAAACCTCTCTCTTTTGAAACTGCTGTCTGCTTGT	VVTU23046_at
VVTU15461_at	0.532884	5.45146	4.23839	0.0016025	0.046322	-1.01354	VVTU15461_at	1	VVTU15461_at	0.046322	VVTU15461_at	VVTU15461_at	No hit	Unknown	VVTU15461_at	CCCTTGCGAGCAGAAACCAGTGGTTGGGATTGATGATTGGACTGGAAGAGGTTTTGGAAGTGTTTTTCGGTCGCAGCCTTTGAAGAGAGACTAAAATACCCAAGGACTGAGTCAAAGGGGGTAGGCTCTATACGCCTGCAGGTCCATATGTTCATCTCTATCCTTCCTTCTTATGGATTGTAGATCGTAAGAATAGCAACAGAGATGCTACCTTACAAGGGAAGAGAATCCACGCTTCCGCCAGGGAGTTCGGTTGGTCGGACAAGCAGAGATCACTTTTCAACCAGATTTGAATGAATTGGTGGTTCTAAATCAGGCTGA	VVTU15461_at
VVTU9423_at	-0.62315	4.46134	-4.23289	0.00161679	0.0466458	-1.02234	VVTU9423_at	-1	VVTU9423_at	0.0466458	VVTU9423_at	VIT_05s0020g04600	Metallothionein	Cellular process.Cellular homeostasis.Heavy metal ion homeostasis	VVTU9423_at	GAGGATTATGCAGCAGTAGAGCCCCCCACAGGGTTTCAAGGGTTTATTTCATGGGCTTTCCTTCCAGCAATTGCTGCAGGGATGTATTTCAATGTCCCGGGGGAGTACTTATACATAGGAGCAGCTTTGTTTGCTGCAGTATTTTGCATAATTGAAATGGATAAACCAGACAAACCCCACAATTTTGAGCCACAGATATACAATATGGAGA	VVTU9423_at
VVTU22277_s_at	-0.627485	6.25749	-4.23079	0.0016223	0.0467153	-1.02571	VVTU22277_s_at	-1	VVTU22277_s_at	0.0467153	VVTU22277_s_at	VVTU22277_s_at	No hit	Unknown	VVTU22277_s_at	AACAAGTGGGTTGCCTGATTTGAACCTCAATCTCACCTTGTCTAATAATATTGTGGAATAGAGGCCACAACACATGCGTAGCTTATGATAATTAATCTTACCATGAATCTTATATATGGAATAGGCCAGCCCATCTTACTACTCTCTTAGATGGGACGCTAGCTTAGTCCCTCTATATGCATGGAATCTGATTGGGAATGCATTTGCATTGTGGTATGTATATATATATTAGGTTTTCTGCGTGTGTGAG	VVTU22277_s_at
VVTU8188_at	0.697776	6.24002	4.22579	0.00163544	0.0470042	-1.03371	VVTU8188_at	1	VVTU8188_at	0.0470042	VVTU8188_at	VIT_03s0038g03940	Tonoplast monosaccharide transporter2	Transport overview.Macromolecule transport.Carbohydrate transport.Sugar transport	VVTU13213_at VVTU6433_s_at VVTU8188_at	TATGTGCTGCTGTTGGCAAGGCTTCTGGATGGATTTGGGGTTGGGCTGTCAGTTACTATTGTTCCGGTCTATATATCTGAGACTGCACCCTCTGAAATAAGGGGATTGTTGAATACCCTCCCTCAGTTCACTGGTTCTGTTGGAATGTTTTTGTCTTACTGCATGGTTTTTGGGATGTCACTGATGAATTCACCAAGCTGGAGGTTAATGCTTGGGGTTCTTTTTATTCCTTCCCTCGTATATTTGGCGTTAACGGTATTTTTGTTGCCTGAGTCTCCTCGGTGGCTAGTCAGTAAAGGGCGTATGCTCGAGGCGAAGCATGTATTGCAGAGACTACGCGGCAGGGAGGATGTCTCTGGTGAGATGGCTTTGCTGGTNGAAGGTCTTGGAGTCGGTAGT…	VVTU8188_at
VVTU18168_s_at	1.39008	5.99341	4.21698	0.0016589	0.0475878	-1.04782	VVTU18168_s_at	1	VVTU18168_s_at	0.0475878	VVTU18168_s_at	VIT_12s0035g00270	ferredoxin, chloroplast (PETF)	Metabolism.Primary metabolism.Generation of metabolite precursors and energy.Electron transport|Metabolism.Primary metabolism.Generation of metabolite precursors and energy.Photosynthesis.Photosynthetic-chain phosphorylation	VVTU15667_s_at VVTU15667_x_at VVTU18168_s_at VVTU28006_x_at VVTU31880_x_at	GAGGGAGGGTAACAGCCATGGCTGTTTACAAAGTGAAGCTGATCACACCAGAGGGGGCGAAAGAGTTTGAGTGCCCAAATGATGTTTACGTTCTGGACCACGCGGAGGAGATTGGTATTG	VVTU18168_s_at
VVTU15333_at	-0.620721	5.66679	-4.21337	0.00166863	0.0477759	-1.05361	VVTU15333_at	-1	VVTU15333_at	0.0477759	VVTU15333_at	VIT_05s0029g00640	Retrotransposon	Xenoprotein.Protein from transposable element	VVTU15333_at	TGCACTGAAGCTTAAATCTCTCAAGAGCTCAGATCAGCAGTCAAAAGGAATTTCTTTGAGCTTTCTTTGCAAGGTTGAGGAAATGGCAAACTCCTTGGATGTGTCCATACGAAAAAATATTTCAAGCTTTGTGGATGCCATAGAAGAAATACTTGTGCAGCAAATGCAGTCCAAGCTCCATGTTGTCGATGTTCCTGGAAAGTGACTCTTTCTCTGCTTCTGAATGGTAAGGGCAATTTATTGCTGAATCTGATGTATGTGTATATTTAGAATTTGATGTGTAATGTATGTTTAGAGGGGCCAAAGTGTCAGTAAAATTGCTACAGAAGTTGATCCTTTCCTAGGTTAAACAGAGCAACAGTCAATCTTTTGTTCCATTGTTGGTAAAGTCACGAAGGA…	VVTU15333_at
VVTU24879_at	0.597971	7.50725	4.20947	0.00167918	0.047987	-1.05985	VVTU24879_at	1	VVTU24879_at	0.047987	VVTU24879_at	VIT_17s0000g05510	Pentatricopeptide (PPR) repeat-containing protein	Diverse functions.Gene family with diverse functions.Pentatricopeptide domain family	VVTU22840_s_at VVTU24879_at VVTU6381_at	GGACCTGCAGCAGAAGAGGCTCTTAGAAATCTCAACTGTTTGATGGATGCATATCAAGCAAACCAGGTTCTAAAGCAGATTCAAGACCATCCGGTTGCTCTTGGTTTCTTTTATTGGCTGAAAAGACAAACTGGGTTCAAGCATGATGGGCATACTTACACCACAATGGTTGGCATCCTGGGTCGTGCTAGACAATTTGGTGCGATTAACAAATTGCTGGCTGAGATGGTCAGGGATGGATGCCAGCCAAATGTGGTGACATATAATCGATTGATTCACAGTTATGGCCGGGCAAACTATTTGAATGAAGCAGTCAGCGTTTTTGATAGGATGCAGGAAGCAGGATGTCAACCTGACCGTGTCACCTATTGCACACTCATCGACATCCATGCGAAAGCA…	VVTU24879_at
VVTU15667_s_at	1.37528	5.70224	4.20407	0.00169393	0.0480447	-1.06852	VVTU15667_s_at	1	VVTU15667_s_at	0.0480447	VVTU15667_s_at	VIT_12s0035g00270	ferredoxin, chloroplast (PETF)	Metabolism.Primary metabolism.Generation of metabolite precursors and energy.Electron transport|Metabolism.Primary metabolism.Generation of metabolite precursors and energy.Photosynthesis.Photosynthetic-chain phosphorylation	VVTU15667_s_at VVTU15667_x_at VVTU18168_s_at VVTU28006_x_at VVTU31880_x_at	GAGGGAGGGTAACAGCCATGGCTGTTTACAAGGTGAAGCTGATCACACCAGAGGGGGCGAAGGAGTTTGAGTGCCCAGATGATGTTTACGTTCTGGACCACGCGGAGGAGATTGGTATTG	VVTU15667_s_at
VVTU35100_s_at	0.680745	5.72132	4.20426	0.0016934	0.0480447	-1.06821	VVTU35100_s_at	1	VVTU35100_s_at	0.0480447	VVTU35100_s_at	VIT_05s0049g00760	No hit	Unknown	VVTU16819_x_at VVTU16873_x_at VVTU21305_x_at VVTU21384_x_at VVTU21417_x_at VVTU21433_s_at VVTU21653_x_at VVTU35100_s_at VVTU35260_x_at VVTU39937_x_at	TTGTATGAGTGTGCAGGAGGATGCCCGGGAGTGTGACCATA	VVTU35100_s_at
VVTU3285_at	0.599293	7.30138	4.20421	0.00169355	0.0480447	-1.0683	VVTU3285_at	1	VVTU3285_at	0.0480447	VVTU3285_at	VIT_14s0066g02440	Glycosyl transferase family 14 protein	Metabolism.Primary metabolism.Carbohydrate metabolism.Oligosaccharide metabolism.N-Glycan metabolism.N-Glycan biosynthesis	VVTU3285_at	TTCCGACCAAGGCAGTGTAAGTAACAGGAACCCACGTTAGAGGCTNTCCGCGGCCATCAGGTTAGTTTATATCAGATGGTGGAATCTCAATATAAGTAATTAGCATTTCTCAAACTAGGAAAGAAAATGCGGAAACCATACACAATNTCAACTGTTCGGTAGAGTAGCATGGATGAGAAGACTTCAGTGGGAGGAAGTGAATTTACAGAGCTGGAACCATCTCCTGTNGTAATAACATGGTATACNCAATCAAGCCCTTCCTTTTTTTATCCATGAAACCCAAATTTTCCCTTTCGCTTTTTCCTGTATTCCACTCCACAACACTCATTTGCCCTNTCCACGGGTGGAGCNTTTGACAAATGAACATTACAAAAAAGGGAAAAAAAATGAATGAAATTT…	VVTU3285_at
VVTU2366_s_at	-1.86133	6.97549	-4.20494	0.00169154	0.0480447	-1.06712	VVTU2366_s_at	-1	VVTU2366_s_at	0.0480447	VVTU2366_s_at	VIT_03s0038g02110	Co-chaperone-curved DNA binding protein A	Metabolism.Primary metabolism.Protein metabolism and modification.Protein folding.Chaperone-mediated protein folding.HSP-mediated protein folding.HSP-mediated protein folding co-chaperone	VVTU2366_s_at	GGCTATTCATGGCTTCGTCTTCATCGCTTTATGAGGTTCTNGGGATTCCGGTGAGCGCCTCCGGGAACGAGATAAAGGCGGCGTACCGGAGGCTGGCGAGAGTGTGCCATCCGGATGTTGTAGCGATGAACCAGAAGGAGACTTCAGCTAACGAGTTTATGAAGATACATGCAGCCTACTCCACCTTGTCGGACCCTGATAAGCGAGCAAATTATGANCAGGATCTTTTCAGGCGGCGCCGGCCGGTGATGGCCACCGCCATGAGAACCGGCGGTTCCTCTTTTTCGGGCTTTTCTCGCCGGACTTGGGAGACTGACCAGTGCTGGTAGCAGCACACGGCTATTTTTTGTCTTAATCATTTGTTTGTTTTATCACCATGTTCATAG	VVTU2366_s_at
VVTU6155_at	-0.615977	6.44925	-4.20243	0.00169843	0.0480817	-1.07115	VVTU6155_at	-1	VVTU6155_at	0.0480817	VVTU6155_at	VIT_04s0008g03890	GTP binding protein EngB	Signalling.Signalling pathway.G-protein signalling pathway	VVTU6155_at	GCTCGACCTTAGTTTCTGTATTCCTTNTTGTAGATGCTAGCATTCCTGCTAAAAAGATTGATCTCGAATATGCCAGTTGGCTGGGTGAGAATCAGATTCCCATGACATTGATCTTCNCCAAATGTGACAAGCGCAAAAAGAAGAAAAATGGAGGGAAGAGACCGGAAGAAAATGTTGAAGATTTTCAAGGATTAATACGNGACTTCTTCCAAACAGCACCNCCTTGGATTATGACCAGCAGTGTAACCAATCAAGGTCGNAATGAGATACTACTGCACATGGCTCAGCTTCGCAACTACTGGCTCAAGCACTAAAGGAATAAAGAAGCACACTTCCAAATTTGCGGCAATTCCAAGTTTTGAAGTTTTACTGAACTTCCTAAGAGCAATGTAGGAGTNC…	VVTU6155_at
VVTU31457_s_at	0.57901	6.20184	4.19922	0.00170729	0.048242	-1.0763	VVTU31457_s_at	1	VVTU31457_s_at	0.048242	VVTU31457_s_at	VIT_00s0317g00060	Unknown protein	Unknown	VVTU31457_s_at VVTU31462_at	GGATTTCTCCTACCTAGTTGATGTTTTAGTCGAGGCAGGTTTTTGTGGAAGCGACTTGGAAATAGACCTTGAAACATGGCATTCTCCAGAATGTCCAATGAGCCGTTTGGTGTTCGAGAAGTTAGAGAAGAAGTATGGTGAGCAGACATCTTGGAAGAGGTCAGAAAGGATGCTTCTATTTGACCGTATAAATTCAGGGTTGATGGAAATTCTCTGGCCATGCACAGAGATTCACATGTGGACGGGATCTGTGACAAAAAGATTGAGCTTCAAGCTGAGCCAGGAAATGATTGAGGAGGAGCTATGGAAAATCCTTGCCAGTCA	VVTU31457_s_at
VVTU35405_at	-1.11479	5.12314	-4.19757	0.00171186	0.0482809	-1.07895	VVTU35405_at	-1	VVTU35405_at	0.0482809	VVTU35405_at	VIT_14s0083g00840	Lipase GDSL 7	Unknown	VVTU35405_at	AATTTGCTCAACTCCTTGTGGGCAGACTCTCTCAAGGTCTGAAGAATTTATATATACTTGGAGCCAGGAAGATGATTGTGTTCGAACTTGGCCCCATTGGATGCATGCCATGGATAACAAGGAGGTCGAAAAAGGGTCAGGGAAAATGCGACGAGGAAGCAAACTCTCTTGTATCACATTTCAACAATGATCTCGGTTCGATGCTAAAAGGATTAACATCCACCCTAAGCGGCTCAACCTTCGTACTCGGTCATGTGAATTGGCTAGGCTATGATGCGATCAAAAACCCTTCAAATTATGGTTTGAGAGACACTAGCACTTCATGCTGCAACTCATGGCTGAATGGGACAGCGACATGCATTCCATTTGGAAAGCCTTGCGCCAACACAAATGAACATT…	VVTU35405_at
VVTU9002_s_at	0.694899	6.76674	4.19633	0.0017153	0.0482877	-1.08094	VVTU9002_s_at	1	VVTU9002_s_at	0.0482877	VVTU9002_s_at	VIT_01s0011g01320	Cholinephosphate cytidylyltransferase	Metabolism.Primary metabolism.Lipid metabolism.Glycerolipid metabolism.Glycerophospholipid metabolism	VVTU9002_s_at	GTAGCCAAAACTGCTGGTATGCATAGAAATGAATGGGTGGAGAATGCTGATCGATTTGTTGCTGGATTTCTTGAGATGTTTGAAGAAAGTTGCCACAAAATGGGAACGGCCATTAGAGATAGAATTCAGGAGCAACTAAAGAGGCAGCAGTTAAGAGGGCTCCTATATGACAAAGAGGATGATGATGACGACGACANTGATGATTACTTCTATGATGACAGCACCGAAGAAGAAGAATACTACGAGAATGAAGATGAAAAATAAGCTTGGGCTCTAATACTTGTTCATGNTCTTAATATAAAAATAATTTAGGTGCACAATCAATAGAGTTTAGTATTGCAGAGATAGGGTGTTGACTTA	VVTU9002_s_at
VVTU24636_at	0.596756	5.18351	4.19498	0.00171905	0.048303	-1.0831	VVTU24636_at	1	VVTU24636_at	0.048303	VVTU24636_at	VIT_07s0031g00490	MAP3K protein kinase	Signalling.Signalling pathway.Protein kinase.MAPK cascade	VVTU11715_at VVTU24636_at	ATGATGGCAAGATCCAACCGCTACCTGACGCAAAATTCTACCTAAAAGGCTAAGTCTTCGTCAAATCCCAACCTCCAATCTCCATACGCATATGCAATATGACAAATCAAAACCATCTCAGTTTAAAGCCACACCTTAACAGCACCCACCAACATACCCATCTCTGTCCTCAAGGCTCCAAATTCAGAGGATGATGAAGACATGCAATCTTCATTACCCAATCTTGGGTCTGTTCATCATTTTTGGTCTCTTTGTGGGCTTTTCTTCAAGTCTCGAGATCGGAGAGACCTGCAATGGCGGCTCCACTTGTGACGCCGGTCTGACGTGCCAGACCTGCTCCGCCAACGGAAACACGCGACCCAGATGCACTCGGATTCAACCAGTGAATGCCACGTCGAA…	VVTU24636_at
VVTU12079_at	0.939562	4.28512	4.18636	0.00174324	0.0488918	-1.09695	VVTU12079_at	1	VVTU12079_at	0.0488918	VVTU12079_at	VVTU12079_at	No hit	Unknown	VVTU12079_at	TGAGAAGAGCTGCTTGGACTCCCCAGTTCTTCGCCACAAATCAAAATTTTGATTGCCAACATGGTTTGAACCTCCTGGCAATTAGGTCGAAGCCTGACTTAATAATTCTCACTTGCTGATTTTCAGTGGGGATCCAAGTCTACGTTTATTAGGAGAAACAGTACTAAAATATAGGCACTCAACTGTCCATTGATCAATGATGAAAAATTAGTACCTTCAAATCTCTTTTATAAGACTATTTCTTGCCACCGATCTCTCAACTTTCATGCCCACCGTGGCGTGTGCTGCCATTGAGGTTGTGTTTGGATAATTTTTAGTTTTAACCTTCGCAAGGACGCTGGTAGTGAAGTTATGATTTCAAATGACTGGTATTTAATTTTTATATTCATTGAACAAAAA…	VVTU12079_at
VVTU12017_at	0.52808	3.6232	4.18447	0.00174859	0.0489509	-1.09999	VVTU12017_at	1	VVTU12017_at	0.0489509	VVTU12017_at	VIT_11s0016g00480	Pectinesterase PME2	Cellular process.Cellular component organization and biogenesis.Cell wall organization and biogenesis.Cell wall metabolism.Cell wall modification.Pectin modification	VVTU12017_at VVTU22126_at	CCCTACTCCAGTTGCTTCAAGAGAGCATTACCTTATCGGGTGTCTTCAATCTTTAATGCCACGACAACCTTTTCTTGAAGCCAATGGAGATGCCTTCATCTGGTGAGGTACTAAAGGACCCTCCAAGTAGACCCTTTTTCAGTTCCTTGGACACTATATGGGAAACTCTGAGCAGCAGAACTAGACTAGACTGTTTCAGGAA	VVTU12017_at
VVTU27201_s_at	-0.80356	6.40808	-4.18139	0.00175734	0.0491046	-1.10493	VVTU27201_s_at	-1	VVTU27201_s_at	0.0491046	VVTU27201_s_at	VIT_00s0371g00050	Mannitol dehydrogenase	Metabolism.Primary metabolism.Carbohydrate metabolism.Monosaccharide metabolism.Fructose and mannose metabolism	VVTU12450_x_at VVTU14323_s_at VVTU27201_s_at	TTGAAATCTCAAGGGAAGCTCGTTATGGTTGGTGCCCCAAATAGGTCCCTTGAGCTACCAGTCTTTCCTTTGATTATGGGGAGGAAGGTAGTAGCTGGAAGCTGTATAGGAGGGATGAAGGAGACACAGGAAATGATTGATTTTGCGGGGAACCACAACATAACTGCAGATGTTGAGGTTATTCCAATGGACTATGTGAACACTGCCATGGAGCGACTGGAGAAAGCCGATGTTAGGTACCGCTTCGTAATTGACATTGGTAACACCTTGAAATCAGCCTAAGATAAGATAAGCTAGCTGGCACAATAATTGATTGTCCTCGAGCAATTGACTTGC	VVTU27201_s_at
VVTU11164_at	0.854763	7.59601	4.17475	0.00177638	0.0492717	-1.11561	VVTU11164_at	1	VVTU11164_at	0.0492717	VVTU11164_at	VIT_05s0077g00620	O-acetyltransferase	Unknown	VVTU11164_at VVTU18790_at VVTU20332_s_at	ATACCGATTGACACTGAGAGCCATGTGTGAATTTGGGGCTCTTTTGGCCTACTTTTACTTATGTGATCGTACAAATCTCTTTGGTGACTCCAAAAAGAGTTACAACCGGGATCTCTTTATATTTCTCTACTTCCTTCTTATCATAGTTTCAGCAGTGACTTCCTTCAAGGTCCATCATGATAAGTCACCATTCTCTGGGAAATCAATACTTTATCTG	VVTU11164_at
VVTU12557_s_at	0.823688	9.02367	4.17629	0.00177195	0.0492717	-1.11313	VVTU12557_s_at	1	VVTU12557_s_at	0.0492717	VVTU12557_s_at	VIT_17s0000g05850	ATATH1 (ABC2 homolog1)	Transport overview.Macromolecule transport.Multidrug transport.Multidrug ABC transport	VVTU12557_s_at VVTU34320_at	AGAGCTAGAAAGTGCCGCAGCTGAAGGGAGCATGGAATCTCTGACTTTAACATCCGGCATAGTGGTTCAGGTACCTGTGGGAGCCAGATTTGTGGGAATTCCAGGAACAGAGTCTGCAGAGAATCCCAGAGGAGTTATGGTAGAAGTACAATGGGAACAAGATGATACTGGTTCGCTCTGCATTTCCGAGCACTCGCCTGAGACTCCAGTACCTCCTGGCATCCCACAGATGCCTTCTTTGCGTAGAAGGTCAAGGACTGTTCAAGGGGTCGTGATTGACCCAAATCAAATTGTTTCAAATGATGATCGATGATAGATTCTAATATTTACACAGGTAAAAATACCATGTTTTGTTATCTCATACATTTAATTGAAGCGTGGCAGCGTTTTGTAATAATG…	VVTU12557_s_at
VVTU1399_at	-0.555156	8.028	-4.17503	0.00177558	0.0492717	-1.11516	VVTU1399_at	-1	VVTU1399_at	0.0492717	VVTU1399_at	VIT_11s0016g02960	Glucan endo-1,3-beta-glucosidase 4 precursor	Metabolism.Primary metabolism.Carbohydrate metabolism.Polysaccharide metabolism.Beta-1,3 glucan metabolism.Beta-1,3 glucan catabolism	VVTU1399_at	TATTGCTTGCAGTTTTGGAGGGTCAGGAATCAAAGTTAATAAGAACCCAAGTTATGATAACTGCTTGTATATGACAACAGGGAGCAACAAAACTGCTGCAAGTAATGCAACAACAGCCCTTGCTTCAACCACCACTTCCTCTGCAGCGAATGCGTTGTTTGCTTGGACACTGAGTTGCCTGCTTATGGCTCTGCTCTCATTTCTCTAAATCTTGGCAAATGTCTAGGGAAGCTCGATTTTGGAAGCATGCTGAATAGCCCACCATGGAAATGAGAGTGGTGGCNGCTTTTGAGATGCTGGAACAGGTACAGGAAAGGAAATTTTCTTAAACTGCATGAGATTGTATCTGTAGAAGAGCAACCTGCCTTTAGTTTTGCATGATATAAAGAGGTGCTAAGA…	VVTU1399_at
VVTU25318_s_at	-1.16761	6.05284	-4.17764	0.00176807	0.0492717	-1.11096	VVTU25318_s_at	-1	VVTU25318_s_at	0.0492717	VVTU25318_s_at	VVTU25318_s_at	Cytochrome b5 DIF-F	Unknown	VVTU25318_s_at	GGTGCAGCATCCACTAAGGATGCTCCCTACAAGGAAACAAAGACCAAAGAAATGAGCGCTTTCATCAAGAATGACAGCACGCCCACGTATGCTGCTTTTTTGGAATTTTTGGTTCCTTTCCTTGTTGCCGGTTTTTTTTTCGGCTACAGATACCTCTCCCGAGCTGCCCCCCTCCCCACCTAATTTACTTCCATTTCTCGTGTTTCGTCTTTTTTTTTGGGTTTTTTCATCCCCATCCCTCTTTCTTGCTGCATTGTATGTTCGGGACTATATGAATCGTTTTTAATTTA	VVTU25318_s_at
VVTU12699_at	-0.669685	6.09272	-4.173	0.00178142	0.0493208	-1.11841	VVTU12699_at	-1	VVTU12699_at	0.0493208	VVTU12699_at	VIT_01s0026g02120	Microtubule end binding protein 1 (EB1)	Cellular process.Cellular component organization and biogenesis.Cytoskeleton organization and biogenesis.Microtubule organization and biogenesis.Microtubule-driven movement	VVTU12699_at	GCAAATAACTTATCTAATGTCTCTGACAATGGGATTTGCATTGACGAGAGTTCTGGACCCAAAGGAAGGCATAAAAGTGAGATGTCAGGTGGAGCTAATTCTGTTGGTGAGATTCAAGGATTACGCCAGGAGATTGCGGACCTCA	VVTU12699_at
VVTU36668_at	-0.769696	4.86918	-4.17145	0.00178591	0.0493547	-1.12091	VVTU36668_at	-1	VVTU36668_at	0.0493547	VVTU36668_at	VIT_02s0025g01890	Cellulose synthase CSLG3	Cellular process.Cellular component organization and biogenesis.Cell wall organization and biogenesis.Cell wall metabolism.Cell wall biosynthesis.Cellulose biosynthesis	VVTU36668_at	GCACTGCTCTGTCTGTGATGGCATACGATTATCCGACAGAGAAGTTGTCGGTGTATGTATCGGATGACGGAGGTTCGAAGCTGACCCTCTTTGCTTTCATGGAGGCTGCTAGGTTTGCCACCCACTGGCTGCCTTACTGCAAGAAAAACAAGATTGTAGAGAGGTGTCCCCAGCATGCATATTTTAAATCCAATAACTCATGGTTTCCAGAGACTGATCGGATCAAGGTAACATATTTCTTTGTAGAAAATACGTTCACATTATTTATTTATGTGGGGAAACAAAGAGAAAAGGGTTCCTCTTTCATTCAAATGAGATATTGTGTTGCAGATGATGTATGAGAATATGAGAGTTAGGGTGGAGAATGTTGTCCAGGAAGGGACCATTAGCCGTGATTAT…	VVTU36668_at
VVTU3342_at	0.732602	6.9367	4.17016	0.00178966	0.0493677	-1.12299	VVTU3342_at	1	VVTU3342_at	0.0493677	VVTU3342_at	VIT_11s0016g03170	Arabidopsis histidine phosphotransfer AHP4	Signalling.Hormone signalling.Cytokinin signalling.Cytokinin-mediated signalling pathway	VVTU3342_at	GACAGGTGGACATGCTGGCCAAGAACCAGCTGATGAAGATGGCAATCACCAAGGATGAAAAAGTGGAGTTTGGGCACAAGGAGGACATGGTAAAGAAGGGGACTGGAAAAGAACCAGGGAAGGTGGTAACTGAGGAAGAAGNAGTGAAGGTGGTGAGTGATGAAGAGTCGGTGCAGATGGTGGCCAAGTAGGTGGCCATGTTGGACCTGAGAAAAGCTACTAGAAGCATGTCATAAGTGAATTCCTGTGCTGGTTTTCTTTTANGTGNTCTAGCGACTAGCTTTTCTGTATGGTGTAGGGATCATCAGACTTTATGGGTGTTTTTGTTTTGTTTTGTTTTGTNNNNNNNNNNGTTCCAGTGACTAGATTTTCTGAGTGCTTTAGGGATCACTGGGACTT…	VVTU3342_at
VVTU378_at	-0.701742	3.8811	-4.16642	0.00180057	0.049578	-1.12901	VVTU378_at	-1	VVTU378_at	0.049578	VVTU378_at	VVTU378_at	Unknown	Unknown	VVTU378_at	AGAGAGCACGAGCTTCTGCAACCGACACGTGAGCAACCCATGTAGATCTTTTGGCCGGAGATGCAGTAGGCTGGTGAAGGAGCAGCGAGCAAGGTTCTATATTCTCCGGCGATGTGTCACCATGCTCGTGTGCTGGCATGAGTGCGGCGATCCTTGAATCTATGCCTAGAGATTTCTATATATAGGATTTCCCTCTTCTTTTAATCCCTTTTGTGAGTGTATATATACTAGTGTACACGCGAGAGACTCAGTTTTTTTCTTCCTTTTTACACCATCACAACAAATGTAGCACATTTTATGATATAATTCATGGGTTTTAGCTTCTTCGATCTGGGATTTTTGGGCCTTTTTTCCCAGTTTTCTCTAGTGGGTTTTTAGGGTTATGGTTGATTGCTGTGA…	VVTU378_at
VVTU26449_at	0.894582	5.24673	4.15726	0.00182755	0.0501399	-1.14374	VVTU26449_at	0	VVTU26449_at	0.0501399	VVTU26449_at	VIT_05s0020g01150	Cation/hydrogen exchanger (CHX19)	Transport overview.Ion transport.Cation transport|Transport overview.Ion transport.Cation transport.Proton transport	VVTU26449_at	GGACGATGACCCATTTCAGCTGAAGCCTGTCTCATTCATTTCCTATTTATATATATATTGATTAAGGTTCTTCTCTGGAGGCCTTGGGTGTGGGTGCGGGCGTGGGCGTGGGGGTCGGTTTAGGGATGGCGACAAATGGAACAGCCAAGGTTTGCCCGGCGCCAATGAAAGCAACGTCCAATGGATCCTTCCAAGGTGACAATCCCCTGGATTTTGCGCTTCCCCTCCTCATCTTGCAGATATGCCTGGTCGTCGTCTTCACCAGAACGCTTGCCTTGATTCTGAAACCTCTCAGACAGCCCAGAGTCATTGCAGAGATTATCGGAGGAATACTGCTCGGCCCATCTGCGTTGGGGCGAAGTACCAAGTTTCTGCACAGAGTCTTCCCTGCCAGAAGCA…	VVTU26449_at
VVTU35669_s_at	-1.18347	5.8568	-4.15724	0.00182762	0.0501399	-1.14378	VVTU35669_s_at	0	VVTU35669_s_at	0.0501399	VVTU35669_s_at	VIT_07s0005g01130	No hit	Unknown	VVTU35669_s_at	CAAGGAGTTCATCGCTCAGTTCTACGCGCAGATGAGGCTTGAACGCTTGGATTCCTTCAAACGTGCCACGGGCTAATACACGTAAATTCATGCATGCATGAGCGCGCACGTACGTCGGTTTCAAGTCTATTTTTTCCTTTTTCTTTTTTTCTTTTTTTAATTCTCTCTTATTTCCAATTTTACACTTTTCAAGCCAATGGGGTTAAGTAACTTAAGTTTCACTTGTCTGATGAGAAATGAAGAAGTACGAGGACGAAGAAATTAAGGGGAGAAATAAAGAAGAAAAAATAAAAATAAAGCAAAAGCAGATATCTCTGGGTTCGTGCTATTTCAGAAATAAATTATATTATTTAATTATTTATTTAAACTTTTTTGTAATTTGTAGGATTTGTTTCTTCT…	VVTU35669_s_at
VVTU20820_at	-0.668723	5.79048	-4.15588	0.00183166	0.0501596	-1.14597	VVTU20820_at	0	VVTU20820_at	0.0501596	VVTU20820_at	VIT_01s0010g02750	Lipoxygenase	Metabolism.Primary metabolism.Lipid metabolism.Fatty acid metabolism.Oxylipin biosynthesis	VVTU20820_at	GAGAAAACTCATCCCTCATGAAGATGATTCTGCCTATGAGAAGTTTCTTCTAAACCCACAGTCAACTTTCCTCTCATCTTTGCCAACGCAACTTCAGGCCACCAAAGTGATGGCTGTTCAGGACACCCTGTCCACTCACTCCCCAGATGAAGAGTATCTGGGTCAAACACACCATCTGCACAGCCACTGGATCAAGGATCCTGAAGTCTTGGACATGTTCAAGAAGTTCTCTGCTAAACTAGAGGAGATAGAGGAGATCATAAAAGGAAGAAATAAGAATATTCACCTTAAAAACAGAAATGGTGCCGGCATCCCTCCATATGAACTGCTTCTTCCCTCATCAGGTCCAGGGGTAACTGGCCGTGGTATTCCCAACAGCATTTCTATCTGATGGCATGA…	VVTU20820_at
VVTU3880_at	0.6788	8.89632	4.14909	0.00185198	0.0505929	-1.1569	VVTU3880_at	0	VVTU3880_at	0.0505929	VVTU3880_at	VIT_12s0028g03790	No hit	Unknown	VVTU3880_at	AAAGGTCGTCCTCCGCGGATAGATTTGCGCCAAGGTTCGATGGGTTGAGGTTCATTGAAACCCTGGTCACTGCTCACCGATAAAGATTTGGAGATTCAGGGCTTCACACCAGAAAAGAACAACTTAATTGTTACGTATTGCTAGATTCTCTTCCTTTTATTTTTCAGAGGGGAAAGGGATGAACAGTGTGTGTTTGGGGTTTTGGGATAATTTTCCTCAATTTTGCACTTGTTGCCTGTTGGTTTGTTGGGAGTTGTATGAGAAAATCAAGTGTACAACTGATTTCCAGGTGTCTTGACATGATTGGTTGACTTGAGTTGTACTGGTACTCATATAATAATAACAAAAGGAAAAATTTAGNNAAAAAAAAAAAAAAAAAAAAAAAATAATAAAACCCAC…	VVTU3880_at
VVTU16185_s_at	-0.645849	7.61707	-4.14836	0.00185419	0.0505929	-1.15808	VVTU16185_s_at	0	VVTU16185_s_at	0.0505929	VVTU16185_s_at	VIT_04s0008g01910	ferredoxin-related	Metabolism.Primary metabolism.Generation of metabolite precursors and energy.Electron transport|Metabolism.Primary metabolism.Generation of metabolite precursors and energy.Photosynthesis.Photosynthetic-chain phosphorylation	VVTU12573_s_at VVTU16185_s_at VVTU35185_s_at VVTU38123_s_at	ACTTCTGGTGTGTGCTGTTCAGCAATGGCAAAAGCAATAGCAGCTTTGTTTTGGATGGAGGCGTAGCAAAGATATCGAAACCTGGGTGCTTCAGCGGTGCCAATGATCAGTGCAGCAGTGCAGACGATTGGTCACAAACCCGTCGCTTGTGGCCCTATGCCGCTGGATTATTGATTGCACTGGGACATGCCTTTGGCTGATGATGATGATGATACTCCATGGCATTTGGATTGTCTTAGGCTTTGATTTGAAGCCTCCTTTTGTTCTGTTGTATCAGTTCAATAATTCATTTTCTGATTCCTATTCTCTTTTGCTTCATTTTCGAGTGTAAGTCCACGCAAGCTGTACTGTTAATATGTTTTTTCACGAGAAAACCTGGGAAATTTGTCCTCTTAAAT	VVTU16185_s_at
VVTU2109_s_at	0.604619	11.5573	4.14139	0.00187533	0.0508022	-1.16931	VVTU2109_s_at	0	VVTU2109_s_at	0.0508022	VVTU2109_s_at	VIT_06s0004g06640	PDX1 (pyridoxine biosynthesis 1.3)	Metabolism.Primary metabolism.Coenzyme and prosthetic group metabolism.Pyridoxine metabolism	VVTU2109_s_at VVTU31824_s_at VVTU31824_x_at VVTU34928_s_at	GTGATGGAGTTTTCGTGGGTTCTGGGGTGTTCAAAAGCGGCGACCCCGCCCGACGAGCGAGGGCTATTGTGCAGGCCGTGACGCATTACAGTGACCCAGATGTGCTTGCGGAGGTGAGCTGCGGATTGGGTGAGGCAATGGTGGGTATCAATCTCAATGACGACAAGGTTGAAAGGTATGCGAATCGGTCAGAGTAAGCATCAACAGNAATTGGGTATGGATGCAAATGCTTGTAGGTGACGCAGATAGGTCACTCTTGGAACAATACAGTATATTTGCTTCATTGGTTGTTTCCTTAGCTCTTAAAACATTATAGGGTTCTTATGAATTTCACCTCTGTTTCAGTTTCAAAATAGAC	VVTU2109_s_at
VVTU12510_s_at	-0.536686	8.16887	-4.14446	0.00186598	0.0508022	-1.16436	VVTU12510_s_at	0	VVTU12510_s_at	0.0508022	VVTU12510_s_at	VIT_10s0003g04070	Metallo-beta-lactamase	Metabolism	VVTU12510_s_at	GGAATACCGGTTCAACTTGCACATGATGGGTTGAGAGTCCCCATAGACCTTTGATGAGGTTGATGTACCAAATACAAATCGTGGCCAGACACATACTCAAAACTGTTGTTTTCCCTATTTTGAAGGAAAGAAAACAATTCATGTATTTGGGTTGATGTCAACTTATTTAATGTAGTTTTAGCAGCTGTGATGCAAGAATGGAAACAAATAAGAAGAGGATGGTGCAAATGCCGGTGTTAAGTAATTCTATGATTCAGAAAAAAGTGAAGTGCAGAGTTATCCTGCTGGTTCACTTCATATTACCATCATTTATTTGGAATACATACTACAAACAAGAGGAGTCATATTCCCATTAGGGGCTGTTTAATATTTTGCGAATCCTGCATTTATTAAGAAATT…	VVTU12510_s_at
VVTU35548_s_at	-0.781941	9.22011	-4.14232	0.00187249	0.0508022	-1.16781	VVTU35548_s_at	0	VVTU35548_s_at	0.0508022	VVTU35548_s_at	VIT_06s0004g01180	Peroxidase	Response to stimulus.Stress response.Abiotic stress response.Oxidative stress response	VVTU16741_at VVTU35548_s_at	GGCTTTGAGGTTGTTGACAGCATCAAGACCGCGCTGGAGAGCTCTTGCCAAGGCATCGTCTCCTGTGCTGATATTCTCGCCATTGCAGCTGAGGCATCAGTTTGTATGTCAGGAGGTCCGTCGTGGACAGTTCTACTAGGAAGAAGGGATGGTTTTGACAAAAACTACTTTTCTAACCTTCAAGAGAACCGAGGCCTGCTGCAGAGTGATCAGGAGCTGTTTTCAACTACTGGATCTGATACAATTGATATTGTTAATTTATTCGCCAGTAATGAAACTGCTTTCTTTGAGAGCTTTGTTGAATCCATGATAAGAATGGGGAATATCAGCCCATTAACAGGGACTGAAGGTGAGATCCGATTGGACTGCAGGAAGGTTAACAACGATTCATCAGGATCA…	VVTU35548_s_at
VVTU12767_s_at	-1.53828	8.43868	-4.14242	0.0018722	0.0508022	-1.16765	VVTU12767_s_at	0	VVTU12767_s_at	0.0508022	VVTU12767_s_at	VIT_17s0000g02470	Thaumatin	Response to stimulus.Stress response	VVTU12767_s_at	TCAGGCAAGTGTAGCTACGCGGGATGTGTGAGCGACCTCAACACCATGTGTCCGGTGGGTCTCCAGGTGAGATCCCACGACAACAGGCGGGTGGTGGCCTGCAAGAGCGCATGCTCTGCCTTCAACTCGCCCCGCTACTGCTGCACTGGAAGCTTTGGGAGTCCGCAGTCCTGCAAGCCCACCGCCTACTCCAAGATCTTCAAAGCCGCATGTCCAAGAGCTTATTCCTATGCTTATGATGATCCAACTAGCATTGCCACTTGCACTGGTGGCAACTATTTGGTCACTTTCTGCCCTCACCACTAGTTTCCCATTCCAATATTATACTTTGTTTTAGACCCTTTTGCTCTAGGCCTGTTCTTCACTA	VVTU12767_s_at
VVTU36178_s_at	-0.936103	9.15375	-4.13828	0.00188486	0.0508776	-1.17433	VVTU36178_s_at	0	VVTU36178_s_at	0.0508776	VVTU36178_s_at	VIT_02s0025g04720	Leucoanthocyanidin dioxgenase	Metabolism.Secondary metabolism.Phenylpropanoid metabolism.Flavonoid metabolism.Flavonoid biosynthesis.Anthocyanin biosynthesis	VVTU20575_s_at VVTU36178_s_at VVTU4914_at	AAGTATGCTAATGACCAGGCCTCCGGCAAGATCGCTGGCTATGGCAGCAAGCTTGCCAACAATGCTAGTGGACAGCTTGAGTGGGAGGACTACTTCTTCCACCTCATCTTCCCTGAAGACAAGCGCGATATGACCATCTGGCCTAAGACACCAAGCGACTACGTTCCAGCAACCTGTGAGTACTCGGTGAAACTTAGGAGCCTGGCAACCAAGATACTATCGGTGCTATCGCTTGGGT	VVTU36178_s_at
VVTU10476_at	-1.47072	5.88208	-4.13845	0.00188431	0.0508776	-1.17405	VVTU10476_at	0	VVTU10476_at	0.0508776	VVTU10476_at	VIT_07s0005g06460	Basic blue protein (Cusacyanin)	Metabolism.Primary metabolism.Generation of metabolite precursors and energy.Electron transport	VVTU10476_at	GCTATAGCTCTTACTACCATTCTTGTTTTTGTGCTGCTTCATGTCAAGGCCTCTCAGGCAACTACCTTCATGGTTGGCGATTCTTCAGGCTGGACTTTCAATATAAACAATTGGGCAAGTGGGAAAAAATTCAAGGCTGGAGATAAACTAGTTTTCAAGTATAATCCGTCATTTCACAATGTTGTTGCTATTGATGAGGATGGCTACAATGGCTGCAGCACTGCCTCTCCAAGCTCCAAGATTTACTCCACTGGAAATGATGCAGTTAAGCTGTTGAAGGGTCATAACTACTTCATTTGTGGTGTGCCTGGCCACTGTGATATGGGCTTGAAGATTAGAGTTAATGCTTCCTAATACCATCTTCCCAAGTGAAGATGGTATTAACAATGGAGGAGTTCT…	VVTU10476_at
VVTU2981_at	0.707329	8.30505	4.13536	0.00189383	0.0509235	-1.17904	VVTU2981_at	0	VVTU2981_at	0.0509235	VVTU2981_at	VIT_08s0058g01110	Ovate family protein 4 OFP4	Development	VVTU2981_at	GTCAAGGTTCGGAGGAGTTCAGCAAAATTTGAGGAGAGAAATGCTCATGGATCCTTATCTGTGAAGATTGTCAAGGAGNAAAGCATTGGTATGAAAAAGCAAAAGCCCAGTCCTGTTCGAAGATTTTCTGGGAATTCTCCCGGAGTGAGGCTCCGGAACAACTCACCCAGAATTGCGAGCCGGAAAATTCAGTCTCATGGTCGGAAAAGCGTCTCTTCTACTTCAAGTTCAAGCTCCCGGAGGAGTCTTTCTGATAGCTTTGCCATAGTGAAGTCCTCCTTCGATCCTCAGAGGGACTTCAGGGATTCAAT	VVTU2981_at
VVTU8356_at	-0.520422	6.39625	-4.13444	0.00189668	0.0509235	-1.18052	VVTU8356_at	0	VVTU8356_at	0.0509235	VVTU8356_at	VIT_07s0005g01240	Triacylglycerol lipase	Metabolism.Primary metabolism.Lipid metabolism.Glycerolipid metabolism.Glycerolipid catabolism	VVTU8356_at	GAGAGGCAGCTCTTGGCAGCAAAATTGGTCTTCCTGAACTCACCCCACCCACTGGAGATCCTAAGTGACAGCTCTGCATATGGTTCAGATGGAACCATTCAGAGAGATCACGACATGAAATCCTACTTGAGATCAGTCAGGAGTGTGATCCGTCAGGAGCAGAACAGCATTAGGAAAACCAAAAGAGAGCAACGCCGCAAGGTCTGGTGGCCCATCGTAGCACCCGGTGGCATTCATGCTGGTGTGATTGTGGGCAGCCCAATGGTATCTAACAACATGGGACAGGACCAANTTCAATTTNTCANGCATCCTTCAGACNGGGCGAGAGTCCTTGAAACGGTTCAGTAGGCTTGTTGCATCTCAGCACATGCATTTGCTNGTGGTACTTTTATTCCCTAC…	VVTU8356_at
VVTU21934_at	-0.663513	5.43571	-4.13604	0.00189172	0.0509235	-1.17793	VVTU21934_at	0	VVTU21934_at	0.0509235	VVTU21934_at	VIT_04s0043g00340	Myb KAN1 (KANADI 1)	Regulation overview.Regulation of gene expression.Regulation of transcription.Transcription factor.G2-like family transcription factor	VVTU21934_at	GCTTATGCCGATTCACCGATCAAAGAGGAGCCTCGGAGGGGTCTCTGCAACAGGAAATTGACTACCCTTCTACAAATTTGTGGAGTAACTCTTCAAGTAGAGAAGCTTGGTTGCAGCAAAACTCTAGTGAGATGGATGGGCTCAAAACAGCATCTTTTCCGTCACAACAAAGATCGGGACATCAAATAGAGGAATGCAATTCAACTCTACTGAAAGACTACCTAGGGCCTAATCTGGATTGTAAAAACCCGAGCTTGGAGTTCACGCTAGGCAGACCGGATTGGCATGGAAAAGAGCATGACTGATACAATACATCTGGCTTCCTTGATTTTTGATTTTGCATTCTGGGATTGCTTCATTGTCTTCATGAACGATAAGAAGGAATATATTTATAAAGAA…	VVTU21934_at
VVTU35544_at	-0.543975	7.27985	-4.13211	0.00190388	0.051026	-1.18428	VVTU35544_at	0	VVTU35544_at	0.051026	VVTU35544_at	VIT_08s0007g02640	Secoisolariciresinol dehydrogenase	Metabolism.Secondary metabolism.Phenylpropanoid metabolism.Lignan metabolism.Lignan biosynthesis	VVTU35544_at	TATTTACGTCAAGTGTGGCTTCAGTTGTTTCGGGGGAGATCTCACATGCATACGTGGCATCGAAGCATGCTGTGGTGGGACTTGCCAACAACTTATGTGTGGAGTTGGGACAATATGGGATAAGAGTGAATTGTGCATCTCCTTTCGGAGTGCCAACACCCATGTTACAGAAAGGAGTAGGAATAATGGAGAAGAGGAAGGTTGAAGAGTTAGTTTCCTCTGCGGCCAACCTAAAAGGTGCGGCGTTAGAGGCGGAAGACATCGCAGAGGCAGCCTTGTATCTGGGGAGCGATGACTCCAAGTACGTTAGCGGGATCAACTTGGTGGTGGATGGCGGTTACAGCATTACTAATCCCTCTTTGGGAATGGTACTTAAGTCTCACTCGTCATCAAC	VVTU35544_at
VVTU7149_at	-0.890112	7.15514	-4.128	0.00191666	0.0512775	-1.19091	VVTU7149_at	0	VVTU7149_at	0.0512775	VVTU7149_at	VIT_18s0072g00800	Histone H3	Cellular process.Cellular component organization and biogenesis.Chromosome organization and biogenesis.Chromatin assembly	VVTU7149_at	AAAGCCCTAAGATTCTCTCTGGAAACTCTCCTTTAGAAATGGCCAGAACAAAGCAGACTGCTCGGAAGTCCACCGGAGGCAAAGCCCCTAGGAAGCAGTTGGCCACGAAGGCCGCCAGGAAGTCGGCTCCTGCCACCGGAGGAGTCAAGAAGCCTCNCCGCTTCAGGCCTGGAACGGTGGCGCTGAGGGAGATCAGGAAGTACCAGAAGAGCACGGAGCTGTTGATCCGGAAGCTTCCTTTTCAGAGGCTGGTGCGTGAGATCGCCCAGGACTTCAAGACCGATCTGAGGTTCCAGAGCAGCGCCGTGGCGGCATTGCAGGAGGCTGCCGAGGCCTACTTGGTGGGGCTGTTCGAGGACACCAATCTCTGCGCGATTCACGCCAAGAGGGTCACCATCA…	VVTU7149_at
VVTU37877_at	-0.789559	6.35328	-4.12455	0.00192746	0.0514752	-1.19647	VVTU37877_at	0	VVTU37877_at	0.0514752	VVTU37877_at	VIT_02s0154g00050	Glycosyl hydrolase family 5	Metabolism.Primary metabolism.Carbohydrate metabolism.Carbohydrate catabolism	VVTU2038_s_at VVTU37877_at	TATTACATCAAAACCGATTCTTCGGTTAGCTCCAACTTTGAACGATGGATTACACCGAAGAGAGGATGAATAGGCGTTTTTACAAATTCGAGATGGTTGTTTTGCAATCTTTTCAACAAACGATCAAAACCACATGTAAAAAGGATGTATCAATACTCTGCCTATAT	VVTU37877_at
VVTU40361_at	1.00971	5.85584	4.113	0.00196409	0.0518115	-1.21512	VVTU40361_at	0	VVTU40361_at	0.0518115	VVTU40361_at	VIT_15s0024g00040	LHCA3 (Photosystem I light harvesting complex gene 3)	Metabolism.Primary metabolism.Generation of metabolite precursors and energy.Photosynthesis.Antenna proteins	VVTU31606_s_at VVTU31681_s_at VVTU40361_at VVTU7453_at	AAAACCTCCTGCACCATTTGACAGACCCTTTCAACAACAATATCATAACCAGCCTCAAGTTCCACAACTAGGAGTCTCATCCTCTTGTTGATTTGCTTCACGATTCACTCTCTCTATGTCCTCTCAGCTGTCACCTCTCTCTCTCCCTCATATTTGTAATATTATTATGTGAAGACTTGGCCTTAAATTTTAATCAATCAATCAGTAACAAAATCACTGTTTAAAG	VVTU40361_at
VVTU27680_at	0.711128	11.2946	4.1132	0.00196347	0.0518115	-1.21481	VVTU27680_at	0	VVTU27680_at	0.0518115	VVTU27680_at	VVTU27680_at	Chalcone--flavonone isomerase (Chalcone isomerase)	Metabolism.Secondary metabolism.Phenylpropanoid metabolism.Flavonoid metabolism.Flavonoid biosynthesis	VVTU27680_at	TACTGGAGTCCATCATCGGCAAGCATGGTGTTTCCCCTGAAGCGAAAAAGAGCTTGGCAGCAAGATTATCGGAATTATTCTGCAAGGAGGCTGGGGATGAGACAATTGAAGCTGACAAGGTTGCTCCGGTGGCCTGTTAAGGTGGTTGAAGCACAGATGGGAACCATCCATGAAAGATAGGGGAGAGTATGCCCCCTTTCATGATGATGAAGCTTAATTGTGTTGGTTCCTCTTGTTCCGGTAGGTTTTTGATG	VVTU27680_at
VVTU40431_at	0.671087	3.42531	4.1156	0.0019558	0.0518115	-1.21093	VVTU40431_at	0	VVTU40431_at	0.0518115	VVTU40431_at	VVTU40431_at	No hit	Unknown	VVTU40431_at	ATTCTGATGAAATGTCGAGGCTTTTCTTTGGAACTTGGAAGGGCCCCAGGTCGAATACAACTTCAAGCTATTCTCAACTTTACAACTTCGTATCACATGTGAATCAACTCTCAAACCATTAAAGTGTGTCAAAACAGCACAACTGTTAAATCGTGGACGCCATTGGTTAATCCTTCTTTTAAATTTCCACAA	VVTU40431_at
VVTU38562_at	-0.528532	7.3186	-4.11847	0.00194665	0.0518115	-1.20629	VVTU38562_at	0	VVTU38562_at	0.0518115	VVTU38562_at	VVTU38562_at	Light repressible receptor protein kinase	Signalling.Signalling pathway.Protein kinase	VVTU38562_at	ATATCAATTGGGTTCGATCCCTGATTGATAGGGGGGAAATAAGAGGAATTGTGGATCCAAGGTTAAATGGAGACTTTGACATTAATTCTGCCCGGAAGGCTGTAGAAACAGCAATGGCTTGTGTAAGACGCAGCTCCGTTGAAAGGCCAACCATGAGTCACATAACATCCGAATTAAAGGAGTGTGTAAATTGTTTGGCAATAGCAACTGGGGATGTGGAGGAGGACGTTGATTCTTCTATTATTTGCAAAATGTGTAAATTCTAAATTATTGAGGCTGCAATGCTGCACCAACCAAACTAGAAATATTTGCAAAATGTGGTGCACATTTATTTGTATTTTCTTGCCAGTTCAACAAAATAAATTGAACCTGTCATGTAACACTTTATGGCTATGTGAT…	VVTU38562_at
VVTU14491_at	-0.60499	6.69458	-4.11507	0.00195748	0.0518115	-1.21178	VVTU14491_at	0	VVTU14491_at	0.0518115	VVTU14491_at	VIT_13s0067g03220	Unknown protein	Unknown	VVTU14491_at	GTACAAATCAATTGGGTCATCCTCCAATATGTCTAAACCTGAGAAATCATCCACAGAAATTGAGGAACTGCCTCCAACAGCAGGTTCCCCACTTTATCGGCTCATGGATTATTCTTCACCAAGTGCAATGATATATGGGTCTGGCATGGATACAGACTGATATTATCAAGAGAAAAGCCTGAGTTGAAGGACTTGACATGTTAAAAGGACTCCTTGATAAGGCCTTCTGGCTTTACAGAAGAATACGAAATGCATAGATGATAGACTCTTGGGGCTTTAAAAAGGAAAACATACAATGATTCATGGTTTTGGAGTCTAGTGAGAGGAGTTCAAGGAACAAGGTTTGATCAGAGTGAAAAGATTTTGGGAATTTGAGATTTGGCAATCAGAAAGTTGATT…	VVTU14491_at
VVTU35323_at	-0.75611	5.629	-4.11709	0.00195103	0.0518115	-1.20851	VVTU35323_at	0	VVTU35323_at	0.0518115	VVTU35323_at	VIT_17s0000g00330	Inducer of CBF expression 1 ICE1	Regulation overview.Regulation of gene expression.Regulation of transcription.Transcription factor.bHLH family transcription factor	VVTU35323_at	GAACTTTGCCCAAGCTCATTATCAAGCCCGAATGGTCAACCTGCAAGGGTTGAAGTTAGGGCAAGAGAGGGAAGAGCTGTAAACATCCACATGTTCTGTGGCCGCAGACCAGGTCTATTGCTCTCCACCATGAGGGCTCTGGACAGCCTTGGGCTAGACATTCAGCAAGCTGTTATCAGCTGTTTCAATGGGTTTGCTTTGGATATTTTTCGAGCTGAGCAAAGCAAGGAAGGGCAGGACGTCCATCCTGAGCAAATCAAAGCAGTGCTCTTAGATTCAGCAGGTTTCCATGGCATGATGTAGGTTCTCTGATGGATGATCAGGTAGGTTTTACAGGCCATGATTCAGATGTAAGGAATAGCAGCCTCGACAGGTTTCTTTAGCTCCTGTTAGTAGGAA…	VVTU35323_at
VVTU1199_at	-0.770997	6.39847	-4.1155	0.00195611	0.0518115	-1.21109	VVTU1199_at	0	VVTU1199_at	0.0518115	VVTU1199_at	VIT_10s0071g00870	High mobility group B 6	Regulation overview.Regulation of gene expression.Regulation of transcription.Transcription factor.HMG family transcription factor	VVTU1199_at	GAATGCCACAACAACAGAACCAAAGCCAAAGAAGTCCAGGAGATTGAGGAAGGTGAAGGATCCAAACATGCCCAAGAGGCCTCCCACAGCTTTCTTTCTCTTCATGGATGATTTCAGAAAGGAATATAAGGAATCAAATCNAGACTCTAANAATGTTTCTGTGGTTGCAAAGGAAGGTGGTGAAAAATGGAAGTCTATGACTGATGAAGAGAAGAAGCCTTACGTGGATAAAGCTGCTGAGCTGAAGGCTGAGTATGACAAGGCAATGGAGACTTACAATGCTGAGAATGGAGAGGAAGAGGGAGGCTCAGGCAAGGAAGCTGATCTGGAATTAATAGATGATGAGTAGTTTAAGATGGGATGCTCTCAGCTAAAGTGTACTATTTTTGCTGAACTGGG…	VVTU1199_at
VVTU5884_at	-0.469062	7.56338	-4.10823	0.00197943	0.0520343	-1.22283	VVTU5884_at	0	VVTU5884_at	0.0520343	VVTU5884_at	VIT_13s0019g00890	Integral membrane protein, MtN24	Unknown	VVTU5884_at	GGCGCCTCTGTTTGGGAGATTTCAAAAGGAGCCACAGTGTTTCCAGAAATCCTACAGGTCTGGTTCGATTTCAGCCATGATCAGGTGTTCGCGTACCTGTTGCTGTCGGCGGATGCAGCGGGGACGGCGCTGGCCAGGACACTGAAGCGGACGGAGACGTGTACGGATGATAACGCGTTCTGCGTGCAGTCGGACATCGCCATCGCCTTGGGATACGGTGGGTTTCTGTTCTTAGGGTTTTCGTCCCTGCTATCGGGCTTCCGAGTCGTCTGTTTTATAATCAACGGCTCTCGTTTTCATATTTAGAAATTGAGGAGAGGGAGAGGAAGAATGGAGGAATATTTGGATGCGGGAGGGTGTATTTCTTTTGCTATGTACCTCTTTGTACCCCTGTGTTTG…	VVTU5884_at
VVTU22862_at	-1.21443	5.71537	-4.1084	0.0019789	0.0520343	-1.22256	VVTU22862_at	0	VVTU22862_at	0.0520343	VVTU22862_at	VVTU22862_at	NPY2 (naked pins in yuc mutants 2)	Signalling.Signalling pathway.Light signalling	VVTU22862_at	GCTAGCTTCCTTAAGGTTGGGCAATGGAGTGGGAGCAAGTGATCGTAACGGTGGAGACAGTAAAGGCAGCATCGACAAGGCTGCCATTAACAAAATGAAAGGATTGCTCATGTCAAAGAAGATCTTCACCAAACTCTGGTCAAGCAAATCGGGACAAGGTGAGAATAGCGGATCAGATTCATCAGGGAGCTCTGGTTCTGCCAACCCAGAAGAAGCCAAATCCACACCCTCCAGAAACAGGAGGCATTCAGTCTCCTGATACTACAAACGAATTATATAGAATGGTTTTACTGGATTTTTTTTTTCCTTCTTTTTTGGGGTTTATGTTAGACTTAAAGCAAAAATGAAGCATATAATAGATCGGAAGAAGAGCTTGGAATTGATTTGCAGGGTAAGTGG…	VVTU22862_at
VVTU21148_s_at	1.05532	4.93958	4.10489	0.00199026	0.0520485	-1.22823	VVTU21148_s_at	0	VVTU21148_s_at	0.0520485	VVTU21148_s_at	VIT_16s0050g00710	Unknown protein	Unknown	VVTU21148_s_at VVTU7168_at	AACATGGTGTTGTGGTGCTTCAACCTGTTTGGGTTCTTGTTGCCTGTTTATCTTCCCAGGGCTTTCAAGAAGTACTATGCTTCCTTTAACAAAATCAAAGACTGAAGATTTTTAGGGCTTTTATTTTTATTTTCCCTCTTTTATGTAATTTAGGTCTCTAAAACTGTAATTTGCTGG	VVTU21148_s_at
VVTU35696_s_at	-1.16987	10.4546	-4.10487	0.00199032	0.0520485	-1.22826	VVTU35696_s_at	0	VVTU35696_s_at	0.0520485	VVTU35696_s_at	VIT_14s0108g00740	GASA4	Diverse functions.Gene family with diverse functions.GASA family	VVTU35696_s_at	AAAATGCCCCTGATCTGTTCCCTTATTTACCCATATTTATCATGTAGTGTTGTAGTAGTACTAAGTACTAACTAATATATGAGTATGTTTAAGTGTTGTAGGCCTCTTATGGTCCTGCTGGATTTTGCAGTACCTGGGTGTTTTTGGAAAATCGAGAATGACTCAAGTGATGGATCATGATGCCATGGAGTCACTCCATTGGGGTTTGTCCCTTGGATGAGAGTGGCTGA	VVTU35696_s_at
VVTU36970_at	-1.3543	5.27483	-4.10578	0.00198738	0.0520485	-1.2268	VVTU36970_at	0	VVTU36970_at	0.0520485	VVTU36970_at	VIT_11s0016g04150	Sulfate transporter 3.4	Transport overview.Ion transport.Anion transport.Sulfate transport	VVTU36970_at	TCAGTTCAGCTGGTGTTGGTAAATCCTGTTGGAAGCGTAATGGAAAAGCTCCATCACTCAAAAATCCTTGATTTGTTTGGAACAAACCAACTTTATTTGACAGTTGGAGAGGCAGTAACTGACATATCATCTTCATGGAAGGCTTAGCCTCACCATAAGCGGAGAATAGATTGATTTTCAACAAGAATCTGACACTCTGTGCCTCAAGAGTGTAAGATGGAGATTTCTGAAAAATTCTCATCCTGAGCTTACTTGTGGTTTGTAAACTATCCCTCACTCTCAAGTTGGTGTGATGTCCCAAGTGTCTACCATTTAAATCTCATCCTGAGCTGACTTGTGGTTATCCCTCACTCTCAAGTTGGTGTGATGTCCCAAGTGTCTACCATTTAAATGTATGAT…	VVTU36970_at
VVTU38612_x_at	-0.616097	6.31394	-4.1038	0.0019938	0.0520491	-1.22999	VVTU38612_x_at	0	VVTU38612_x_at	0.0520491	VVTU38612_x_at	VIT_03s0017g01240	2-nitropropane dioxygenase	Metabolism.Cellular metabolism.Nitrogen metabolism	VVTU2957_at VVTU38612_x_at	TTTAGTGCGAAGTAGTGACCGTACAAAGAATAAATGCTTAAGAGTAGTTACATCAACTCATCCCACATCGAAGCTACTCTCTTTATATTGGATCCGAATAAATTTTGAAGCGATTATTCACCATTTTCTTCCTTGTGCAAACCGTAAAATTCCAAAGAATTTGCCTGAATTTCAATCTTAAGTCACTACATTAGCCTTGCCG	VVTU38612_x_at
VVTU10469_at	0.74174	10.3006	4.09964	0.0020074	0.0520697	-1.23673	VVTU10469_at	0	VVTU10469_at	0.0520697	VVTU10469_at	VIT_14s0030g01890	Unknown	Unknown	VVTU10469_at	GATGGTCTGAAGTATCTCCCTTGTGTCATTCCAAACTGCACACTGGACTACTCCTGCATGACAGCCCCGTCTCCTGCTCCAGCCGTTCCACATAATGAATCGGCCTTTGATCCTTGCTATTGGATGTATTGTGGAGAAGGTAAATGCACAAGGTCATCAGCATATGGTTACAAATGTGAATGCAATTCTGGTTACCAGAATCTTCTTAATATCTCAGTCTATCCCTGCTACAGTGAATGTGCACTTGGAAGCGACTGTGAGAAGCTGGGGATCAAGGTTTCGAATTCGACGTCCTCGTCAAATTCAGGTGATGGGAGTGGAGGTGGCTCGTTTCTACCAGGCAAGGCTCATTGGATGGCTCTAGTGCTGATCTCCATGGGTTTACTTCTGTGGAAGTAG…	VVTU10469_at
VVTU13148_at	0.710008	6.847	4.09933	0.00200839	0.0520697	-1.23721	VVTU13148_at	0	VVTU13148_at	0.0520697	VVTU13148_at	VIT_13s0019g02040	Lectin protein kinase	Signalling.Signalling pathway.Protein kinase	VVTU13148_at	TGTGGAGGCCAAAGCTCTGCCTGAAGAGCTGATATTGGTGGATTGGGTGTGGGAGAGGTGGAGGGAGGGTGCAATTCTTGATGTGGTGGATCCAAGATTGAAGGGTGAGTATGATGAAGTAGAGGTAGTGGTGGTGCTGAAACTGGGTTTGATGTGTTCCAACAATTCCCCTGCTGTGCGCCCCTCTATGAGGCAGGTTCTAAGGTACTTGGAAGGGGAGGTGGCCTTGCCGGAGGAGTTGAGTGCCCCAGATGCATATGATAAAAAGGGTGGTGGTGCAGGTGATGGTTTTGAGTTTGAGGATTATGTGCATTCTTATCCCGCATTATCGTGTTTTGAGAAGGTGAGCACGTGGTCATCGGCTGTGGATGATGTTGATGTTGAATCTAGTTCAGTTTC…	VVTU13148_at
VVTU37878_at	0.669179	9.14818	4.10011	0.00200586	0.0520697	-1.23597	VVTU37878_at	0	VVTU37878_at	0.0520697	VVTU37878_at	VIT_11s0016g02790	Zinc finger (CCCH-type) family protein	Regulation overview.Regulation of gene expression.Regulation of transcription.Transcription factor.C3H family transcription factor	VVTU35993_s_at VVTU37878_at	ACTGAGTGTCCGTACGCTCATCCAGGCGAGAAGGCTCGCCGCAGGGATCCTAGGAAATTTCACTATTCCGGCACGGCGTGTCCTGACTTCAGAGCTGGTA	VVTU37878_at
VVTU31270_at	0.595044	4.15164	4.10115	0.00200244	0.0520697	-1.23427	VVTU31270_at	0	VVTU31270_at	0.0520697	VVTU31270_at	VIT_05s0020g04110	ELIP1 (early light-inducible protein)	Response to stimulus.Stress response.Abiotic stress response.Light stress response	VVTU26995_x_at VVTU31270_at VVTU31270_x_at VVTU31382_x_at VVTU31633_at VVTU31633_x_at VVTU40867_x_at VVTU5202_at	AGGTGCGGGGCACCAGGGAGATCGATCNAATCGAACGATCACCTCCTGTCACCACCAACCCCCAGCAGCCACCCTCACTCTCACAGGCACGTCAACCGATCCCTCCTCCTCCTCCTCCTCCTGCGCCTAAGGTGAGCACCAAATTTGGGGATGTGTTCGCATTTAGTGGGCCGATACCGGAGAGGATCAACGGCAGGCTTGCCATGCTAGGCTTTGTTGCGGCAATGGCTGCGGAAATATGGAAGGGTGAGGATGTGTTTGCTCAGATATCCAACGCNGGATTTCCATGGTTCCTGGCAACCGCTGTTGTGATTCTCA	VVTU31270_at
VVTU11826_s_at	0.984875	9.56939	4.0917	0.00203359	0.052185	-1.24956	VVTU11826_s_at	0	VVTU11826_s_at	0.052185	VVTU11826_s_at	VIT_17s0000g03790	Unknown protein	Unknown	VVTU11826_s_at	CGAAGCTGCGGATTTGGAGGCCAATTCGTCTGGTTTCTTTGGGCATGGTGGTGACGTTTTCGGATTTGATGATGAGATTCCGAGTTACGATTCTTTCGAGTTTGGAATCGGTGGCGAGTTGGCTAGCCATAGCAACACCTCGGAGTTTTTGATGCTGGATGGACTGTTTGACTATTCAGATCAGAGATACGAACCGGCCGAATTCTCGGAGGTATCTTGGCAACATGAGTCGTTGCCGGCCGTCTAGATGTTTCGGAATTTTTCGGGGGCCGGAATAGTGCAGACACAGTGCATAGGAAGTTTGTAAATTTTAAGAAAAACAAATGTGAATTGAAAACTCAGACAGTAGAAATTCGTTAATTTAGACCACAATTATACCGATTGCCGATTGAGATTTGA…	VVTU11826_s_at
VVTU22282_at	0.695733	9.64228	4.09418	0.00202536	0.052185	-1.24555	VVTU22282_at	0	VVTU22282_at	0.052185	VVTU22282_at	VIT_11s0052g00870	IAA33	Signalling.Hormone signalling.Auxin signalling.Auxin-mediated signalling pathway	VVTU22282_at	AGATGTTCGTCGACGGCAGCAGCGCCGACGTCGGCGCTGCTGGAGGCGACCACGAGCTCGATCTGTCCAACGCTGTTCCCGGCCACCTCATTGCCTACGAGGACATGGAAAACGATCTTCTCCTCGCCGGCGACCTTAATTGGAAAGATTTTGTGCGCGTTGCCAAAAGAATTCGGATTTTGCCGGCGAAGAGGAATTCAAGGAAGGGAAGAGGAGGGGTATAGGCAGCTGTCTGAGGAAGGTGATGGTGGTGGTGGTGGAAGAAGTGGAAGTTATAAACTTACAACGAATCTAAAACAAGAAAAGTGGGCATTTATTTGTGTAAAGTTTTTGGTTGTATCACTATTCCTTGTACGATGAAGAAAGATGAAACATTTCTTGGCTTCTGTTTTTTATTAT…	VVTU22282_at
VVTU14013_at	-0.754845	6.44835	-4.09344	0.00202781	0.052185	-1.24675	VVTU14013_at	0	VVTU14013_at	0.052185	VVTU14013_at	VIT_03s0038g03660	Armadillo/beta-catenin repeat protein / U-box domain-containing	Unknown	VVTU14013_at	AAGTCGCGAGCCATCAAGGCAGGTATCATACCAGCATTACTTCATCTGCTTGAGGATAAAAACCTGGGAATGATCGATGAAGCTCTCTCAATTTTACTGCTTTTAGTATCACATCCTGAAGGGCGGACTGAAATTGGAAGGCTATCGTTCATTGTAACTCTGGTTGAAATCATGAAAGATGGGACCCCAAAGAACAAGGAGTGTGCCACATCAGTCCTCCTTGAGCTGGGTTTGAACAATTCATCTTTCATTTTGGCTGCACTGCAGTATGGTGTGTATGACCATCTGGTAGAGATTATGAGATGCGGAACCAACAGAGCCCAGAGAAAAGCAAATTGTCTTCTGCAACATATGTGCAAATGTGAACACATCCCATGGAACTTCAATGTAGGAGCCTAG…	VVTU14013_at
VVTU35077_at	-0.842601	4.40629	-4.09324	0.00202847	0.052185	-1.24707	VVTU35077_at	0	VVTU35077_at	0.052185	VVTU35077_at	VIT_12s0059g00050	Ankyrin repeat	Diverse functions.Gene family with diverse functions.Ankyrin domain family	VVTU35077_at	GCATGGCTGCCTTGCTGATGAGAAATATGTTCCAAATGTTCGTCATCTGCAATACCACTGCTATGTATACCTCCATCCTCGCGGCAATCATCCTCATCTGGGCACAGTTAGGTGATCTCAATTTGATGGATACTGCCCTCAGATTTGCATTGCCATTCTTGGGGTTGGCCCTTACTGCGATGTCCTTAGGCTTCATGGCAGGTGTTTACCTGGTGGTCAGTAATCTTCATTGGCTTGCAATTGTTGTCGTCATTATTGGAATCATCTGCCTTGTCGGTCTCCTAGTACCCTTTTTTTTACTTTTCCTCCCAAGTAAGTCTACTAATCGTATCCTTAGGCACATCTCCTATTATCCGTTTCTTATATTGGTATGGGCATCTAAAAGCCCCGAAATGAAAC…	VVTU35077_at
VVTU11771_at	-1.1486	4.35227	-4.09573	0.00202025	0.052185	-1.24305	VVTU11771_at	0	VVTU11771_at	0.052185	VVTU11771_at	VIT_11s0016g00290	Pectinesterase PME3	Cellular process.Cellular component organization and biogenesis.Cell wall organization and biogenesis.Cell wall metabolism.Cell wall modification.Pectin modification	VVTU11771_at	GAGGAACATGGTCACCGCTCAAGGCCGAGATGACCCTAACCAAAACACTGGCATTGTCATCCAGAAGTGCAGGATCGGTGCAACCTCGGATCTAAAGCCCGTCCAGAGCAGCTTCCCTACTTATCTGGGGAGGCCATGGAAGGAGTACTCCAGGACCGTTGTCATGCAGACAAGTATCAGTGATGTGATCAACCCAGCTGGGTGGTACCCTTGGAATGGCAATTTTGCTCTGGACACCCTCTTCTATGCCGAGTATCAGAACACAGGGGCAGGTGCAGACACCTCCAAGAGGGTGAACTGGAAGGGCTTCAAGGTGATCACCAGTGCAAGTGAGGCCCAGGCTTTTACTGCCGGCAGTTTTATTGGGGGAAGTAGTTGGTTGCCTTCCACCGGCTTTCC…	VVTU11771_at
VVTU23509_at	-2.15922	5.71428	-4.09268	0.00203032	0.052185	-1.24797	VVTU23509_at	0	VVTU23509_at	0.052185	VVTU23509_at	VIT_11s0052g00750	Serine carboxypeptidase 1 precursor	Metabolism.Primary metabolism.Protein metabolism and modification.Proteolysis.Peptidase-mediated proteolysis	VVTU13070_at VVTU23509_at VVTU26152_at	TTCTGCAAATGAACCTCCAAGGATACATTCTTGGGAACCCGGTGACAGATTCATATATTGATGGAAATGCACAAATCAAAATCGCCCACCGGCTTACACTTATACCTGATAATCTATACGAGTCTGCCAAAGCGAGTTGCAATGGAGATTTTGTGACTGTAAATGCAAGCAATGAAGAATGTGTAGCCGATATGGAAGCCATTAGTGAGTTGATCAGTCCCA	VVTU23509_at
VVTU35500_s_at	1.36419	6.3169	4.08875	0.00204342	0.0522596	-1.25434	VVTU35500_s_at	0	VVTU35500_s_at	0.0522596	VVTU35500_s_at	VIT_00s1677g00010	Peroxidase 64	Response to stimulus.Stress response.Abiotic stress response.Oxidative stress response	VVTU35500_s_at	TAGAAGCATTGTGCCCTGGAGTGGTCTCATGTGCTGATATTTTGGCTCTAGCTGCAAGGGATGCAGTTGTACTAGTAGGAGGTCCAACTTGGGAAGTTCCCAAAGGAAGAAAAGATGGAAGAATATCAAGAGCTAGTGAAACCAGTCAGTTGCCATCTCCAACCTTCAACATATCTCAACTAAAACAAAGCTTCTCTCAAAGAGGTCTATCCCTGGATGACCTAGTGGCTCTTTCAGGAGGGCATACTCTCGGATTTTCC	VVTU35500_s_at
VVTU422_at	-0.861629	9.43788	-4.08901	0.00204255	0.0522596	-1.25392	VVTU422_at	0	VVTU422_at	0.0522596	VVTU422_at	VIT_12s0059g00840	Disease resistance response protein	Diverse functions.Gene family with diverse functions.NBS-LRR superfamily	VVTU422_at	CCTGCTTCTAGCCATACCAATATGTCTAGAAGCGAAACCACTCAAACTCAAACAAACCCAGGTAGTTTTCTACATGCACGACTGGGAAACAGGGGCAAACGTCACCGCCATCCCGATTGCTGGCCTCCCCAAGAAGCCATGGGCGGTTGGTACATTCGCTACCATCATTGCTATTGATGATGCGTTAACTGAAACAATTGATCGCAATTCAGCACAAATAGGGCGCGCCCAGGGCATCTATGTGAACTCAGCTCTGGACGGCTCTGACTTACACTTCTTGATGTCAGTGGTGTTCACCAACAAGCAGTACAACGGTAGCAGCCTTGAGATTCAAGGTGCTAATAGGTTTTTCAATAAGTATAGAGAGGTTTCGGTGGTGTCTGGAACTGGGATGTTCCG…	VVTU422_at
VVTU12125_s_at	-0.767711	6.25989	-4.08743	0.00204782	0.0522834	-1.25647	VVTU12125_s_at	0	VVTU12125_s_at	0.0522834	VVTU12125_s_at	VIT_11s0016g03640	Rac-like GTP-binding protein ARAC7 (GTPase protein ROP9)	Signalling.Signalling pathway.G-protein signalling pathway	VVTU12125_s_at	GGATATCTAGCTGATCATATGGGATCCAATGTCATAACATCTGCCCAAGGAGAGGAACTGAGGAAGCAGATTGGCGCAGCAGCTTATATTGAGTGCAGTTCCAAGACTCAACAGAATGTCAAAGCGGTTTTTGATACTGCAATCAAGGTTGTTCTCCAACCTCCAAGGAGGAAGGAGGTGGCCAGGAAGAAGAGGCGCAGAAGCACAGGGTGCTCAATTGTTTCTTTAAACTGCAGGAGCATTGTATGCAGAGGCTGTACTGCAGCATAAGGAAGGGGGGGGCATGTTGAAACCAGGATGGATGGTGATATCCAACCTTTGACAGGTTCTTTTGAAACTCACATTATATATATAATTTGTGTAGGGAGGTGTATTGCAGCCGAAGCAATACATTTTGAT…	VVTU12125_s_at
VVTU10521_at	0.841226	9.1137	4.08087	0.00206988	0.0527576	-1.26709	VVTU10521_at	0	VVTU10521_at	0.0527576	VVTU10521_at	VIT_17s0000g06630	Unknown protein	Unknown	VVTU10521_at	CCAGATCTTCCATCGCTTTAGAGGGGCTGTTCATCGCTTACATGTACTCCCTCCTTGTAGTGCTTGATACTATTGTGAGTTGCATATTCTTCAAAAGATGTAAGAGAGGTTGCTGGACAGATCAGGATGGTACACACTCTTACCGCATTGAAATTGCAGAAGAGGGTGGTAAAGCTTTCGAAAACACAAGAATTTCAGAGGAACTTCCATGAATTGCTGTGTCAGAAGACAGAAATCCACAGGCCAGGTATTTGGTTATTGAACCTTCAAAGAGAAGGCTACACAAACCTATACAAATAAATACAGGTTTCTGCAAAATTAGTTTCCGTTGCTTGAGGGGAAGCCCTGCAACTTCACCACACAAAGATCCCAGTCGGAGGAGCTTGAAGAAAATTGGAA…	VVTU10521_at
VVTU4335_at	0.734674	7.56844	4.06933	0.00210934	0.0536725	-1.28579	VVTU4335_at	0	VVTU4335_at	0.0536725	VVTU4335_at	VIT_13s0156g00120	EF hand	Signalling.Signalling pathway.Calcium sensors and signalling	VVTU4335_at	AGACCTTTAGGCTCTTGGAGGCCCACTTCGGCGTCGACGTCGTCACTCCTCCAGAGCAGCTCACCCAGCTCTACGACTCCATTTTCGATAAATTCGACTGCGACCACAGCGACACCGTCGATCTGGAGGAGTTCCGATCTGAGATGAAGAAGATCATGCTCGCTATTGCTGATGGTTTGGGTTCCTGCCCCATTCAGATGGCTCTTGAGGACNATGATCAGAATTTCCTCAAGAAGGCTGCGGATTTCGAGGCCTCTAAGACTTCTTCAAGAAAAACCAAAAAACCTCATGTCAAGAAATATGATTTGTGATGTGGTATATGCTCTCTGATCCAATATGGCGCCGTCGCGAGCTGTTGGCGGCGCTACATTAGCTACGAAGAACGTTGTTAGCCAATAT…	VVTU4335_at
VVTU18587_s_at	1.09827	9.71953	4.05085	0.00217416	0.0538684	-1.31576	VVTU18587_s_at	0	VVTU18587_s_at	0.0538684	VVTU18587_s_at	VIT_05s0077g00280	Beta-amylase	Metabolism.Primary metabolism.Carbohydrate metabolism.Polysaccharide metabolism.Starch and sucrose metabolism.Starch biosynthesis and catabolism.Starch catabolism	VVTU1222_at VVTU15830_s_at VVTU18587_s_at	GGGACCAGCAGGTGAGTTCCGCTACCCTTCATATCCAGAGCAAGATGGGACATGGAAATTCCCAGGCATTGGAGCCTTCCAGTGTTATGACAAGTATATGCTCAGTAGCTTGAAAGCTGCTGCAGAAGCTGCTGGCAAACCAGAATGGGGTAGCACCGGTCCCACAGATGCTGGCCACTACAACAACTGGCCAGAAGATGCACGGTTTTTCCGCCGA	VVTU18587_s_at
VVTU7368_at	1.04338	9.45379	4.05837	0.00214752	0.0538684	-1.30356	VVTU7368_at	0	VVTU7368_at	0.0538684	VVTU7368_at	VIT_14s0083g00740	Amino acid permease	Transport overview.Macromolecule transport.Amino acid transport	VVTU15987_s_at VVTU7368_at	GTGCTTGATATGGTACTATGTGTGAAAATATAAAAATGTATATCTTAGATTTGTCACACACTATCTTCTATTTTTGGTTTCTGTTGTTCATTTCTTTCCTTTTTACTGATGGTATGATGGGAGTTCAAGTTGTAGGACTTGCAACTGGTACCATGTGGTGCACCCTGAGTTATGGTATTAATGTATGTAGACGNGGATGTGCCATCTCAAGTCAAGTATTGATACTGGGTTGATGATACATATGCAATAATAGCCTGCACAGTTCCTCCAACCCGGGTTGTAG	VVTU7368_at
VVTU914_at	1.00023	7.77233	4.05206	0.00216983	0.0538684	-1.31379	VVTU914_at	0	VVTU914_at	0.0538684	VVTU914_at	VIT_14s0083g00320	Cinnamoyl-CoA reductase	Metabolism.Secondary metabolism.Phenylpropanoid metabolism.Lignin metabolism.Lignin biosynthesis	VVTU914_at	AACGAGACTCAACCTTATCATCTTCATATTGTAANCAGTTGCCCTCTTTGAAAATCAACCTCCATGGTAGGCTTCCCAAGTGTGGCAAGAGCTCTGCAGATACTGGTTCCCCATCAAAGAGCAGTGGAACTTACAAGAGTGTAACCCGGCAATATAATACCNTATGTATCCTACATATGAGAGAAATGAACCTCTGTGACAGACCTTGATTTTCTTAGGGGAATCTCTTTTCATTGTACAAAAGTTATTCCCAATGTTGGTAACAACTATTGAATTCAGAAGAGAAATCCCAAGGTGAATGTAAGGATTCATCTCCTTCTGATAACTCAGGCTCATGCATCAATGTTTGTCAGTGACTCTGAAGTTCAACCATTTTCTTTTTAAAAACTTTTATATTTG…	VVTU914_at
VVTU2970_at	0.921936	9.29569	4.05488	0.00215983	0.0538684	-1.30922	VVTU2970_at	0	VVTU2970_at	0.0538684	VVTU2970_at	VIT_09s0002g04260	Unknown protein	Unknown	VVTU2970_at	CCCATCAATCTTGTCTACTCAGAGATTGTTGTCGCAACTGGCCAGTTAAAGAAATACTATCAGCCCAGAAAGAGTCGAAGGACGGTGTCGGTGATCCTGGAAGGAACCAAGGTCCCCCTATACGGGGCTGGATCCAGTTTAGCAGTCTCCAACAACAACAATGTGGTTGAGTATCCATTCACATTAGAGTTTGAGATCAAATCAAGGGGAGATGTGGTGGGGAAGTTGGTGAGGACTAGGCACAAAAGAAAAGTGTCTTGCCCCCTAGTCATCGACTCTATCAGGACAAAACCCATCAAGTTCAAGAGGGATACATGTGCATACGACTGATGATATCCATTCCATGAGTTAAGAATCCGGCTTTGAGCAGAACAACTTTCCATTTGCGTGA	VVTU2970_at
VVTU37300_at	0.793242	9.92948	4.06242	0.00213335	0.0538684	-1.297	VVTU37300_at	0	VVTU37300_at	0.0538684	VVTU37300_at	VIT_17s0000g09280	Ubiquitin-associated (UBA)	Unknown	VVTU3546_at VVTU37300_at	GAGTTTTTCACTGATTGCCGAATTTCACTTCGGGTTCTGGGTGCTGGCTGTTAAGTACTACCTTCTGTTCATCGGAGCTGTTTCGGTGGTTCAATGGAGTCTACAAAAGTCATCAAGGTTAAATATGGGAACACACTAAGGCGATTTAATGCATGCCTTGACGAAAATGGAGAACTGGATCTTGATATCAATGGATTAAGAGCAAAAGTCATCACTCTCTTTAATCTTGTGCCTGATGCTGATCTTACACTGACGTATATTGATGAAGATGGTGACGTGGTAACACTTGTTGATGATGAAGATCTGCATGATGTGATGAGACAGCGCTTGAAGTTCTTGAGGATTACCGTGCTGCTAAATATTGAAAAGGATGGTAGGTCTCACACTCGGTCAAGTGGA…	VVTU37300_at
VVTU14525_at	0.655735	5.91875	4.05344	0.00216495	0.0538684	-1.31156	VVTU14525_at	0	VVTU14525_at	0.0538684	VVTU14525_at	VIT_07s0005g00050	Heavy-metal-associated domain-containing protein	Unknown	VVTU14525_at	GCCAGCTGAGTCTGAATACCCTGTTTCCAGTCCAAGCCCAGCACCACCTCCGAACCCTCCACTTCCTACCATATACCCTTACCCAGCACTGTATTACCCTCCTCCAGTATATGGACTTAACTACAATACGGCATCGTTTCCTAGCACAAGCTCTTACTACTATCGCCCTGCAACTCCGATTGATCCGATTGAAGAGTTGAATGATGAAGACAACAAAGGGTGCTCAATCATGTGAGCATGGTGGGCTACTAGGTATATGTTGCCTACGCTAGTATAATTAGTGTATTTTGTACGTAAGGTTTGCATGCATGCATAGAGAAACTGAAGATTCGAGGAAAATTGGGTGAAATAAAAGGGTTTGTTTCTGGGGTTTGGAGGGTGGTTATTGTATTTTGTCCC…	VVTU14525_at
VVTU20995_at	0.636488	5.72431	4.05379	0.00216369	0.0538684	-1.31098	VVTU20995_at	0	VVTU20995_at	0.0538684	VVTU20995_at	VIT_06s0009g03420	C2 domain-containing protein	Unknown	VVTU20995_at	AGACCGCGGCGATGTGATTCAAAACCACACCCCCAATTTAGAACTGGAGAAGAAGAAGAAGGATGGTTCAAGGGTGTTTTACGGCAGCCGGGCCTTTTTCTGACCCCCCAATAACTTTTTATGCAAGAGCCATTTTAGCTGTTCACCCCATGCTTTAATTTATCAAAACTTGGGGTGCCTTTCCGCTTTTTAATCAGTAATTTATGACATAGATTTCAATTTTAAGTCCCTTTCCATCACCTTCCATAACCATCTATCAAGTACTTTTGATCTTGTTGCTTATTGTGGTCTGTTCCAAAATCAGGAAGCTGTCTTGGGGTTCCCAGTTCCCTTATCCTTGGTTTTTACATCATCCCCCCATTAGAAATGTTTTTGTTTGATAATAACTTTGTAAAAGCG…	VVTU20995_at
VVTU9044_at	0.573034	7.7822	4.05294	0.00216671	0.0538684	-1.31236	VVTU9044_at	0	VVTU9044_at	0.0538684	VVTU9044_at	VIT_07s0005g00770	RelA/SpoT protein (RSH1)	Signalling.Signalling pathway.G-protein signalling pathway	VVTU9044_at	GGGATTGGCTGTCATGTTATTCCATGTTGAAGGCAGCCTGGATGGTTTGGTTAATGCTTGTTCCAGTCTAGATCTTGTCTCGGGTGTTTTGGGATGGTCCACGGGTTGCAGCTGGCCAAACACAGTGGAAACCCCACTGTGGAACAAATGCTGATTATTAATTGGAGCCAGCAAGTCCTATCAGTTTGTCCAGCAACTGAAGTCTTGGTATGAAGTTTTGTCCTTGGAAAACTGAGATTCCGGTTTCTTTTAAAACAGATTTTGGGCATATAGTCACATTTGTTGTAGAAAGAGTAAAATAATCAACAGCAGCTAATTGAGCAAGTCTGTGGAGCAGGGCACTGTATATAGAAAACACAGAGTCGTAGCTTAGGGTTAAGTGTTACACATGGCCTCATG…	VVTU9044_at
VVTU31462_at	0.553165	5.25896	4.05643	0.00215437	0.0538684	-1.30671	VVTU31462_at	0	VVTU31462_at	0.0538684	VVTU31462_at	VIT_00s0317g00060	Unknown protein	Unknown	VVTU31457_s_at VVTU31462_at	CCAGAATCTTCTGTGAGCTTAGAGGAGGCTTATCAGCCAAGTCCAGTTTCTGTTTTGGAACTACCATTCAAAGGAGAGATTTCATCTGGCTCTGAATGCTTTGAGAGTGTCAGTGCTGACAACTGTGGTTTACAGATGCAGCTTCAGCTTCTCAAATCAGAGTCCCCAGAGGCATACTCAGAAGGGCCTGGATGGTCATCTCAAGTGATGAGGACACTGAGGAAGAATCTATTGGTCTTTATGATGAAAAAAGAGAACCAAGGGGATTATCCAAAGCCAGAGAGAGTAGGGATTTCTCCTACCTAGTTGATGTTTTAGTCGAGGCAGGTTTTTGTGGAAGCGACTTGGAAATAGACCTTGAAACATGGCATTCTCCAGAATGTCCAATGAGCCGTTTGG…	VVTU31462_at
VVTU15892_at	0.507619	8.10076	4.05408	0.00216267	0.0538684	-1.31052	VVTU15892_at	0	VVTU15892_at	0.0538684	VVTU15892_at	VIT_01s0011g01510	KUP11 (K+ uptake permease 11)	Transport overview.Ion transport.Cation transport.Potassium transport	VVTU15892_at VVTU7596_at	GCTATTGTTGCGAGTCAGGCGACCATATCTGCAACTTTTTCGATAATCAAACAGGCCCTTGCTCTTGGCTGTTTTCCAAGAGTCAAAGTTGTACATACATCAAAGAAGTTTCTTGGCCAGATATATATTCCAGATATTAATTGGGTCCTTATGGTTCTTTGCATTGCTGTGACTGCTGGGTTCAAAAATCAAAGCCAAATTGGCAATGCGTATGGGACAGCTGTCGTGATAGTCATGCTGGCAACCACATTTCTGATGATATTAATTATGTTATTAGTGTGGCGCTGCCACTGGCTTCTTGTCTTAATCTTCACTGGCTTATCACTGGCGGTGGAGTGCACTTACTTCTCTGCCGTACTTTTCAAGGTCGATCAAGGCGGTTGGGTCCCTCTTGTGATT…	VVTU15892_at
VVTU5858_at	-0.49956	8.31951	-4.06015	0.00214129	0.0538684	-1.30067	VVTU5858_at	0	VVTU5858_at	0.0538684	VVTU5858_at	VIT_07s0005g02020	Sulfate adenylyltransferase	Metabolism.Cellular metabolism.Sulfur metabolism.Sulfate assimilation|Metabolism.Primary metabolism.Nucleobase, nucleoside, nucleotide, nucleic acid metabolism.Nucleotide metabolism.Purine metabolism	VVTU5858_at	GAGCCTGTTATGGTGGCCAACTTGACAANTCCACTGGCTGTATTCATCTCAGCAATCTTCATCAGGTACAGTCGACTTTACAGAATTTTTTCNTGAAGACTCAGGCTGAGTTATACTTACTCCAAGTTGACTCCAAAAAGCTTGGTGATGGATTGATCTATGAACGTGTGGATGAGTGCAATGTCTTTCCTCATTTCTATGGGCCATCCCGGAGTTTCATCCCACTCCCTCTGGATGCAGTTACAAAAGCAGAGAAGATTACTTTATCAGNTGGCAAATTCAGTTGCAGTTTGCTAAATTAAGAAGTCATTNCAAATGGATTTGATGCAACCACAAACTTGGATTGGTGATGTTTCCATCTAGTCTTGNNTAATATGGAGTTCAAAANGGGTGTTGGAT…	VVTU5858_at
VVTU7952_at	-0.5437	5.82869	-4.05768	0.00214998	0.0538684	-1.30469	VVTU7952_at	0	VVTU7952_at	0.0538684	VVTU7952_at	VIT_09s0002g03420	Cytochrome b5 domain-containing protein	Unknown	VVTU7952_at	GGCGAAGATCTCAACCTCAAAAAGAGTCAATTTGAGATATGTTGATNGTTGTGGTAGCGGTTTTGTTGAGTGTCTTGCTGGGAGCTTTACTTGTGATCCCACAGTTGAAAAAGACTGGTAATTCGAAAACTGCTCAGAAAAGTTCTACGAGTAAGGTTTCCAAAACTTACACCAAAGCTGAAATTTCTTTACATAACAAGAAGACTGATTGTTGGATCATAATCAAAGACAAGGTGTATGATGTCACCTCATATGTAGAGGAGCATCCTGGTGGTGATGCCATTCTAGCTCATGCAGGGGATGATTCAACTGAAGGGTTTTTTGGGCCACAGCATGCAACCCGGGTTTTTGACATGATTGATGACTTCTACATTGGAGATTTGGAGCATTAGTTGCATT…	VVTU7952_at
VVTU5581_at	-0.549137	7.51937	-4.05144	0.00217205	0.0538684	-1.3148	VVTU5581_at	0	VVTU5581_at	0.0538684	VVTU5581_at	VIT_14s0066g01410	Peptidylprolyl isomerase	Metabolism.Primary metabolism.Protein metabolism and modification.Protein folding.Peptidyl prolyl isomerase-mediated protein folding	VVTU5581_at VVTU8572_at	TGAGGGTCCTGCAGAGGGCTTTATTGATCCAAGTACAGAAAAGCCCCGGACAGTACCACTTGAAATCATGGTGGAAGGAGAAAAAATACCTTTCTACGGAGCGACTTTGGAAGAGCTTGGTCTGTACAAGGCTCAAACAAAGCTTCCATTTAATGCATTTGGAACAATGGCCATGGCAAGAGATGAATTTGACGATAATTCCGCGTCAAGCCAGATATTTTGGCTACTGAAAGAAAGTGAACTGACTCCTAGTAATGCCAATATATTGGATGGCCGTTATGCAGTGTTTGGATATGTGACAGAAAATGAAATTTTGTTGGCAGATCTCAAAGTTGGTGATGTGATAGAATCAATTCAAGTAGTCTCTGGACTGGATAACCTAGTTAATCCAAGTTACAA…	VVTU5581_at
VVTU37887_s_at	-0.564938	10.8326	-4.05375	0.00216383	0.0538684	-1.31105	VVTU37887_s_at	0	VVTU37887_s_at	0.0538684	VVTU37887_s_at	VIT_09s0002g04440	Ribosomal protein L37 (RPL37C) 60S	Metabolism.Primary metabolism.Protein metabolism and modification.Translation	VVTU17621_s_at VVTU1832_s_at VVTU1832_x_at VVTU37887_s_at VVTU37887_x_at	TTTCAGTTGGCATCAGGTGTTGGAACAAGATTTTTGGGAGCATTATTTGATCAGTGTTGCTTATTTTTCAT	VVTU37887_s_at
VVTU11054_at	-1.09131	6.47201	-4.06605	0.0021207	0.0538684	-1.29111	VVTU11054_at	0	VVTU11054_at	0.0538684	VVTU11054_at	VIT_13s0067g03140	WRKY DNA-binding protein 70	Regulation overview.Regulation of gene expression.Regulation of transcription.Transcription factor.WRKY family transcription factor	VVTU11054_at	TACATTGGCCACCATACTTGCAGAGATATTCTCAAGGCTCCCCAGTTCATTGGAAGCTCTTATCCTGGCTATGATTCTAATAATATGGTTGGGTCTGAATCAAAGATCCCAGAAGAAGTTCAGGAAATGAAACCAGAACTTATAAAGGAGGAGACAGTGGTGAGTGATCTCACTTCAGACAATGTTTTTTCAATGGATTCTATCAATTTATGGTCAGGTTTAGAGGCTTTGGACTCATTCATGCCCGCAATGGTTACTCAAAGAGGGGGGTTTGATGATCATGGGAATCAAGATCAGAATGTGGATTCCCCCATGTATTCAAGAAATGCAACCACCACTACTACTGCTACTACTGCTTTTCATAATACTGACATGGACTTTGTGCTTGGGTGTTTGGAT…	VVTU11054_at
VVTU22433_at	-1.11927	7.2846	-4.05556	0.00215745	0.0538684	-1.30812	VVTU22433_at	0	VVTU22433_at	0.0538684	VVTU22433_at	VIT_15s0048g00460	Unknown protein	Unknown	VVTU22433_at VVTU35983_s_at	GTATCCGTCCCTCTGTGTTAAGTGCCTGTCCGGCTACGCCAACAAGACCCAACAGAGTCCATTCCAATTAGCCCAGGTTGCATTATCTGTAAGCCTAGCCAAGACCAGGCACACAAGAGCATACGTAATGGAGGTGGCTAGCAACTTTAAGGACGTCGAGGGTAGGACTCACCAAGACATTAGCGACTGTTTAGATCAAATAAACGACGGTGTTGATCGTCTTGCCCAGTCCATTATAGAGCTCCGACGCATGAACCAAGAAGGGGGTGACAGTGACTTCACGTGGCGCATGAGCAACATCGAGACTTGGGTGAGCGCAGCGCTAACCGATGCTCCCACATGTGTTGATGGGTTTTCAGGGCGTGACATGGGGAAGCTGAAGGCCCCAATTAAGGGAAA…	VVTU22433_at
VVTU28685_s_at	-0.957145	5.69245	-4.04833	0.00218317	0.0539146	-1.31986	VVTU28685_s_at	0	VVTU28685_s_at	0.0539146	VVTU28685_s_at	VIT_00s0424g00030	Receptor serine/threonine kinase	Signalling.Signalling pathway.Protein kinase	VVTU28685_s_at	GTAAAAATCCTTAACAATTCTCAAGGAAATGGGGAAGAGTTCATCAATGAAGTGGCAACAATGGGTACAATCCACCACGTTAATATAGTTCGCTTAGTTGGATTTTGTGCTGATAGATTTAAACGAGCTCTAATTTATGAGTACTTACCAAATGAGTCATTAGAAAAGTTCATATTTTCAAGAGCTGTTAAGAACTATTTACTTAGTTGGAAGAAACTTCAAGAAATTGCTATAGGTATAGCGAAAGGAATTGAGTATCTTCATCAAGGTTGTGATCAAAGAATCCTTCATTTTGATATCAAACCTCATAATATATTACTTGATCACAACTTTAATCCAAAGATTTCTGACTTTGGTTTAGCCAAATTGTGCTCCAAGGAACAAAGTGCAGTC	VVTU28685_s_at
VVTU16155_x_at	-1.06151	6.52421	-4.04852	0.00218247	0.0539146	-1.31954	VVTU16155_x_at	0	VVTU16155_x_at	0.0539146	VVTU16155_x_at	VIT_16s0098g00120	Polynucleotidyl transferase, Ribonuclease H fold	Metabolism.Primary metabolism.Nucleobase, nucleoside, nucleotide, nucleic acid metabolism.Nucleic acid metabolism.RNA metabolism.RNA processing	VVTU16155_x_at	AGGAGGATATGGAACCGTGTACAAAGGAAAGCTTTCAGATGAAGTTTTTGTTGCAGTAAAAATCCTTAACAATTCTCAAGGAAATGGGGAAGAGTTCATTAATGAAGTAGCAACAATGGGTACAATCCACCATGTTAATATAGTTCGTTTAGTTGGATTTTGTGCTGATAGATTTAATCGAGCTCTAATTTATGAGTACTTACCAAATGAGTCATTGGAGAAGTTCATATTTTCAAAAGTTGTCAAGAACTATTCACTTAGTTGGAAGAAACTTCAAGAAATTGCTATAGGTATAGCAAAAGGAATTGAGTATCTTCATCAAGGTTGTGATCAAAGAATCCTTCATTTTGATATCAAACCTCATAATATTTTACTTGACCACAACTTTAATCCAAAGAT…	VVTU16155_x_at
VVTU5565_at	0.747031	5.20035	4.04169	0.00220705	0.0543266	-1.33063	VVTU5565_at	0	VVTU5565_at	0.0543266	VVTU5565_at	VIT_08s0040g03220	LCL1 (LHY/CCA1-like 1)	Regulation overview.Regulation of gene expression.Regulation of transcription.Transcription factor.MYB family transcription factor|Signalling.Signalling pathway.Circadian clock signalling	VVTU5565_at	GAAACCTCACTATCAACTTGTCTAGCCCTGATTTTGAGCCAATTAGAGAGGTCCTGTCATCATATGATGCCAATAGCAAATCCGTTGGGGTTGATGCTGGAAGTCCTGGGAAGGTGCAAAGCACTGATTTATCTTGCTGAACTGCATCAATGTTGAGATGCACGATGCTTTCCTGCACAGCGTGCCTTGTAGTCTAGAAGTCTTAGAATGGCAACAATGGCCCCGAAGGACTACCAAATAGAAGGAAAGTTTCCTCCCAGCTTGGAGGCCTTTACGGATCAAAATGTTCAGATGCTCCAATTGAATGTGTTTTGCTATTTGTAATGATTGCTCCTATACCATATGCTCTTCAATTTTGCATGGTGCATTTTGCCCAAGCCGATGTAA	VVTU5565_at
VVTU17406_s_at	-0.489527	6.00542	-4.04201	0.00220591	0.0543266	-1.33012	VVTU17406_s_at	0	VVTU17406_s_at	0.0543266	VVTU17406_s_at	VIT_10s0003g01460	Nucleobase-ascorbate transporter 2 (NAT2)	Transport overview.Macromolecule transport.Nucleobase or ascorbate transport	VVTU17406_s_at	ATGAGGAACCTCTTCATCACGGGTGTGGCTTTCTTCCTGGGTTTGTCCATTCCTGAGTATTTCAGGGAATACACCTCTGCTGCCCTTCATGGTCCTGCTCATACAAGGGCTGGATGGTTCAATGATTTTCTCAATACCATCTTCTTCTCGTCCCCAACGGTTGCATTAATCGTCGCTATTTTCCTAGACAACACACTTGACTACAAGGACAGCGCCAGAGACAGGGGGATGCCATGGTGGGTTAAGTTCCGGACATTTAAAGGAGACAGCCGGAATGAGGAGTTCTACACCCTCCCTTTCAACCTCAACCGCTTCTTTCCACCATCTTGAATGCCTGCCTTACAAGAGAGAGAGATGTAAGGAAAAGCCATGTCTGTAGAAAATGATTGTGTGATGATC…	VVTU17406_s_at
VVTU9162_x_at	-0.850576	7.51131	-4.03899	0.00221684	0.0544787	-1.33502	VVTU9162_x_at	0	VVTU9162_x_at	0.0544787	VVTU9162_x_at	VIT_01s0127g00560	Protein disulfide isomerase	Metabolism.Primary metabolism.Protein metabolism and modification.Protein folding.Disulfide bond rearrangement	VVTU9162_x_at	GCCTGAGAAGGTGAAGCATGCTCTTCATGAAGAGCATGAGCTTGTGCTCACTAAGCGTCGCAGTTATATATGTGATAGGTGTGACGATGAGGGACATTTGTGGTCATTCTATTGTGAAGAATGTGATTTCGATCTCCACCCCAAGTGTGCACTGGAAGAAGACAAAGGAAGCAAAGACGATGAGATGGAGAAGNCAAGTCCCGGAGAAGGATGGAAATGTGATGGGGAGGTGTGTTACAAAGCTTGAGTAAAGTTAGGTCTTTCTTTAATAAATACTCTTGTTGATTTTAAATGTGTGTGGTTGGATGTCTATGGTTTCTAGCCGTATGTGTTTGCTTAATAGCACAATGAGTTTGAGAGGACTCCGTTAATAAAGCCTGAAGTTTTCTTTGGCAGGT	VVTU9162_x_at
VVTU893_at	0.479432	9.00876	4.03507	0.00223115	0.0547411	-1.34138	VVTU893_at	0	VVTU893_at	0.0547411	VVTU893_at	VIT_13s0067g02970	Glucose-6-phosphate/phosphate-translocator	Transport overview	VVTU893_at	CAGCACAATCTTCTTCACAGGCAAAGGAAGGTGAAGCTGATCCTCTAATCAATATAGAGAATGAAACTGGGATATTAACCGATGCTGCTGTCCCAAAGGCCCCAGTATGGAGCTCAAACAAAGATTTGCATGCATGAAGGCATCTTTATTACAGTTCATACATCCAAGAGCTGCAGATGGAACCATTGCAATAAGGTGTTGGCAATGGAGGTTCCCCAAGGTTGTCAATGGCTTGCACACCCAAATTACAGAGTAATGGCAATTTCTCATACCGATCAAGGCATTTATCTGCGTTGAGAAACATACCCTTCTTTTTCTTGTGTTGGTTCAAGCAGTAGGCACCTGAGCTC	VVTU893_at
VVTU28422_s_at	0.575082	9.78162	4.03317	0.0022381	0.0548226	-1.34447	VVTU28422_s_at	0	VVTU28422_s_at	0.0548226	VVTU28422_s_at	VIT_16s0039g02550	Seed specific protein Bn15D1B	Unknown	VVTU20047_s_at VVTU28422_s_at VVTU7832_s_at	CCCACCAGCCTGGAGGACTTGGAGAAGCCTCACTGATCTCAACAAAAGCGCATGTGAATAAGGCCAAAGCTCTCCCATCAGAGGATAGGTAACTGGAACTGCTACTAAAAATATTTAGTAGAATCATAATAATAAGAAGAGTAGTAAGGCTTGGTTTTGGATGTGTATAA	VVTU28422_s_at
VVTU2222_at	0.967631	6.7948	4.02852	0.00225527	0.0551404	-1.35203	VVTU2222_at	0	VVTU2222_at	0.0551404	VVTU2222_at	VIT_15s0048g01390	Gibberellin receptor GID1L3	Signalling.Hormone signalling.Gibberellic acid signalling.Gibberellic acid-mediated signalling pathway	VVTU2222_at	ATCCAATGGCGGGAGGGTCCCAGTCCCACCAGGAGAAGATCGGACGGCTGCAGAAGTGTCTGGTGAGANGGTACGGTGGGGATCCACTGGTTGACAGACAGAGGAGGTTTGCGGAGATGATGGAGGCGCGTGGGGTGCACGTGGTGGCTAAATTCAATGATGGCGGTCACCATGGCGTGGAGATCTTTGATCCCTCACAGGCTGAAGCTTTGTATAATGATGTCAAGAATTTCATTTACTCCNCCGCTTCAAAATCAACCATGTGATGTGTTGACCNAAAACATTAATAAATTGGATTTCNCGGGAACCAACCATCAGTTTAGATTAAATAAATTTTCAGACAGAAGGGTCGTGGAATGTATTAATTATATGTTTAACATCATTTTCTTGGGAAACAAA…	VVTU2222_at
VVTU1391_at	0.758912	11.5435	4.02768	0.00225838	0.0551404	-1.3534	VVTU1391_at	0	VVTU1391_at	0.0551404	VVTU1391_at	VIT_00s0391g00070	3-deoxy-D-arabino-heptulosonate 7-phosphate synthase	Metabolism.Cellular metabolism.Shikimate metabolism|Metabolism.Primary metabolism.Amino acid metabolism.Amino acid biosynthesis|Metabolism.Primary metabolism.Amino acid metabolism.Aromatic amino acid metabolism.Aromatic amino acid biosynthesis	VVTU1391_at	AAACTTGTCTTTTTAGCTGGTGAACTGAGTCATCGTCTTAATGTCCACGGAGTTTATTACTGAAAACTTGGTGGGATGGATTTTGGTGTTATTTTTACCTCTTGTTGATGAATGTCTCTTGGTCATCTGTTAATATAAAATAACATCCATTTTCCATTGGAGGGTCTAGGACAGTGACCTTTGATGATCTGAGCTCTCGCTACCACACCCATTGTGATCCTAGGCTCAATGCTTCACAATCTCTTGAGCTAGCATTTATCATTGCAGAGCGGCTTAGAAAGAGAAGGATGGGAACTCAACGTTTGCTTGCTTTAGGTCTGTAGACAACTGTCAGAGCACCCTGTCATTTCTGAATTACTGGAGATCTTGTATTTGGTAGGCAATAAATTCAGTGGTTGG…	VVTU1391_at
VVTU12791_s_at	1.71983	5.01241	4.02566	0.00226587	0.0551446	-1.35668	VVTU12791_s_at	0	VVTU12791_s_at	0.0551446	VVTU12791_s_at	VIT_13s0019g04140	LHCA1	Metabolism.Primary metabolism.Generation of metabolite precursors and energy.Photosynthesis.Antenna proteins	VVTU12791_s_at	TCATCTGTAATGAATCTGAGTTGCATATCTTTGATCTATGTATGATAATTCCTATTACTCATCTTCATCCTAGTGACTAGCACTCATCTTAGATCCAAAAACTATTGTGAAAACTGTGAATCTCAGTATATCAGTTGCTGCAATACCAGTGTGACTTCATCTCAATATATTGAGAAAGAATGCTAGTGGCAGTAGTTCGACCAGGATCAAGAGGAATGTATGCT	VVTU12791_s_at
VVTU22494_at	-0.960098	5.57868	-4.0262	0.00226388	0.0551446	-1.35581	VVTU22494_at	0	VVTU22494_at	0.0551446	VVTU22494_at	VIT_05s0051g00110	Glutathione S-transferase 8 GSTU8	Metabolism.Primary metabolism.Coenzyme and prosthetic group metabolism.Glutathione metabolism|Response to stimulus.Stress response.Abiotic stress response.Oxidative stress response	VVTU22494_at	AACATGGCCACAGAATCCACTACTGCCTCAAGGTGCTTACGAGAGAGCCATGGCTCGTTTTTGGATCAAATTTGGTGAAGAAAAGATGGCCACCATTTGTGCAGTCTTGAGAACTTCCGGAGCAGAACAAGAGAGGGCAACAAAAGAAGCGATGGAACTGCTGAAAATCTTAGAAGAGCAAGGTCTTGGGGACAAGAAGTTCTTTGGTGGGGATGCCATAGGACTGGCAGACATAGCGTTTGGTTGGCTCGCTTACTTGTATGGAGTCATAGAAGAAGTAGCAGGTGTTAAAGTGCTGGATGCAAACAGATTACCTCGACTGCATGCATGGATTGACAATCTTAAGGAAGTTCCTGTGATCAAAGAAAATCTGCCCGACCGCCAGAAACTGTTGGGACA…	VVTU22494_at
VVTU3190_at	0.491037	7.69603	4.02169	0.00228069	0.0554159	-1.36313	VVTU3190_at	0	VVTU3190_at	0.0554159	VVTU3190_at	VIT_01s0010g03910	Squamosa promoter-binding protein 13 (SPL13)	Regulation overview.Regulation of gene expression.Regulation of transcription.Transcription factor.SBP family transcription factor	VVTU3190_at	AGCGGTGGCCAAAAAATGTTCTCTGATGGGCTAAATCGAGTGATCAGTTCTGATCGTGCTCTCTCTCTTCTGTCATCGCCGCCGCCTGAGACTCAGGAGATTGGTTTGAGCAGGATGGTGCAGCAAAACCCAATCCCCCCAGCTCAATCCTTGATCCCCAGCCTGCACTATACTGGTNTAAGCCAGTATGCTTCCTCCCAAGGAATGGGTGGGTCAGTCGGTTCTGTTTTGGTCTCTGATGGTAGCAGCAATGCCAACCTCCATTGCCCTGCAATTTTTCAGCTTGGACCTGATGGCTCGTCTACCAACAGTCCTCATCAAACGCTCTCGTTCTCTTGGGAGTAGTTTATGCCACTAAGAGTTCTCTTCCATTGTCAAATGGGTTGGAATTTTTTTGCC…	VVTU3190_at
VVTU2791_at	0.527944	7.78471	4.01904	0.00229066	0.0554797	-1.36745	VVTU2791_at	0	VVTU2791_at	0.0554797	VVTU2791_at	VIT_13s0067g03440	Phosphatidylglycerolphosphate synthase (PGS1)	Metabolism.Primary metabolism.Lipid metabolism.Glycerolipid metabolism.Glycerophospholipid metabolism	VVTU2791_at	GGAAGCAGTACCTACTCATTGTTTTAGAGCTGTTCCATAGTCCTTAAAATCTCAACACCTATGCATCCTCAGTTTNACTGAGGAAATGTTGGGGGCACATATGTTGCACTGAGGGCTGTCCCCCCTGTCTTACAATCTTTACTTATTTATTTTTCACTTATCACTATATCCCTCGCGAGCATCCATGTGTTAGAAGACTGATTTGGAGCATGCATCGAGGAGGATGCATTGTCGGAATCTGGCTGAAGACACATCTTGAATGGAGTTATTANATTATTGGAGTCTCAGAGTTGGAAGAGAGTATTTTATGGTAGACGTTTTGAACATGTAAACAAGAAGCTGTGAAGCAGCCATCTTTAAGTGATCTTTCAGAAGTCTTTTCTGGGTTTGCTGTTTAAA…	VVTU2791_at
VVTU10352_at	0.51975	8.29717	4.01981	0.00228774	0.0554797	-1.36619	VVTU10352_at	0	VVTU10352_at	0.0554797	VVTU10352_at	VIT_09s0002g00590	Phosphoinositide phosphatase	Metabolism.Primary metabolism.Carbohydrate metabolism.Monosaccharide metabolism.Inositol phosphate metabolism	VVTU10352_at VVTU16801_at VVTU5778_at VVTU9686_at	GAGCTCCTATGCACAGTGGATCTCACAAAGGACTTCTTTTTCAGCTACTCCTATCATGTCATGCGTAGTCTTCAAAGGAACTTACGTGAAAATGAAACAGGACAGTCCCTCTATGAAACAATGTTCGTTTGGAATGAGTTCCTAACTCATGGGATTCGAAATCACCTGAAAAATACACTCTGGACAGTTGCATTAGTATACGGTTTCTTTAAACAGGTCAAACTTTCGGTATCTGGCAGGGACTTCAAGTTGACACTTATTGCCAGACGATCACGTCATTATGCTGGCACAAGGTCTGAACACTTTTGAATGATAAACTTCCTTCTTCCTTA	VVTU10352_at
VVTU20121_s_at	-0.620434	6.97361	-4.01471	0.00230699	0.0557388	-1.37448	VVTU20121_s_at	0	VVTU20121_s_at	0.0557388	VVTU20121_s_at	VVTU20121_s_at	No hit	Unknown	VVTU20121_s_at VVTU27006_s_at	TGTAAGATAGGGTATGTATTTCATATCTTTCATGTGTCCTCCACTTTGTCTGCCATAGACGTCTGTTTAACTGTCAAAACGTTTTTCTTCCCCCATTGTGTAGAGTGCTAGTGGCAA	VVTU20121_s_at
VVTU454_at	-0.649175	5.35902	-4.01425	0.00230875	0.0557388	-1.37524	VVTU454_at	0	VVTU454_at	0.0557388	VVTU454_at	VIT_18s0001g09090	NPGR1 (no pollen germination related 1)	Signalling.Signalling pathway.Calcium sensors and signalling	VVTU454_at	GTGTCCTTTTCAGTTTCTCTGTCAATAGAACCAGATTATGTTCCTAGCATTGTTTCAACTGCAGAAGTACTGATGAAATTTGGTAAACCATCCCTCCCAATCGCAAGAAGCTTTTTGATNAATGCCTTACGATTAGAACCCACGAATCACGAGGCATGGTTGAACCTTGGATTGGTTTCAAAGATGGAAGGCTCCTTACAACAAGCAGCAGACTACTTCCAGGCAGCATATGAGCTCAAGTTGTCAGCGCCAATTCAAAGCTTTGTATGACCGGTTTTCTTCTCAGTTGAAGCAAGCAAAATATTAGAATAAAGTACCTGTATGCCATAACTCTAGGAGCATCCAATGGCCAACAGGGTTGAGCTGGTTTCTTTTCCAGAAATTCAGAGCATGAAGGCA…	VVTU454_at
[truncated: 14,464 more rows]

## Sheet: Primer
#Supplemental Table 1: Primers used for qPCR approaches
Gene Name	Primer	Primer short name	V1 gene locus ID	Product size (bp)	Primer Sequence (5' - 3')	Efficiency
MYBF1	forward	MYBintF	VIT_07s0005g01210	215	GGAGGTTGAGGGGTTGTG	1.92
[truncated: 17 more rows]
